# Supplementary material for: RBM10 promotes transformation-associated processes in small cell lung cancer and is directly regulated by RBM5
Source: PLoS One. 2017 Jun 29;12(6):e0180258. doi: 10.1371/journal.pone.0180258 (PMC5491171; doi:10.1371/journal.pone.0180258)
Supplement: S1 Table — RNA expression levels of all genes examined in RBM5 and RBM10 RIP-Seq experiments. Gene expression quantification was performed using Cuffdiff v2.2.1; however, targets were identified using the inclusion criteria elaborated in the Materials and Methods section. Genes listed based on log2(fold-change) in expression, and then their value in the experimental RIP sample. (XLSX) [file pone.0180258.s004.xlsx]

## Sheet: 10RIP - overall gene exp
Test_id	Gene_id	Gene	Locus	Sample 1 label	Sample 2 label	Differential expression test status	FPKM of the gene in sample 1 (Control IP)	FPKM of the gene in sample 2 (RBM10 IP)	log2(fold_change) between samples 1 and 2	Value of test statistic used to determine significance of expression change	p_value	q_value	Significant expression change?
XLOC_015929	XLOC_015929	NDUFA6	chr22:42481529-42486888	IgG	RBM10	OK	0	19721.4	inf	#NAME?	0.1067	0.371128	no
XLOC_007188	XLOC_007188	MDP1,NEDD8,NEDD8-MDP1	chr14:24683142-24701576	IgG	RBM10	OK	0	11774.7	inf	#NAME?	0.0191	0.371128	no
XLOC_022224	XLOC_022224	ATP6V1F	chr7:128502856-128505903	IgG	RBM10	OK	0	7305.19	inf	#NAME?	0.10195	0.371128	no
XLOC_010944	XLOC_010944	SEC11C	chr18:56807124-56826063	IgG	RBM10	OK	0	3472.61	inf	#NAME?	0.0612	0.371128	no
XLOC_010125	XLOC_010125	GPS2	chr17:7215977-7218658	IgG	RBM10	OK	0	3036.98	inf	#NAME?	0.10615	0.371128	no
XLOC_020025	XLOC_020025	TDP2	chr6:24650204-24667115	IgG	RBM10	OK	0	2593.79	inf	#NAME?	0.0643	0.371128	no
XLOC_011798	XLOC_011798	RPS11	chr19:49999621-50002969	IgG	RBM10	OK	0	2358.91	inf	#NAME?	0.1226	0.38913	no
XLOC_019423	XLOC_019423	HIST1H2AE	chr6:26217147-26217711	IgG	RBM10	OK	0	1953.21	inf	#NAME?	0.06475	0.371128	no
XLOC_003164	XLOC_003164	PPP3CB	chr10:75196185-75255782	IgG	RBM10	NOTEST	0	1948.23	inf	0	1	1	no
XLOC_010341	XLOC_010341	MIEN1	chr17:37885408-37886788	IgG	RBM10	OK	0	1209.46	inf	#NAME?	0.1079	0.371128	no
XLOC_001143	XLOC_001143	GUK1	chr1:228327784-228336655	IgG	RBM10	OK	0	1203.1	inf	#NAME?	0.02315	0.371128	no
XLOC_020337	XLOC_020337	TMEM30A	chr6:75962637-75994632	IgG	RBM10	NOTEST	0	1134.18	inf	0	1	1	no
XLOC_011441	XLOC_011441	RPL18A	chr19:17970686-17974133	IgG	RBM10	OK	0	954	inf	#NAME?	0.1031	0.371128	no
XLOC_017110	XLOC_017110	DBR1	chr3:137879829-137893791	IgG	RBM10	OK	0	945.055	inf	#NAME?	0.0566	0.371128	no
XLOC_009870	XLOC_009870	LOC729683	chr17:61777697-61780045	IgG	RBM10	OK	0	789.686	inf	#NAME?	0.06855	0.371128	no
XLOC_014521	XLOC_014521	NXT1	chr20:23331372-23335408	IgG	RBM10	OK	0	780.29	inf	#NAME?	0.0992	0.371128	no
XLOC_012322	XLOC_012322	JUND	chr19:18390503-18392466	IgG	RBM10	OK	0	724.24	inf	#NAME?	0.12405	0.392584	no
XLOC_004080	XLOC_004080	OAF	chr11:120081746-120100650	IgG	RBM10	OK	0	589.755	inf	#NAME?	0.05465	0.371128	no
XLOC_011262	XLOC_011262	RPL36	chr19:5690271-5691678	IgG	RBM10	OK	0	575.348	inf	#NAME?	0.10195	0.371128	no
XLOC_003409	XLOC_003409	RPLP2	chr11:809935-812876	IgG	RBM10	OK	0	553.738	inf	#NAME?	0.1031	0.371128	no
XLOC_019439	XLOC_019439	HIST1H2AG	chr6:27100816-27101314	IgG	RBM10	OK	0	542.737	inf	#NAME?	0.0745	0.371128	no
XLOC_014194	XLOC_014194	FKBP7	chr2:179059207-179672150	IgG	RBM10	NOTEST	0	503.585	inf	0	1	1	no
XLOC_018959	XLOC_018959	GUSBP3,GUSBP9,SMA4,SMA5	chr5:69423288-69881629	IgG	RBM10	OK	0	497.187	inf	#NAME?	0.13045	0.412237	no
XLOC_013100	XLOC_013100	TMSB10	chr2:85132762-85133799	IgG	RBM10	OK	0	488.393	inf	#NAME?	0.0581	0.371128	no
XLOC_001239	XLOC_001239	MIR6723	chr1:567704-567793	IgG	RBM10	OK	0	476.569	inf	#NAME?	0.1029	0.371128	no
XLOC_011248	XLOC_011248	CHAF1A	chr19:4402659-4443394	IgG	RBM10	OK	0	473.417	inf	#NAME?	0.0736	0.371128	no
XLOC_022032	XLOC_022032	HSPB1	chr7:75931874-75933614	IgG	RBM10	OK	0	429.845	inf	#NAME?	0.0588	0.371128	no
XLOC_014058	XLOC_014058	IWS1	chr2:128238382-128284087	IgG	RBM10	OK	0	426.18	inf	#NAME?	0.06415	0.371128	no
XLOC_023580	XLOC_023580	SNHG6	chr8:67782983-67837777	IgG	RBM10	OK	0	365.732	inf	#NAME?	0.20685	0.624578	no
XLOC_007317	XLOC_007317	MAX	chr14:65381078-65569413	IgG	RBM10	OK	0	342.279	inf	#NAME?	0.00045	0.244237	no
XLOC_017520	XLOC_017520	RUFY3	chr4:71570653-71674339	IgG	RBM10	OK	0	331.136	inf	#NAME?	0.0065	0.371128	no
XLOC_024693	XLOC_024693	MAPKAP1	chr9:128199672-128469513	IgG	RBM10	NOTEST	0	324.523	inf	0	1	1	no
XLOC_005803	XLOC_005803	ATP5G2	chr12:54058943-54070512	IgG	RBM10	OK	0	317.072	inf	#NAME?	0.09845	0.371128	no
XLOC_017170	XLOC_017170	SSR3	chr3:156257928-156272973	IgG	RBM10	NOTEST	0	312.831	inf	0	1	1	no
XLOC_016658	XLOC_016658	RPL35A	chr3:197615945-197686886	IgG	RBM10	OK	0	296.251	inf	#NAME?	0.10435	0.371128	no
XLOC_012414	XLOC_012414	POLR2I	chr19:36602104-36616849	IgG	RBM10	OK	0	281.147	inf	#NAME?	0.05475	0.371128	no
XLOC_025598	XLOC_025598	BCYRN1	chrX:70430034-70948962	IgG	RBM10	OK	0	279.233	inf	#NAME?	0.18105	0.568005	no
XLOC_016981	XLOC_016981	RPL24	chr3:101399933-101405563	IgG	RBM10	OK	0	277.439	inf	#NAME?	0.0525	0.371128	no
XLOC_003862	XLOC_003862	GSTP1	chr11:67351065-67354124	IgG	RBM10	OK	0	273.988	inf	#NAME?	0.06145	0.371128	no
XLOC_004949	XLOC_004949	C12orf57	chr12:7053202-7055165	IgG	RBM10	OK	0	266.033	inf	#NAME?	0.0533	0.371128	no
XLOC_014591	XLOC_014591	ROMO1	chr20:34256609-34288902	IgG	RBM10	OK	0	265.587	inf	#NAME?	0.11065	0.371128	no
XLOC_019418	XLOC_019418	HIST1H1E	chr6:26156558-26157343	IgG	RBM10	OK	0	263.818	inf	#NAME?	0.0904	0.371128	no
XLOC_018555	XLOC_018555	MIR4461	chr5:134240809-134298336	IgG	RBM10	OK	0	262.906	inf	#NAME?	0.20025	0.616398	no
XLOC_000361	XLOC_000361	ATP6V0B	chr1:44440601-44443972	IgG	RBM10	OK	0	261.718	inf	#NAME?	0.0925	0.371128	no
XLOC_017411	XLOC_017411	SLIT2	chr4:20255186-20622184	IgG	RBM10	NOTEST	0	260.288	inf	0	1	1	no
XLOC_015889	XLOC_015889	TMEM184B	chr22:38615297-38669040	IgG	RBM10	OK	0	250.171	inf	#NAME?	0.0407	0.371128	no
XLOC_012275	XLOC_012275	NDUFB7	chr19:14676889-14682889	IgG	RBM10	OK	0	245.568	inf	#NAME?	0.0504	0.371128	no
XLOC_018241	XLOC_018241	NDUFS6	chr5:1801495-1816167	IgG	RBM10	OK	0	233.709	inf	#NAME?	0.05035	0.371128	no
XLOC_019001	XLOC_019001	RPS23	chr5:81569138-81574235	IgG	RBM10	OK	0	231.013	inf	#NAME?	0.0889	0.371128	no
XLOC_011470	XLOC_011470	NDUFA13	chr19:19627018-19639013	IgG	RBM10	OK	0	229.551	inf	#NAME?	0.0505	0.371128	no
XLOC_012254	XLOC_012254	GADD45GIP1	chr19:13064969-13068068	IgG	RBM10	OK	0	228.535	inf	#NAME?	0.04875	0.371128	no
XLOC_001327	XLOC_001327	SRM	chr1:11114648-11120091	IgG	RBM10	OK	0	227.878	inf	#NAME?	0.05905	0.371128	no
XLOC_009721	XLOC_009721	RPL27	chr17:41150445-41154971	IgG	RBM10	OK	0	227.032	inf	#NAME?	0.0535	0.371128	no
XLOC_005200	XLOC_005200	MYL6	chr12:56552044-56555366	IgG	RBM10	OK	0	216.378	inf	#NAME?	0.0922	0.371128	no
XLOC_009785	XLOC_009785	ATP5G1	chr17:46970147-46973232	IgG	RBM10	OK	0	207.43	inf	#NAME?	0.10125	0.371128	no
XLOC_019197	XLOC_019197	RPS14	chr5:149823791-149829319	IgG	RBM10	OK	0	195.914	inf	#NAME?	0.09815	0.371128	no
XLOC_024681	XLOC_024681	STRBP	chr9:125883907-126030855	IgG	RBM10	NOTEST	0	190.288	inf	0	1	1	no
XLOC_012915	XLOC_012915	ATRAID	chr2:27422454-27440046	IgG	RBM10	OK	0	179.553	inf	#NAME?	0.14175	0.446646	no
XLOC_001331	XLOC_001331	MAD2L2	chr1:11734536-11751678	IgG	RBM10	OK	0	173.036	inf	#NAME?	0.1003	0.371128	no
XLOC_004595	XLOC_004595	PPP1CA	chr11:67159422-67169376	IgG	RBM10	OK	0	172.477	inf	#NAME?	0.09295	0.371128	no
XLOC_001994	XLOC_001994	KRTCAP2	chr1:155141883-155145804	IgG	RBM10	OK	0	172.098	inf	#NAME?	0.0553	0.371128	no
XLOC_022157	XLOC_022157	PSMC2	chr7:102987970-103629963	IgG	RBM10	NOTEST	0	164.701	inf	0	1	1	no
XLOC_008839	XLOC_008839	COX4I1	chr16:85833172-85840607	IgG	RBM10	OK	0	158.916	inf	#NAME?	0.05215	0.371128	no
XLOC_011291	XLOC_011291	TRAPPC5	chr19:7745706-7747748	IgG	RBM10	OK	0	153.858	inf	#NAME?	0.1058	0.371128	no
XLOC_010004	XLOC_010004	ANAPC11	chr17:79845710-79858409	IgG	RBM10	OK	0	151.261	inf	#NAME?	0.09075	0.371128	no
XLOC_012611	XLOC_012611	RPL18	chr19:49118583-49133663	IgG	RBM10	OK	0	151.135	inf	#NAME?	0.0934	0.371128	no
XLOC_007158	XLOC_007158	DAD1	chr14:23033806-23058143	IgG	RBM10	OK	0	149.431	inf	#NAME?	0.0585	0.371128	no
XLOC_013262	XLOC_013262	MZT2B	chr2:130908964-130948300	IgG	RBM10	OK	0	149.213	inf	#NAME?	0.10735	0.371128	no
XLOC_012219	XLOC_012219	TMEM205	chr19:11453451-11456981	IgG	RBM10	OK	0	147.905	inf	#NAME?	0.09995	0.371128	no
XLOC_005357	XLOC_005357	C12orf75	chr12:105724413-105765296	IgG	RBM10	OK	0	146.68	inf	#NAME?	0.0751	0.371128	no
XLOC_011195	XLOC_011195	ATP5D	chr19:1241748-1244824	IgG	RBM10	OK	0	145.348	inf	#NAME?	0.09555	0.371128	no
XLOC_008396	XLOC_008396	NPW	chr16:2069520-2070756	IgG	RBM10	OK	0	144.824	inf	#NAME?	0.0487	0.371128	no
XLOC_011314	XLOC_011314	UBL5	chr19:9938555-9940797	IgG	RBM10	OK	0	140.695	inf	#NAME?	0.1008	0.371128	no
XLOC_001263	XLOC_001263	AURKAIP1	chr1:1309109-1310818	IgG	RBM10	OK	0	135.623	inf	#NAME?	0.0376	0.371128	no
XLOC_024157	XLOC_024157	PBX3	chr9:128509616-128729655	IgG	RBM10	OK	0	126.511	inf	#NAME?	0.00795	0.371128	no
XLOC_009569	XLOC_009569	RPL23A	chr17:27046999-27053949	IgG	RBM10	OK	0	124.222	inf	#NAME?	0.103	0.371128	no
XLOC_006477	XLOC_006477	LHFP	chr13:39917028-40177356	IgG	RBM10	NOTEST	0	121.146	inf	0	1	1	no
XLOC_023085	XLOC_023085	EIF4EBP1	chr8:37888019-37917883	IgG	RBM10	OK	0	120.646	inf	#NAME?	0.0556	0.371128	no
XLOC_003829	XLOC_003829	BANF1	chr11:65764015-65771617	IgG	RBM10	OK	0	119.452	inf	#NAME?	0.20925	0.624818	no
XLOC_007112	XLOC_007112	MTA1	chr14:105886185-105937057	IgG	RBM10	OK	0	117.303	inf	#NAME?	0.0922	0.371128	no
XLOC_010121	XLOC_010121	GABARAP	chr17:7143737-7145753	IgG	RBM10	OK	0	116.352	inf	#NAME?	0.05885	0.371128	no
XLOC_023601	XLOC_023601	RPL7	chr8:74202873-74205869	IgG	RBM10	OK	0	116.286	inf	#NAME?	0.05455	0.371128	no
XLOC_021783	XLOC_021783	NUDT1	chr7:2281856-2290780	IgG	RBM10	OK	0	113.909	inf	#NAME?	0.0932	0.371128	no
XLOC_009696	XLOC_009696	FKBP10	chr17:39968961-39979469	IgG	RBM10	OK	0	112.945	inf	#NAME?	0.0587	0.371128	no
XLOC_023684	XLOC_023684	PABPC1	chr8:101715143-101734315	IgG	RBM10	OK	0	111.622	inf	#NAME?	0.10275	0.371128	no
XLOC_022578	XLOC_022578	CHCHD2	chr7:56169265-56174187	IgG	RBM10	OK	0	111.215	inf	#NAME?	0.0551	0.371128	no
XLOC_008920	XLOC_008920	MRPS34	chr16:1821895-1823140	IgG	RBM10	OK	0	110.652	inf	#NAME?	0.0491	0.371128	no
XLOC_008899	XLOC_008899	C16orf13	chr16:684426-686366	IgG	RBM10	OK	0	109.478	inf	#NAME?	0.0001	0.10855	no
XLOC_008675	XLOC_008675	MT2A	chr16:56642477-56643409	IgG	RBM10	OK	0	108.635	inf	#NAME?	0.0505	0.371128	no
XLOC_009342	XLOC_009342	CYBA	chr16:88709696-88717492	IgG	RBM10	OK	0	108.319	inf	#NAME?	0.1058	0.371128	no
XLOC_015459	XLOC_015459	GP1BB,SEPT5	chr22:19701986-19712297	IgG	RBM10	OK	0	108.048	inf	#NAME?	0.0923	0.371128	no
XLOC_005844	XLOC_005844	ATP5B	chr12:57031958-57039852	IgG	RBM10	OK	0	107.694	inf	#NAME?	0.10455	0.371128	no
XLOC_011215	XLOC_011215	OAZ1	chr19:2269519-2273487	IgG	RBM10	OK	0	107.15	inf	#NAME?	0.0582	0.371128	no
XLOC_012441	XLOC_012441	PPP1R14A	chr19:38741876-38747231	IgG	RBM10	OK	0	107.05	inf	#NAME?	0.1057	0.371128	no
XLOC_025359	XLOC_025359	SSR4	chrX:153051220-153063967	IgG	RBM10	OK	0	105.204	inf	#NAME?	0.2188	0.624818	no
XLOC_017696	XLOC_017696	RPS3A	chr4:152020724-152025804	IgG	RBM10	OK	0	104.512	inf	#NAME?	0.09975	0.371128	no
XLOC_006059	XLOC_006059	TESC	chr12:117476727-117537251	IgG	RBM10	OK	0	104.245	inf	#NAME?	0.099	0.371128	no
XLOC_024714	XLOC_024714	CIZ1	chr9:130928343-131017527	IgG	RBM10	OK	0	102.047	inf	#NAME?	5e-05	0.10855	no
XLOC_015076	XLOC_015076	PSMA7	chr20:60711782-60718514	IgG	RBM10	OK	0	101.234	inf	#NAME?	0.0523	0.371128	no
XLOC_012449	XLOC_012449	ECH1	chr19:39306061-39322497	IgG	RBM10	OK	0	101.167	inf	#NAME?	0.05605	0.371128	no
XLOC_005827	XLOC_005827	CD63	chr12:56119226-56123457	IgG	RBM10	OK	0	100.394	inf	#NAME?	0.0928	0.371128	no
XLOC_012080	XLOC_012080	LMNB2	chr19:2428162-2456966	IgG	RBM10	OK	0	96.8718	inf	#NAME?	0.11865	0.379286	no
XLOC_009875	XLOC_009875	SNORD104	chr17:62223437-62223517	IgG	RBM10	NOTEST	0	96.7897	inf	0	1	1	no
XLOC_005543	XLOC_005543	MRPL51	chr12:6601315-6602471	IgG	RBM10	OK	0	96.1871	inf	#NAME?	0.0493	0.371128	no
XLOC_020044	XLOC_020044	HIST1H2AD,HIST1H3D	chr6:26197011-26199521	IgG	RBM10	OK	0	95.6968	inf	#NAME?	0.10575	0.371128	no
XLOC_020181	XLOC_020181	CUTA	chr6:33384318-33386065	IgG	RBM10	OK	0	95.3728	inf	#NAME?	0.0944	0.371128	no
XLOC_010759	XLOC_010759	DCXR	chr17:79993756-79995573	IgG	RBM10	OK	0	93.605	inf	#NAME?	0.1099	0.371128	no
XLOC_013153	XLOC_013153	COX5B	chr2:98262520-98264657	IgG	RBM10	OK	0	91.2096	inf	#NAME?	0.0497	0.371128	no
XLOC_010711	XLOC_010711	USP36	chr17:76792964-76836969	IgG	RBM10	NOTEST	0	91.0026	inf	0	1	1	no
XLOC_000066	XLOC_000066	PARK7	chr1:8021713-8045342	IgG	RBM10	OK	0	90.9675	inf	#NAME?	0.09515	0.371128	no
XLOC_011571	XLOC_011571	TBCB	chr19:36602104-36616849	IgG	RBM10	OK	0	89.4115	inf	#NAME?	0.11795	0.378164	no
XLOC_009427	XLOC_009427	C17orf49,RNASEK	chr17:6915735-6922973	IgG	RBM10	OK	0	87.714	inf	#NAME?	0.09135	0.371128	no
XLOC_004936	XLOC_004936	PTMS	chr12:6875540-6880118	IgG	RBM10	OK	0	86.5814	inf	#NAME?	0.0553	0.371128	no
XLOC_024426	XLOC_024426	HINT2	chr9:35812956-35815042	IgG	RBM10	OK	0	85.4688	inf	#NAME?	0.04935	0.371128	no
XLOC_014414	XLOC_014414	STK25	chr2:242295663-242448987	IgG	RBM10	OK	0	85.4575	inf	#NAME?	0.0981	0.371128	no
XLOC_003772	XLOC_003772	COX8A	chr11:63742078-63744015	IgG	RBM10	OK	0	85.4276	inf	#NAME?	0.05035	0.371128	no
XLOC_011374	XLOC_011374	RAD23A	chr19:13056627-13064457	IgG	RBM10	OK	0	84.2126	inf	#NAME?	0.0909	0.371128	no
XLOC_015908	XLOC_015908	RPS19BP1	chr22:39925097-39928860	IgG	RBM10	OK	0	84.1205	inf	#NAME?	0.05055	0.371128	no
XLOC_008209	XLOC_008209	COX5A	chr15:75212616-75230495	IgG	RBM10	OK	0	82.6859	inf	#NAME?	0.04975	0.371128	no
XLOC_025023	XLOC_025023	PLP2	chrX:49028183-49031468	IgG	RBM10	OK	0	82.6859	inf	#NAME?	0.0581	0.371128	no
XLOC_025722	XLOC_025722	RPL39	chrX:118920466-118925622	IgG	RBM10	OK	0	82.63	inf	#NAME?	0.11245	0.372479	no
XLOC_015601	XLOC_015601	PDXP	chr22:38054736-38062939	IgG	RBM10	OK	0	82.3367	inf	#NAME?	0.06075	0.371128	no
XLOC_012248	XLOC_012248	PRDX2	chr19:12907633-12912724	IgG	RBM10	OK	0	82.187	inf	#NAME?	0.0575	0.371128	no
XLOC_020253	XLOC_020253	DNPH1	chr6:43193366-43197211	IgG	RBM10	OK	0	82.1001	inf	#NAME?	0.10475	0.371128	no
XLOC_014890	XLOC_014890	CST3	chr20:23608533-23618685	IgG	RBM10	OK	0	81.9264	inf	#NAME?	0.1017	0.371128	no
XLOC_003786	XLOC_003786	PRDX5	chr11:64085559-64089295	IgG	RBM10	OK	0	79.9975	inf	#NAME?	0.0946	0.371128	no
XLOC_019527	XLOC_019527	CSNK2B	chr6:31629005-31637847	IgG	RBM10	OK	0	79.0372	inf	#NAME?	0.22445	0.624818	no
XLOC_012078	XLOC_012078	LSM7	chr19:2321519-2328614	IgG	RBM10	OK	0	78.395	inf	#NAME?	0.05185	0.371128	no
XLOC_024294	XLOC_024294	MRPL41	chr9:140446308-140447007	IgG	RBM10	OK	0	78.2577	inf	#NAME?	0.0672	0.371128	no
XLOC_012470	XLOC_012470	FBL	chr19:40325092-40337054	IgG	RBM10	OK	0	76.4303	inf	#NAME?	0.05115	0.371128	no
XLOC_010470	XLOC_010470	C1QL1	chr17:43037060-43045644	IgG	RBM10	OK	0	75.5441	inf	#NAME?	0.0476	0.371128	no
XLOC_025879	XLOC_025879	LAGE3	chrX:153706107-153707596	IgG	RBM10	OK	0	74.8375	inf	#NAME?	0.0497	0.371128	no
XLOC_008979	XLOC_008979	CORO7,CORO7-PAM16,PAM16	chr16:4390251-4466962	IgG	RBM10	OK	0	73.9539	inf	#NAME?	0.2107	0.624818	no
XLOC_010401	XLOC_010401	KRT19	chr17:39679868-39684641	IgG	RBM10	OK	0	73.2439	inf	#NAME?	0.0509	0.371128	no
XLOC_001265	XLOC_001265	MRPL20	chr1:1334909-1342693	IgG	RBM10	OK	0	73.0691	inf	#NAME?	0.1091	0.371128	no
XLOC_014763	XLOC_014763	PPDPF	chr20:62152132-62153524	IgG	RBM10	OK	0	72.9572	inf	#NAME?	0.0501	0.371128	no
XLOC_020336	XLOC_020336	COX7A2	chr6:75947390-75953644	IgG	RBM10	OK	0	72.8925	inf	#NAME?	0.10335	0.371128	no
XLOC_005456	XLOC_005456	ARL6IP4	chr12:123464606-123467460	IgG	RBM10	OK	0	72.7953	inf	#NAME?	0.09125	0.371128	no
XLOC_016875	XLOC_016875	RPL29	chr3:52027643-52029958	IgG	RBM10	OK	0	72.3158	inf	#NAME?	0.0494	0.371128	no
XLOC_013724	XLOC_013724	OST4	chr2:27274490-27294567	IgG	RBM10	OK	0	72.2722	inf	#NAME?	0.2167	0.624818	no
XLOC_022539	XLOC_022539	POLD2	chr7:44154278-44163169	IgG	RBM10	OK	0	72.1803	inf	#NAME?	0.10065	0.371128	no
XLOC_024361	XLOC_024361	CDKN2A	chr9:21967137-21994490	IgG	RBM10	OK	0	72.1524	inf	#NAME?	0.0941	0.371128	no
XLOC_020356	XLOC_020356	SNHG5	chr6:86386724-86388451	IgG	RBM10	OK	0	71.7296	inf	#NAME?	0.11525	0.376176	no
XLOC_002708	XLOC_002708	ADIRF,AGAP11	chr10:88728187-88769960	IgG	RBM10	OK	0	71.6483	inf	#NAME?	0.10905	0.371128	no
XLOC_020068	XLOC_020068	HIST1H2AM	chr6:27860476-27860963	IgG	RBM10	OK	0	71.3372	inf	#NAME?	0.0676	0.371128	no
XLOC_012562	XLOC_012562	SNRPD2	chr19:46190711-46195443	IgG	RBM10	OK	0	70.2167	inf	#NAME?	0.1061	0.371128	no
XLOC_019108	XLOC_019108	PITX1	chr5:134363423-134735577	IgG	RBM10	OK	0	69.8426	inf	#NAME?	0.20745	0.624818	no
XLOC_007468	XLOC_007468	NUDT14	chr14:105639273-105647660	IgG	RBM10	OK	0	69.8083	inf	#NAME?	0.0497	0.371128	no
XLOC_012246	XLOC_012246	C19orf43	chr19:12841453-12845529	IgG	RBM10	OK	0	69.7988	inf	#NAME?	0.04965	0.371128	no
XLOC_011461	XLOC_011461	CRTC1	chr19:18794424-18893143	IgG	RBM10	NOTEST	0	68.7521	inf	0	1	1	no
XLOC_015952	XLOC_015952	PHF21B	chr22:45277042-45405809	IgG	RBM10	OK	0	68.3644	inf	#NAME?	0.0004	0.244237	no
XLOC_000645	XLOC_000645	ATP1A1	chr1:116915794-116961244	IgG	RBM10	OK	0	67.8689	inf	#NAME?	0.10115	0.371128	no
XLOC_008943	XLOC_008943	RNPS1	chr16:2303116-2318413	IgG	RBM10	OK	0	67.487	inf	#NAME?	0.09185	0.371128	no
XLOC_011201	XLOC_011201	NDUFS7	chr19:1383882-1395588	IgG	RBM10	OK	0	67.3444	inf	#NAME?	0.05565	0.371128	no
XLOC_014804	XLOC_014804	SNRPB	chr20:2442280-2451499	IgG	RBM10	OK	0	67.1709	inf	#NAME?	0.0958	0.371128	no
XLOC_011593	XLOC_011593	SPINT2	chr19:38755097-38783254	IgG	RBM10	OK	0	66.9654	inf	#NAME?	0.09935	0.371128	no
XLOC_018685	XLOC_018685	PTTG1	chr5:159848813-159855751	IgG	RBM10	OK	0	66.4637	inf	#NAME?	0.09915	0.371128	no
XLOC_013066	XLOC_013066	CCT7	chr2:73461363-73480150	IgG	RBM10	OK	0	66.3081	inf	#NAME?	0.0949	0.371128	no
XLOC_013674	XLOC_013674	ODC1	chr2:10580496-10588680	IgG	RBM10	OK	0	66.052	inf	#NAME?	0.09335	0.371128	no
XLOC_000784	XLOC_000784	CKS1B	chr1:154947117-154951725	IgG	RBM10	OK	0	65.8697	inf	#NAME?	0.10865	0.371128	no
XLOC_005147	XLOC_005147	PCBP2	chr12:53845885-53893444	IgG	RBM10	NOTEST	0	65.6366	inf	0	1	1	no
XLOC_024014	XLOC_024014	CKS2	chr9:91926112-91931618	IgG	RBM10	OK	0	65.3553	inf	#NAME?	0.1056	0.371128	no
XLOC_025184	XLOC_025184	NGFRAP1	chrX:102631250-102633092	IgG	RBM10	OK	0	65.0808	inf	#NAME?	0.09125	0.371128	no
XLOC_023615	XLOC_023615	TPD52	chr8:80947102-81083894	IgG	RBM10	NOTEST	0	64.8635	inf	0	1	1	no
XLOC_024024	XLOC_024024	CENPP	chr9:95059639-95432547	IgG	RBM10	OK	0	64.1135	inf	#NAME?	0.03075	0.371128	no
XLOC_002083	XLOC_002083	PFDN2	chr1:161070345-161102478	IgG	RBM10	OK	0	63.554	inf	#NAME?	0.213	0.624818	no
XLOC_005848	XLOC_005848	NACA	chr12:57106210-57119326	IgG	RBM10	OK	0	63.2196	inf	#NAME?	0.101	0.371128	no
XLOC_022740	XLOC_022740	FIS1	chr7:100882892-100888371	IgG	RBM10	OK	0	62.9805	inf	#NAME?	0.0509	0.371128	no
XLOC_005866	XLOC_005866	CDK4	chr12:58138783-58146230	IgG	RBM10	OK	0	62.3003	inf	#NAME?	0.20655	0.624578	no
XLOC_000799	XLOC_000799	FDPS	chr1:155278538-155300909	IgG	RBM10	OK	0	62.2333	inf	#NAME?	0.2094	0.624818	no
XLOC_023336	XLOC_023336	CYC1	chr8:145149937-145152430	IgG	RBM10	OK	0	62.0614	inf	#NAME?	0.0533	0.371128	no
XLOC_010758	XLOC_010758	STRA13	chr17:79976578-79980785	IgG	RBM10	OK	0	60.7978	inf	#NAME?	0.1036	0.371128	no
XLOC_004289	XLOC_004289	MTRNR2L8	chr11:10529433-10530723	IgG	RBM10	OK	0	60.4424	inf	#NAME?	0.102	0.371128	no
XLOC_010749	XLOC_010749	P4HB	chr17:79801033-79818544	IgG	RBM10	OK	0	60.3821	inf	#NAME?	0.05705	0.371128	no
XLOC_011198	XLOC_011198	C19orf24	chr19:1275519-1279243	IgG	RBM10	OK	0	60.323	inf	#NAME?	0.05415	0.371128	no
XLOC_010192	XLOC_010192	CENPV	chr17:16245847-16256812	IgG	RBM10	OK	0	60.2768	inf	#NAME?	0.0498	0.371128	no
XLOC_020536	XLOC_020536	DYNLT1	chr6:159057506-159065818	IgG	RBM10	OK	0	60.2392	inf	#NAME?	0.09315	0.371128	no
XLOC_019421	XLOC_019421	HIST1H2BF	chr6:26199786-26200216	IgG	RBM10	OK	0	59.8561	inf	#NAME?	0.0692	0.371128	no
XLOC_011555	XLOC_011555	COX6B1	chr19:36139124-36149686	IgG	RBM10	OK	0	59.8154	inf	#NAME?	0.0507	0.371128	no
XLOC_004804	XLOC_004804	FXYD2,FXYD6,FXYD6-FXYD2	chr11:117690789-117748201	IgG	RBM10	OK	0	59.7697	inf	#NAME?	0.0939	0.371128	no
XLOC_001248	XLOC_001248	HES4	chr1:934341-935552	IgG	RBM10	NOTEST	0	59.6048	inf	0	1	1	no
XLOC_024289	XLOC_024289	TUBB4B	chr9:140135710-140142244	IgG	RBM10	OK	0	59.6001	inf	#NAME?	0.1056	0.371128	no
XLOC_022091	XLOC_022091	BRI3	chr7:97910978-98030427	IgG	RBM10	OK	0	59.538	inf	#NAME?	0.22445	0.624818	no
XLOC_016118	XLOC_016118	RPL14	chr3:40498782-40503863	IgG	RBM10	OK	0	59.4379	inf	#NAME?	0.1008	0.371128	no
XLOC_018738	XLOC_018738	HIGD2A	chr5:175815783-175816751	IgG	RBM10	OK	0	58.949	inf	#NAME?	0.0514	0.371128	no
XLOC_012197	XLOC_012197	EIF3G	chr19:10216898-10230599	IgG	RBM10	OK	0	58.7037	inf	#NAME?	0.11005	0.371128	no
XLOC_016840	XLOC_016840	GPX1	chr3:49394608-49395791	IgG	RBM10	OK	0	58.3848	inf	#NAME?	0.10805	0.371128	no
XLOC_014739	XLOC_014739	ADRM1	chr20:60877951-60883918	IgG	RBM10	OK	0	58.2335	inf	#NAME?	0.0989	0.371128	no
XLOC_000924	XLOC_000924	PRRC2C	chr1:171454665-171562650	IgG	RBM10	OK	0	57.9802	inf	#NAME?	0.10425	0.371128	no
XLOC_009348	XLOC_009348	APRT	chr16:88875876-88878342	IgG	RBM10	OK	0	57.7461	inf	#NAME?	0.09835	0.371128	no
XLOC_012139	XLOC_012139	KHSRP	chr19:6413118-6424822	IgG	RBM10	OK	0	57.6907	inf	#NAME?	0.1011	0.371128	no
XLOC_000228	XLOC_000228	NUDC	chr1:27248212-27273362	IgG	RBM10	OK	0	57.6387	inf	#NAME?	0.0567	0.371128	no
XLOC_011287	XLOC_011287	PET100	chr19:7694670-7698634	IgG	RBM10	OK	0	57.2379	inf	#NAME?	0.1181	0.378164	no
XLOC_016420	XLOC_016420	LOC90246	chr3:128226677-128229429	IgG	RBM10	NOTEST	0	57.2078	inf	0	1	1	no
XLOC_012241	XLOC_012241	WDR83OS	chr19:12777617-12792701	IgG	RBM10	OK	0	56.399	inf	#NAME?	0.1057	0.371128	no
XLOC_004599	XLOC_004599	TMEM134	chr11:67231818-67236748	IgG	RBM10	OK	0	56.3618	inf	#NAME?	0.0928	0.371128	no
XLOC_008133	XLOC_008133	PPIB	chr15:64443915-64455354	IgG	RBM10	OK	0	56.2815	inf	#NAME?	0.1103	0.371128	no
XLOC_025863	XLOC_025863	BCAP31	chrX:152965946-152990201	IgG	RBM10	OK	0	55.8204	inf	#NAME?	0.0978	0.371128	no
XLOC_004255	XLOC_004255	TAF10	chr11:6624937-6633475	IgG	RBM10	OK	0	55.6011	inf	#NAME?	0.1166	0.377915	no
XLOC_007165	XLOC_007165	PSMB5	chr14:23495059-23504429	IgG	RBM10	OK	0	55.2132	inf	#NAME?	0.10705	0.371128	no
XLOC_006076	XLOC_006076	SRSF9	chr12:120884240-120907558	IgG	RBM10	OK	0	54.9522	inf	#NAME?	0.2114	0.624818	no
XLOC_010279	XLOC_010279	COPRS	chr17:30178883-30186326	IgG	RBM10	OK	0	54.9388	inf	#NAME?	0.04975	0.371128	no
XLOC_020262	XLOC_020262	MRPL14	chr6:44081372-44095191	IgG	RBM10	OK	0	54.9181	inf	#NAME?	0.0498	0.371128	no
XLOC_000536	XLOC_000536	RPL5	chr1:93297593-93427079	IgG	RBM10	OK	0	54.8951	inf	#NAME?	0.109	0.371128	no
XLOC_005201	XLOC_005201	NABP2	chr12:56618124-56623638	IgG	RBM10	OK	0	54.8737	inf	#NAME?	0.055	0.371128	no
XLOC_002030	XLOC_002030	HDGF	chr1:156711898-156722240	IgG	RBM10	OK	0	54.5375	inf	#NAME?	0.1042	0.371128	no
XLOC_014954	XLOC_014954	SCAND1	chr20:34541538-34543281	IgG	RBM10	NOTEST	0	54.2314	inf	0	1	1	no
XLOC_011331	XLOC_011331	ILF3	chr19:10764936-10803095	IgG	RBM10	OK	0	54.0053	inf	#NAME?	0.0908	0.371128	no
XLOC_019422	XLOC_019422	HIST1H4E	chr6:26204872-26205249	IgG	RBM10	OK	0	53.7543	inf	#NAME?	0.07805	0.371128	no
XLOC_011783	XLOC_011783	SNRNP70	chr19:49588464-49611870	IgG	RBM10	OK	0	53.2716	inf	#NAME?	0.04925	0.371128	no
XLOC_008233	XLOC_008233	CIB2	chr15:78396947-78423877	IgG	RBM10	OK	0	53.2032	inf	#NAME?	0.0918	0.371128	no
XLOC_025168	XLOC_025168	HNRNPH2,RPL36A,RPL36A-HNRNPH2	chrX:100645877-100669128	IgG	RBM10	OK	0	52.9635	inf	#NAME?	0.2068	0.624578	no
XLOC_023818	XLOC_023818	VPS28	chr8:145648983-145653946	IgG	RBM10	OK	0	52.8513	inf	#NAME?	0.1094	0.371128	no
XLOC_010745	XLOC_010745	OXLD1	chr17:79632065-79633618	IgG	RBM10	OK	0	52.0177	inf	#NAME?	0.06205	0.371128	no
XLOC_001266	XLOC_001266	ANKRD65	chr1:1353799-1356824	IgG	RBM10	OK	0	51.8315	inf	#NAME?	0.0927	0.371128	no
XLOC_022534	XLOC_022534	MRPS24,URGCP,URGCP-MRPS24	chr7:43906156-43966010	IgG	RBM10	OK	0	51.5295	inf	#NAME?	0.094	0.371128	no
XLOC_005556	XLOC_005556	PHB2	chr12:7074514-7079916	IgG	RBM10	OK	0	50.8762	inf	#NAME?	0.10135	0.371128	no
XLOC_008942	XLOC_008942	ECI1	chr16:2289872-2301602	IgG	RBM10	OK	0	50.6505	inf	#NAME?	0.10395	0.371128	no
XLOC_022113	XLOC_022113	LAMTOR4	chr7:99746529-99751833	IgG	RBM10	OK	0	50.4949	inf	#NAME?	0.05515	0.371128	no
XLOC_013073	XLOC_013073	DGUOK	chr2:74153952-74208566	IgG	RBM10	OK	0	49.8713	inf	#NAME?	0.0937	0.371128	no
XLOC_019452	XLOC_019452	HIST1H2BN	chr6:27806439-27806888	IgG	RBM10	OK	0	49.6111	inf	#NAME?	0.0787	0.371128	no
XLOC_023027	XLOC_023027	DMTN	chr8:21911080-21940036	IgG	RBM10	OK	0	49.2087	inf	#NAME?	0.09115	0.371128	no
XLOC_009651	XLOC_009651	PSMB3	chr17:36908965-36920484	IgG	RBM10	OK	0	48.8605	inf	#NAME?	0.1	0.371128	no
XLOC_003434	XLOC_003434	CD81	chr11:2349978-2418649	IgG	RBM10	OK	0	48.6129	inf	#NAME?	0.1048	0.371128	no
XLOC_017331	XLOC_017331	C4orf48	chr4:2043719-2045697	IgG	RBM10	NOTEST	0	48.417	inf	0	1	1	no
XLOC_018698	XLOC_018698	FBLL1	chr5:167956581-167957639	IgG	RBM10	OK	0	48.274	inf	#NAME?	0.05535	0.371128	no
XLOC_022998	XLOC_022998	FDFT1	chr8:11653081-11696818	IgG	RBM10	OK	0	48.0655	inf	#NAME?	0.09135	0.371128	no
XLOC_025504	XLOC_025504	UXT	chrX:47511190-47519510	IgG	RBM10	OK	0	47.9555	inf	#NAME?	0.10405	0.371128	no
XLOC_015108	XLOC_015108	SOX18	chr20:62679078-62680979	IgG	RBM10	NOTEST	0	47.9335	inf	0	1	1	no
XLOC_004642	XLOC_004642	STARD10	chr11:72465773-72504750	IgG	RBM10	OK	0	47.8237	inf	#NAME?	0.10435	0.371128	no
XLOC_020137	XLOC_020137	LSM2	chr6:31765168-31774761	IgG	RBM10	OK	0	47.774	inf	#NAME?	0.04915	0.371128	no
XLOC_015674	XLOC_015674	ARHGAP8,PRR5,PRR5-ARHGAP8	chr22:45064426-45258664	IgG	RBM10	OK	0	47.7522	inf	#NAME?	0.09145	0.371128	no
XLOC_019426	XLOC_019426	HIST1H2BH	chr6:26251878-26252303	IgG	RBM10	OK	0	47.7303	inf	#NAME?	0.0768	0.371128	no
XLOC_010666	XLOC_010666	HN1	chr17:73131337-73150778	IgG	RBM10	OK	0	47.6627	inf	#NAME?	0.0971	0.371128	no
XLOC_025370	XLOC_025370	SNORA70	chrX:153626570-153650063	IgG	RBM10	NOTEST	0	47.6532	inf	0	1	1	no
XLOC_018576	XLOC_018576	CXXC5	chr5:139028300-139062680	IgG	RBM10	OK	0	47.4337	inf	#NAME?	0.04915	0.371128	no
XLOC_010761	XLOC_010761	DUS1L	chr17:80015747-80023697	IgG	RBM10	OK	0	47.2847	inf	#NAME?	0.05035	0.371128	no
XLOC_019588	XLOC_019588	MIR7111	chr6:35436177-35438558	IgG	RBM10	NOTEST	0	47.2771	inf	0	1	1	no
XLOC_003623	XLOC_003623	MDK	chr11:46402333-46405387	IgG	RBM10	OK	0	46.7993	inf	#NAME?	0.09555	0.371128	no
XLOC_017918	XLOC_017918	NMU	chr4:56461395-56502865	IgG	RBM10	OK	0	46.7385	inf	#NAME?	0.10625	0.371128	no
XLOC_003826	XLOC_003826	DRAP1	chr11:65686727-65689048	IgG	RBM10	OK	0	46.4339	inf	#NAME?	0.05225	0.371128	no
XLOC_012498	XLOC_012498	RABAC1	chr19:42460832-42463528	IgG	RBM10	OK	0	46.359	inf	#NAME?	0.0492	0.371128	no
XLOC_005327	XLOC_005327	SLC25A3	chr12:98987402-98995778	IgG	RBM10	OK	0	46.2681	inf	#NAME?	0.0919	0.371128	no
XLOC_022126	XLOC_022126	GNB2	chr7:100271362-100276792	IgG	RBM10	OK	0	46.1129	inf	#NAME?	0.05015	0.371128	no
XLOC_005792	XLOC_005792	KRT8	chr12:53290970-53346685	IgG	RBM10	OK	0	45.8879	inf	#NAME?	0.2199	0.624818	no
XLOC_012169	XLOC_012169	NDUFA7	chr19:8376183-8386280	IgG	RBM10	OK	0	45.8164	inf	#NAME?	0.0552	0.371128	no
XLOC_013102	XLOC_013102	TCF7L1	chr2:85360582-85537511	IgG	RBM10	NOTEST	0	45.7001	inf	0	1	1	no
XLOC_007183	XLOC_007183	EMC9	chr14:24605366-24610797	IgG	RBM10	OK	0	45.5472	inf	#NAME?	0.11065	0.371128	no
XLOC_022352	XLOC_022352	AGAP3	chr7:150782917-150841523	IgG	RBM10	OK	0	45.2851	inf	#NAME?	0.09425	0.371128	no
XLOC_017794	XLOC_017794	CTBP1	chr4:1203907-1242908	IgG	RBM10	OK	0	45.2294	inf	#NAME?	0.09585	0.371128	no
XLOC_014909	XLOC_014909	MIR663A	chr20:26167654-26189869	IgG	RBM10	NOTEST	0	44.9983	inf	0	1	1	no
XLOC_009074	XLOC_009074	NDUFAB1	chr16:23592334-23607639	IgG	RBM10	OK	0	44.6594	inf	#NAME?	0.0499	0.371128	no
XLOC_001527	XLOC_001527	MRPS15	chr1:36921361-36930040	IgG	RBM10	OK	0	44.6166	inf	#NAME?	0.0521	0.371128	no
XLOC_012109	XLOC_012109	SH3GL1	chr19:4360363-4400565	IgG	RBM10	OK	0	44.4203	inf	#NAME?	0.094	0.371128	no
XLOC_014417	XLOC_014417	DTYMK	chr2:242615156-242626383	IgG	RBM10	OK	0	44.2294	inf	#NAME?	0.09785	0.371128	no
XLOC_007418	XLOC_007418	IFI27L2	chr14:94594117-94595957	IgG	RBM10	OK	0	43.6713	inf	#NAME?	0.0636	0.371128	no
XLOC_014064	XLOC_014064	HS6ST1	chr2:129023053-129076171	IgG	RBM10	OK	0	43.6361	inf	#NAME?	0.0592	0.371128	no
XLOC_015635	XLOC_015635	ADSL	chr22:40742503-40762575	IgG	RBM10	OK	0	43.5567	inf	#NAME?	0.1021	0.371128	no
XLOC_014598	XLOC_014598	C20orf24,TGIF2,TGIF2-C20orf24	chr20:35201875-35274619	IgG	RBM10	OK	0	43.4841	inf	#NAME?	0.09075	0.371128	no
XLOC_011553	XLOC_011553	RBM42	chr19:36119979-36128587	IgG	RBM10	OK	0	43.3743	inf	#NAME?	0.05165	0.371128	no
XLOC_013901	XLOC_013901	MRPL53	chr2:74699084-74699942	IgG	RBM10	OK	0	43.3239	inf	#NAME?	0.06475	0.371128	no
XLOC_020250	XLOC_020250	MEA1	chr6:42952236-42981618	IgG	RBM10	OK	0	43.1676	inf	#NAME?	0.22165	0.624818	no
XLOC_011173	XLOC_011173	BSG	chr19:571276-583493	IgG	RBM10	OK	0	42.9765	inf	#NAME?	0.0936	0.371128	no
XLOC_003819	XLOC_003819	MIR4489	chr11:65405577-65418391	IgG	RBM10	NOTEST	0	42.8714	inf	0	1	1	no
XLOC_011932	XLOC_011932	NDUFA3	chr19:54606159-54610281	IgG	RBM10	OK	0	42.5242	inf	#NAME?	0.06915	0.371128	no
XLOC_009221	XLOC_009221	FAM96B	chr16:66965957-66968326	IgG	RBM10	OK	0	42.4937	inf	#NAME?	0.11	0.371128	no
XLOC_016379	XLOC_016379	NDUFB4	chr3:120315127-120321258	IgG	RBM10	OK	0	42.4116	inf	#NAME?	0.1105	0.371128	no
XLOC_015206	XLOC_015206	PCP4	chr21:41239346-41301322	IgG	RBM10	OK	0	42.297	inf	#NAME?	0.05295	0.371128	no
XLOC_008300	XLOC_008300	IDH2	chr15:90627210-90645786	IgG	RBM10	OK	0	42.2264	inf	#NAME?	0.10045	0.371128	no
XLOC_014442	XLOC_014442	NOP56	chr20:2633177-2639039	IgG	RBM10	OK	0	42.0235	inf	#NAME?	0.0945	0.371128	no
XLOC_014402	XLOC_014402	MYEOV2	chr2:241065979-241075764	IgG	RBM10	OK	0	41.9974	inf	#NAME?	0.1154	0.376176	no
XLOC_017025	XLOC_017025	COX17	chr3:119388371-119396243	IgG	RBM10	OK	0	41.8822	inf	#NAME?	0.0653	0.371128	no
XLOC_004647	XLOC_004647	UCP2	chr11:73685715-73693889	IgG	RBM10	OK	0	41.8496	inf	#NAME?	0.0569	0.371128	no
XLOC_024402	XLOC_024402	DCTN3	chr9:34613541-34620520	IgG	RBM10	OK	0	41.6177	inf	#NAME?	0.09365	0.371128	no
XLOC_020153	XLOC_020153	AGPAT1	chr6:32120578-32145888	IgG	RBM10	OK	0	41.1562	inf	#NAME?	0.221	0.624818	no
XLOC_004635	XLOC_004635	LAMTOR1	chr11:71709957-71823822	IgG	RBM10	OK	0	41.004	inf	#NAME?	0.22035	0.624818	no
XLOC_021790	XLOC_021790	TTYH3	chr7:2671602-2704436	IgG	RBM10	OK	0	40.9683	inf	#NAME?	0.06225	0.371128	no
XLOC_025870	XLOC_025870	HCFC1	chrX:153213007-153236819	IgG	RBM10	OK	0	40.9001	inf	#NAME?	0.10245	0.371128	no
XLOC_011458	XLOC_011458	C19orf60	chr19:18699494-18703147	IgG	RBM10	NOTEST	0	40.7354	inf	0	1	1	no
XLOC_005184	XLOC_005184	BLOC1S1,RDH5	chr12:56109817-56118526	IgG	RBM10	OK	0	40.7315	inf	#NAME?	0.09735	0.371128	no
XLOC_006723	XLOC_006723	REC8	chr14:24641233-24658124	IgG	RBM10	OK	0	40.5543	inf	#NAME?	0.09565	0.371128	no
XLOC_000212	XLOC_000212	ZNF593	chr1:26496387-26497364	IgG	RBM10	OK	0	40.4056	inf	#NAME?	0.0664	0.371128	no
XLOC_014658	XLOC_014658	UBE2C	chr20:44441214-44445596	IgG	RBM10	OK	0	40.3286	inf	#NAME?	0.0924	0.371128	no
XLOC_015927	XLOC_015927	CENPM	chr22:42334740-42343148	IgG	RBM10	OK	0	40.2679	inf	#NAME?	0.10435	0.371128	no
XLOC_007457	XLOC_007457	C14orf2	chr14:104378624-104387903	IgG	RBM10	OK	0	40.1096	inf	#NAME?	0.10715	0.371128	no
XLOC_020036	XLOC_020036	HIST1H4B	chr6:26027123-26027480	IgG	RBM10	OK	0	40.0793	inf	#NAME?	0.08725	0.371128	no
XLOC_000351	XLOC_000351	CDC20	chr1:43824625-43828873	IgG	RBM10	OK	0	40.0391	inf	#NAME?	0.05265	0.371128	no
XLOC_011151	XLOC_011151	CBLN2	chr18:70203914-70211723	IgG	RBM10	OK	0	39.6816	inf	#NAME?	0.0609	0.371128	no
XLOC_015158	XLOC_015158	SOD1	chr21:33031934-33041243	IgG	RBM10	OK	0	39.5188	inf	#NAME?	0.0537	0.371128	no
XLOC_011564	XLOC_011564	APLP1	chr19:36359400-36370699	IgG	RBM10	OK	0	39.1981	inf	#NAME?	0.0926	0.371128	no
XLOC_011444	XLOC_011444	CCDC124	chr19:18043823-18054794	IgG	RBM10	OK	0	39.038	inf	#NAME?	0.05655	0.371128	no
XLOC_011085	XLOC_011085	ATP5A1	chr18:43664109-43684199	IgG	RBM10	OK	0	38.9213	inf	#NAME?	0.0997	0.371128	no
XLOC_015750	XLOC_015750	RTN4R	chr22:20228937-20255816	IgG	RBM10	OK	0	38.825	inf	#NAME?	0.1103	0.371128	no
XLOC_020056	XLOC_020056	HIST1H2BK	chr6:27106071-27114637	IgG	RBM10	OK	0	38.6859	inf	#NAME?	0.11345	0.373748	no
XLOC_011393	XLOC_011393	PKN1	chr19:14544165-14582679	IgG	RBM10	OK	0	38.648	inf	#NAME?	0.0935	0.371128	no
XLOC_003430	XLOC_003430	MRPL23	chr11:1968501-1977839	IgG	RBM10	NOTEST	0	38.6075	inf	0	1	1	no
XLOC_003794	XLOC_003794	ARL2,SNX15	chr11:64781584-64808044	IgG	RBM10	OK	0	38.5012	inf	#NAME?	0.09785	0.371128	no
XLOC_012373	XLOC_012373	UQCRFS1	chr19:29698166-29704136	IgG	RBM10	OK	0	37.8925	inf	#NAME?	0.05105	0.371128	no
XLOC_016176	XLOC_016176	TMA7	chr3:48481685-48485537	IgG	RBM10	OK	0	37.7009	inf	#NAME?	0.0548	0.371128	no
XLOC_012062	XLOC_012062	UQCR11	chr19:1597153-1605483	IgG	RBM10	OK	0	37.4843	inf	#NAME?	0.05125	0.371128	no
XLOC_009738	XLOC_009738	RUNDC3A	chr17:42385926-42396038	IgG	RBM10	OK	0	37.39	inf	#NAME?	0.0961	0.371128	no
XLOC_015652	XLOC_015652	SREBF2	chr22:42229082-42303312	IgG	RBM10	OK	0	37.3681	inf	#NAME?	0.0962	0.371128	no
XLOC_012861	XLOC_012861	HPCAL1	chr2:10443029-10567743	IgG	RBM10	OK	0	37.1798	inf	#NAME?	0.09555	0.371128	no
XLOC_008543	XLOC_008543	PLK1	chr16:23690200-23724821	IgG	RBM10	OK	0	37.1237	inf	#NAME?	0.10675	0.371128	no
XLOC_025671	XLOC_025671	BEX1	chrX:102317580-102319168	IgG	RBM10	OK	0	36.8179	inf	#NAME?	0.04915	0.371128	no
XLOC_010984	XLOC_010984	NFATC1	chr18:77155771-77289323	IgG	RBM10	OK	0	36.6156	inf	#NAME?	0.0907	0.371128	no
XLOC_011817	XLOC_011817	ATF5	chr19:50392912-50437193	IgG	RBM10	OK	0	36.5782	inf	#NAME?	0.09305	0.371128	no
XLOC_000033	XLOC_000033	PRKCZ	chr1:1981908-2144159	IgG	RBM10	OK	0	36.4653	inf	#NAME?	0.1326	0.418422	no
XLOC_018667	XLOC_018667	LARP1	chr5:154092461-154197167	IgG	RBM10	OK	0	36.3559	inf	#NAME?	0.0649	0.371128	no
XLOC_025248	XLOC_025248	NDUFA1	chrX:119004494-119010629	IgG	RBM10	OK	0	35.885	inf	#NAME?	0.11965	0.381439	no
XLOC_005837	XLOC_005837	CNPY2,PAN2	chr12:56704212-56727837	IgG	RBM10	OK	0	35.7048	inf	#NAME?	0.09645	0.371128	no
XLOC_013906	XLOC_013906	AUP1	chr2:74753774-74784678	IgG	RBM10	OK	0	35.6683	inf	#NAME?	0.2048	0.622718	no
XLOC_007663	XLOC_007663	CTDSPL2	chr15:44719578-44819429	IgG	RBM10	NOTEST	0	35.5863	inf	0	1	1	no
XLOC_015490	XLOC_015490	SDF2L1	chr22:21996541-21998588	IgG	RBM10	OK	0	35.2056	inf	#NAME?	0.05915	0.371128	no
XLOC_022334	XLOC_022334	LRRC61	chr7:149944300-150035245	IgG	RBM10	OK	0	35.1805	inf	#NAME?	0.103	0.371128	no
XLOC_019211	XLOC_019211	ATOX1	chr5:151122382-151138210	IgG	RBM10	OK	0	35.0269	inf	#NAME?	0.0601	0.371128	no
XLOC_022611	XLOC_022611	BCL7B	chr7:72950682-72972065	IgG	RBM10	OK	0	34.9655	inf	#NAME?	0.10165	0.371128	no
XLOC_020120	XLOC_020120	ATP6V1G2,DDX39B	chr6:31496738-31514625	IgG	RBM10	OK	0	34.8143	inf	#NAME?	0.09295	0.371128	no
XLOC_004615	XLOC_004615	MRPL21	chr11:68658745-68671303	IgG	RBM10	OK	0	34.6274	inf	#NAME?	0.11745	0.377915	no
XLOC_016589	XLOC_016589	AP2M1	chr3:183892633-183901879	IgG	RBM10	OK	0	34.6053	inf	#NAME?	0.101	0.371128	no
XLOC_004380	XLOC_004380	TP53I11	chr11:44785975-44972857	IgG	RBM10	OK	0	34.3711	inf	#NAME?	0.0907	0.371128	no
XLOC_016183	XLOC_016183	NDUFAF3	chr3:49044636-49060926	IgG	RBM10	OK	0	34.0474	inf	#NAME?	0.2193	0.624818	no
XLOC_000808	XLOC_000808	LAMTOR2	chr1:155996957-156147542	IgG	RBM10	OK	0	33.9521	inf	#NAME?	0.21335	0.624818	no
XLOC_008912	XLOC_008912	TSR3	chr16:1383605-1401873	IgG	RBM10	NOTEST	0	33.7935	inf	0	1	1	no
XLOC_019278	XLOC_019278	CLTB	chr5:175819455-175843570	IgG	RBM10	NOTEST	0	33.7665	inf	0	1	1	no
XLOC_017638	XLOC_017638	SNHG8	chr4:119199916-119200978	IgG	RBM10	OK	0	33.6341	inf	#NAME?	0.11625	0.377812	no
XLOC_022923	XLOC_022923	TMUB1	chr7:150778171-150780620	IgG	RBM10	OK	0	33.6164	inf	#NAME?	0.1063	0.371128	no
XLOC_025868	XLOC_025868	NAA10	chrX:153195279-153200607	IgG	RBM10	OK	0	33.5965	inf	#NAME?	0.10705	0.371128	no
XLOC_016817	XLOC_016817	UQCRC1	chr3:48636431-48647098	IgG	RBM10	OK	0	33.4999	inf	#NAME?	0.0489	0.371128	no
XLOC_022570	XLOC_022570	SEC61G	chr7:54819939-54826939	IgG	RBM10	OK	0	33.4501	inf	#NAME?	0.11255	0.372479	no
XLOC_010762	XLOC_010762	FASN	chr17:80036213-80056106	IgG	RBM10	OK	0	33.3946	inf	#NAME?	0.0618	0.371128	no
XLOC_004440	XLOC_004440	SSRP1	chr11:57093458-57103351	IgG	RBM10	OK	0	33.2235	inf	#NAME?	0.05385	0.371128	no
XLOC_005096	XLOC_005096	PRPH	chr12:49686413-49725514	IgG	RBM10	OK	0	33.2009	inf	#NAME?	0.2121	0.624818	no
XLOC_007601	XLOC_007601	EMC4	chr15:34517197-34630265	IgG	RBM10	OK	0	32.9583	inf	#NAME?	0.2233	0.624818	no
XLOC_003863	XLOC_003863	NDUFV1	chr11:67374322-67380012	IgG	RBM10	OK	0	32.957	inf	#NAME?	0.1081	0.371128	no
XLOC_008933	XLOC_008933	ZNF598	chr16:2047652-2059822	IgG	RBM10	OK	0	32.9446	inf	#NAME?	0.05155	0.371128	no
XLOC_022030	XLOC_022030	MDH2	chr7:75677336-75696827	IgG	RBM10	OK	0	32.8908	inf	#NAME?	0.0974	0.371128	no
XLOC_020214	XLOC_020214	CCDC167	chr6:37450696-37467700	IgG	RBM10	OK	0	32.8593	inf	#NAME?	0.05365	0.371128	no
XLOC_011197	XLOC_011197	CIRBP	chr19:1267469-1274809	IgG	RBM10	OK	0	32.8492	inf	#NAME?	0.2164	0.624818	no
XLOC_014951	XLOC_014951	CPNE1,RBM12	chr20:34213952-34252878	IgG	RBM10	NOTEST	0	32.7847	inf	0	1	1	no
XLOC_007792	XLOC_007792	CSK	chr15:75074424-75095539	IgG	RBM10	OK	0	32.7617	inf	#NAME?	0.09505	0.371128	no
XLOC_009390	XLOC_009390	EMC6	chr17:3539761-3599698	IgG	RBM10	OK	0	32.7578	inf	#NAME?	0.23375	0.624818	no
XLOC_000217	XLOC_000217	SH3BGRL3	chr1:26606212-26608013	IgG	RBM10	OK	0	32.5486	inf	#NAME?	0.0492	0.371128	no
XLOC_007145	XLOC_007145	ZNF219	chr14:21484921-21572863	IgG	RBM10	NOTEST	0	32.5158	inf	0	1	1	no
XLOC_010016	XLOC_010016	NARF	chr17:80416059-80446143	IgG	RBM10	OK	0	32.4502	inf	#NAME?	0.0952	0.371128	no
XLOC_012046	XLOC_012046	RNF126	chr19:647525-663233	IgG	RBM10	NOTEST	0	32.3878	inf	0	1	1	no
XLOC_023535	XLOC_023535	PRKDC	chr8:48685668-48872743	IgG	RBM10	NOTEST	0	32.1298	inf	0	1	1	no
XLOC_020117	XLOC_020117	HLA-C	chr6:31236525-31239913	IgG	RBM10	OK	0	32.1201	inf	#NAME?	0.0493	0.371128	no
XLOC_013706	XLOC_013706	SF3B6	chr2:24290453-24299314	IgG	RBM10	OK	0	31.8957	inf	#NAME?	0.05625	0.371128	no
XLOC_010582	XLOC_010582	MIR4737	chr17:58120385-58120466	IgG	RBM10	NOTEST	0	31.8836	inf	0	1	1	no
XLOC_010746	XLOC_010746	ARL16	chr17:79648223-79650954	IgG	RBM10	OK	0	31.8714	inf	#NAME?	0.0491	0.371128	no
XLOC_006720	XLOC_006720	PSME1	chr14:24605366-24610797	IgG	RBM10	OK	0	31.77	inf	#NAME?	0.0992	0.371128	no
XLOC_015648	XLOC_015648	XRCC6	chr22:42017166-42060052	IgG	RBM10	OK	0	31.7629	inf	#NAME?	0.093	0.371128	no
XLOC_020048	XLOC_020048	HIST1H3F	chr6:26250369-26250835	IgG	RBM10	NOTEST	0	31.6248	inf	0	1	1	no
XLOC_007316	XLOC_007316	RAB15	chr14:65381078-65569413	IgG	RBM10	OK	0	31.5514	inf	#NAME?	0.1211	0.384931	no
XLOC_025358	XLOC_025358	SRPK3	chrX:153046455-153051187	IgG	RBM10	OK	0	31.4517	inf	#NAME?	0.10795	0.371128	no
XLOC_012928	XLOC_012928	MRPL33	chr2:27994583-28002608	IgG	RBM10	OK	0	31.4346	inf	#NAME?	0.1228	0.389195	no
XLOC_002145	XLOC_002145	GAS5	chr1:173832385-173837125	IgG	RBM10	OK	0	31.428	inf	#NAME?	0.1111	0.371128	no
XLOC_018759	XLOC_018759	HNRNPAB	chr5:177631507-177659823	IgG	RBM10	OK	0	31.4026	inf	#NAME?	0.1077	0.371128	no
XLOC_024931	XLOC_024931	PRDX4	chrX:23685644-23704514	IgG	RBM10	OK	0	31.3782	inf	#NAME?	0.0489	0.371128	no
XLOC_004580	XLOC_004580	YIF1A	chr11:66052050-66056638	IgG	RBM10	OK	0	31.3335	inf	#NAME?	0.0492	0.371128	no
XLOC_022617	XLOC_022617	CLDN3	chr7:73183326-73184600	IgG	RBM10	NOTEST	0	31.2958	inf	0	1	1	no
XLOC_015736	XLOC_015736	SLC25A1	chr22:19163087-19166376	IgG	RBM10	OK	0	31.1621	inf	#NAME?	0.0967	0.371128	no
XLOC_017905	XLOC_017905	OCIAD2	chr4:48887396-48908845	IgG	RBM10	OK	0	30.9306	inf	#NAME?	0.10465	0.371128	no
XLOC_012069	XLOC_012069	BTBD2	chr19:1985446-2015702	IgG	RBM10	OK	0	30.8849	inf	#NAME?	0.04965	0.371128	no
XLOC_013239	XLOC_013239	DBI	chr2:120124499-120130127	IgG	RBM10	OK	0	30.7044	inf	#NAME?	0.0925	0.371128	no
XLOC_005213	XLOC_005213	SHMT2	chr12:57623355-57634475	IgG	RBM10	OK	0	30.6809	inf	#NAME?	0.0918	0.371128	no
XLOC_006954	XLOC_006954	GLRX5	chr14:96001322-96011055	IgG	RBM10	OK	0	30.6211	inf	#NAME?	0.05005	0.371128	no
XLOC_003494	XLOC_003494	EIF3F	chr11:8008866-8017719	IgG	RBM10	OK	0	30.565	inf	#NAME?	0.04935	0.371128	no
XLOC_015640	XLOC_015640	RBX1	chr22:41347350-41369019	IgG	RBM10	OK	0	30.4542	inf	#NAME?	0.0497	0.371128	no
XLOC_015924	XLOC_015924	NHP2L1	chr22:42069936-42084913	IgG	RBM10	OK	0	30.4187	inf	#NAME?	0.0984	0.371128	no
XLOC_010254	XLOC_010254	TLCD1	chr17:27046999-27053949	IgG	RBM10	OK	0	30.4142	inf	#NAME?	0.1038	0.371128	no
XLOC_003834	XLOC_003834	RAB1B	chr11:66036055-66044963	IgG	RBM10	OK	0	30.3458	inf	#NAME?	0.05215	0.371128	no
XLOC_005199	XLOC_005199	MYL6B	chr12:56546203-56551771	IgG	RBM10	OK	0	30.2736	inf	#NAME?	0.114	0.374588	no
XLOC_011743	XLOC_011743	GLTSCR2	chr19:48248792-48260323	IgG	RBM10	NOTEST	0	30.2225	inf	0	1	1	no
XLOC_004170	XLOC_004170	POLR2L	chr11:839720-842529	IgG	RBM10	OK	0	30.0292	inf	#NAME?	0.05005	0.371128	no
XLOC_014600	XLOC_014600	RPN2	chr20:35729628-35870025	IgG	RBM10	OK	0	29.9602	inf	#NAME?	0.0995	0.371128	no
XLOC_018193	XLOC_018193	DCTD	chr4:183811243-183838630	IgG	RBM10	OK	0	29.9258	inf	#NAME?	0.09555	0.371128	no
XLOC_008616	XLOC_008616	BCKDK	chr16:31119614-31124112	IgG	RBM10	OK	0	29.8465	inf	#NAME?	0.10145	0.371128	no
XLOC_000382	XLOC_000382	AKR1A1	chr1:46016454-46035723	IgG	RBM10	OK	0	29.7613	inf	#NAME?	0.0981	0.371128	no
XLOC_004505	XLOC_004505	BSCL2,HNRNPUL2	chr11:62457733-62494857	IgG	RBM10	OK	0	29.6403	inf	#NAME?	0.09125	0.371128	no
XLOC_007892	XLOC_007892	NGRN	chr15:90773476-90815443	IgG	RBM10	OK	0	29.6333	inf	#NAME?	0.09575	0.371128	no
XLOC_008296	XLOC_008296	MESP1	chr15:90293097-90294540	IgG	RBM10	NOTEST	0	29.5781	inf	0	1	1	no
XLOC_013319	XLOC_013319	GALNT13	chr2:154728425-155313950	IgG	RBM10	NOTEST	0	29.5409	inf	0	1	1	no
XLOC_015752	XLOC_015752	DGCR6L	chr22:20301760-20307628	IgG	RBM10	OK	0	29.5299	inf	#NAME?	0.0517	0.371128	no
XLOC_021766	XLOC_021766	FAM20C	chr7:192968-300740	IgG	RBM10	NOTEST	0	29.4016	inf	0	1	1	no
XLOC_012823	XLOC_012823	CHMP2A	chr19:59062932-59066491	IgG	RBM10	NOTEST	0	29.382	inf	0	1	1	no
XLOC_023506	XLOC_023506	DUSP26	chr8:33448853-33457439	IgG	RBM10	OK	0	29.3523	inf	#NAME?	0.0491	0.371128	no
XLOC_023872	XLOC_023872	RRAGA	chr9:19049371-19051021	IgG	RBM10	OK	0	29.3495	inf	#NAME?	0.04925	0.371128	no
XLOC_024792	XLOC_024792	AGPAT2	chr9:139567594-139581911	IgG	RBM10	NOTEST	0	29.1952	inf	0	1	1	no
XLOC_011225	XLOC_011225	GNA11	chr19:3094407-3124000	IgG	RBM10	OK	0	29.1802	inf	#NAME?	0.05615	0.371128	no
XLOC_023190	XLOC_023190	FABP5	chr8:82192717-82197012	IgG	RBM10	OK	0	29.1546	inf	#NAME?	0.05455	0.371128	no
XLOC_009109	XLOC_009109	YPEL3	chr16:30103634-30107537	IgG	RBM10	OK	0	29.1522	inf	#NAME?	0.1098	0.371128	no
XLOC_010001	XLOC_010001	MRPL12	chr17:79670399-79674556	IgG	RBM10	NOTEST	0	29.14	inf	0	1	1	no
XLOC_001916	XLOC_001916	CERS2	chr1:150937648-150947479	IgG	RBM10	OK	0	29.1381	inf	#NAME?	0.10605	0.371128	no
XLOC_003759	XLOC_003759	POLR2G	chr11:62529010-62534187	IgG	RBM10	OK	0	29.1292	inf	#NAME?	0.05035	0.371128	no
XLOC_013811	XLOC_013811	NRXN1	chr2:50145642-51259674	IgG	RBM10	NOTEST	0	29.0877	inf	0	1	1	no
XLOC_022097	XLOC_022097	ARPC1B	chr7:98972297-99006305	IgG	RBM10	NOTEST	0	29.086	inf	0	1	1	no
XLOC_024753	XLOC_024753	SURF1	chr9:136218659-136223361	IgG	RBM10	OK	0	29.0433	inf	#NAME?	0.1113	0.371128	no
XLOC_024268	XLOC_024268	RABL6	chr9:139690789-139735639	IgG	RBM10	NOTEST	0	29.0071	inf	0	1	1	no
XLOC_011430	XLOC_011430	MRPL34	chr19:17416476-17417652	IgG	RBM10	OK	0	28.9613	inf	#NAME?	0.06455	0.371128	no
XLOC_024284	XLOC_024284	SSNA1	chr9:140069235-140084822	IgG	RBM10	OK	0	28.9122	inf	#NAME?	0.11425	0.374678	no
XLOC_024030	XLOC_024030	C9orf89	chr9:95858449-95875565	IgG	RBM10	OK	0	28.8236	inf	#NAME?	0.056	0.371128	no
XLOC_015288	XLOC_015288	APP	chr21:27252860-27543446	IgG	RBM10	NOTEST	0	28.7911	inf	0	1	1	no
XLOC_022127	XLOC_022127	POP7	chr7:100303675-100305123	IgG	RBM10	OK	0	28.791	inf	#NAME?	0.0543	0.371128	no
XLOC_011372	XLOC_011372	CALR	chr19:13049413-13055304	IgG	RBM10	OK	0	28.7242	inf	#NAME?	0.10545	0.371128	no
XLOC_001969	XLOC_001969	ILF2	chr1:153631129-153643504	IgG	RBM10	OK	0	28.6786	inf	#NAME?	0.1045	0.371128	no
XLOC_025010	XLOC_025010	EBP	chrX:48380163-48387104	IgG	RBM10	OK	0	28.663	inf	#NAME?	0.0493	0.371128	no
XLOC_012904	XLOC_012904	KCNK3	chr2:26915580-26954066	IgG	RBM10	OK	0	28.6053	inf	#NAME?	0.05785	0.371128	no
XLOC_010133	XLOC_010133	NAA38	chr17:7760002-7765600	IgG	RBM10	NOTEST	0	28.6002	inf	0	1	1	no
XLOC_004503	XLOC_004503	UBXN1	chr11:62443969-62446589	IgG	RBM10	NOTEST	0	28.5344	inf	0	1	1	no
XLOC_006945	XLOC_006945	IFI27L1	chr14:94547638-94569060	IgG	RBM10	OK	0	28.52	inf	#NAME?	0.1179	0.378164	no
XLOC_025554	XLOC_025554	HSD17B10	chrX:53458205-53461323	IgG	RBM10	OK	0	28.4956	inf	#NAME?	0.1024	0.371128	no
XLOC_020144	XLOC_020144	NELFE	chr6:31919863-31937532	IgG	RBM10	OK	0	28.443	inf	#NAME?	0.1096	0.371128	no
XLOC_000017	XLOC_000017	B3GALT6	chr1:1167628-1170420	IgG	RBM10	OK	0	28.3723	inf	#NAME?	0.05115	0.371128	no
XLOC_008592	XLOC_008592	PPP4C	chr16:30087383-30096695	IgG	RBM10	OK	0	28.3609	inf	#NAME?	0.05115	0.371128	no
XLOC_002029	XLOC_002029	MRPL24	chr1:156707093-156710923	IgG	RBM10	NOTEST	0	28.3533	inf	0	1	1	no
XLOC_011761	XLOC_011761	EMP3	chr19:48828628-48833810	IgG	RBM10	OK	0	28.3039	inf	#NAME?	0.0576	0.371128	no
XLOC_015103	XLOC_015103	UCKL1	chr20:62571181-62601223	IgG	RBM10	NOTEST	0	28.282	inf	0	1	1	no
XLOC_012242	XLOC_012242	DHPS	chr19:12777617-12792701	IgG	RBM10	OK	0	28.2257	inf	#NAME?	0.097	0.371128	no
XLOC_009130	XLOC_009130	BCL7C	chr16:30845361-30906539	IgG	RBM10	NOTEST	0	28.1875	inf	0	1	1	no
XLOC_014920	XLOC_014920	PDRG1	chr20:30532757-30539883	IgG	RBM10	OK	0	28.0135	inf	#NAME?	0.04985	0.371128	no
XLOC_007660	XLOC_007660	HYPK,SERF2	chr15:44038589-44094769	IgG	RBM10	OK	0	28.0007	inf	#NAME?	0.0908	0.371128	no
XLOC_005861	XLOC_005861	DDIT3	chr12:57881735-57914300	IgG	RBM10	OK	0	27.9779	inf	#NAME?	0.2062	0.624578	no
XLOC_005418	XLOC_005418	PEBP1	chr12:118573869-118583390	IgG	RBM10	OK	0	27.9241	inf	#NAME?	0.0489	0.371128	no
XLOC_015100	XLOC_015100	STMN3	chr20:62271057-62284963	IgG	RBM10	OK	0	27.9078	inf	#NAME?	0.0923	0.371128	no
XLOC_005603	XLOC_005603	YBX3	chr12:10851675-10875953	IgG	RBM10	OK	0	27.8835	inf	#NAME?	0.10325	0.371128	no
XLOC_000010	XLOC_000010	ISG15	chr1:948846-949919	IgG	RBM10	NOTEST	0	27.7737	inf	0	1	1	no
XLOC_015890	XLOC_015890	CSNK1E	chr22:38686696-38794931	IgG	RBM10	OK	0	27.6597	inf	#NAME?	0.10755	0.371128	no
XLOC_006113	XLOC_006113	CCDC92	chr12:124420954-124457163	IgG	RBM10	OK	0	27.5636	inf	#NAME?	0.0486	0.371128	no
XLOC_015757	XLOC_015757	PI4KA	chr22:21061978-21213100	IgG	RBM10	OK	0	27.4379	inf	#NAME?	0.2165	0.624818	no
XLOC_024783	XLOC_024783	DNLZ	chr9:139256351-139258263	IgG	RBM10	NOTEST	0	27.3421	inf	0	1	1	no
XLOC_007827	XLOC_007827	TMED3	chr15:79603490-79615189	IgG	RBM10	OK	0	27.3092	inf	#NAME?	0.04855	0.371128	no
XLOC_012073	XLOC_012073	PLEKHJ1	chr19:2233154-2236328	IgG	RBM10	OK	0	27.0919	inf	#NAME?	0.1072	0.371128	no
XLOC_010266	XLOC_010266	GIT1	chr17:27900486-27916610	IgG	RBM10	OK	0	27.089	inf	#NAME?	0.1017	0.371128	no
XLOC_015820	XLOC_015820	ASCC2	chr22:30184596-30234293	IgG	RBM10	OK	0	27.0567	inf	#NAME?	0.09525	0.371128	no
XLOC_007354	XLOC_007354	NPC2	chr14:74946642-74960084	IgG	RBM10	OK	0	26.963	inf	#NAME?	0.109	0.371128	no
XLOC_012306	XLOC_012306	NR2F6	chr19:17342693-17356151	IgG	RBM10	NOTEST	0	26.9558	inf	0	1	1	no
XLOC_012765	XLOC_012765	TNNI3	chr19:55663135-55669100	IgG	RBM10	NOTEST	0	26.8249	inf	0	1	1	no
XLOC_000257	XLOC_000257	SERINC2	chr1:31882411-31907527	IgG	RBM10	OK	0	26.8156	inf	#NAME?	0.09525	0.371128	no
XLOC_003851	XLOC_003851	ADRBK1	chr11:67033904-67054029	IgG	RBM10	NOTEST	0	26.7958	inf	0	1	1	no
XLOC_012318	XLOC_012318	RAB3A	chr19:18307610-18314874	IgG	RBM10	NOTEST	0	26.7823	inf	0	1	1	no
XLOC_017467	XLOC_017467	DANCR	chr4:53578620-53580305	IgG	RBM10	OK	0	26.7503	inf	#NAME?	0.11165	0.371128	no
XLOC_009552	XLOC_009552	MTRNR2L1	chr17:22022436-22023991	IgG	RBM10	OK	0	26.6746	inf	#NAME?	0.05275	0.371128	no
XLOC_010665	XLOC_010665	NT5C	chr17:73106081-73127890	IgG	RBM10	NOTEST	0	26.5497	inf	0	1	1	no
XLOC_012110	XLOC_012110	UBXN6	chr19:4445002-4457791	IgG	RBM10	NOTEST	0	26.4699	inf	0	1	1	no
XLOC_021784	XLOC_021784	EIF3B	chr7:2394473-2420377	IgG	RBM10	OK	0	26.4334	inf	#NAME?	0.09435	0.371128	no
XLOC_022722	XLOC_022722	PPP1R35	chr7:100032911-100034094	IgG	RBM10	NOTEST	0	26.3889	inf	0	1	1	no
XLOC_011631	XLOC_011631	SHKBP1	chr19:41082756-41097305	IgG	RBM10	NOTEST	0	26.2624	inf	0	1	1	no
XLOC_011566	XLOC_011566	LRFN3	chr19:36428021-36436097	IgG	RBM10	NOTEST	0	26.2304	inf	0	1	1	no
XLOC_009119	XLOC_009119	DCTPP1	chr16:30435018-30441373	IgG	RBM10	OK	0	26.2024	inf	#NAME?	0.05115	0.371128	no
XLOC_017787	XLOC_017787	CPLX1	chr4:778744-819945	IgG	RBM10	NOTEST	0	26.118	inf	0	1	1	no
XLOC_014768	XLOC_014768	SLC2A4RG	chr20:62371210-62436856	IgG	RBM10	OK	0	26.1044	inf	#NAME?	0.18555	0.581283	no
XLOC_011333	XLOC_011333	DNM2	chr19:10828728-10942586	IgG	RBM10	NOTEST	0	26.0994	inf	0	1	1	no
XLOC_015508	XLOC_015508	SMARCB1	chr22:24129149-24181199	IgG	RBM10	OK	0	26.0395	inf	#NAME?	0.0958	0.371128	no
XLOC_013216	XLOC_013216	CHCHD5	chr2:113342035-113346617	IgG	RBM10	NOTEST	0	26.024	inf	0	1	1	no
XLOC_009111	XLOC_009111	MAPK3	chr16:30125425-30134630	IgG	RBM10	OK	0	25.9144	inf	#NAME?	0.1064	0.371128	no
XLOC_008264	XLOC_008264	HOMER2	chr15:83517728-83621476	IgG	RBM10	OK	0	25.7532	inf	#NAME?	0.10255	0.371128	no
XLOC_006675	XLOC_006675	APEX1	chr14:20923289-20925931	IgG	RBM10	OK	0	25.7231	inf	#NAME?	0.09475	0.371128	no
XLOC_010526	XLOC_010526	SLC35B1	chr17:47778295-47785313	IgG	RBM10	OK	0	25.6922	inf	#NAME?	0.10935	0.371128	no
XLOC_012224	XLOC_012224	ECSIT,ZNF653	chr19:11594241-11639987	IgG	RBM10	NOTEST	0	25.6317	inf	0	1	1	no
XLOC_009517	XLOC_009517	ALKBH5	chr17:18086866-18113267	IgG	RBM10	OK	0	25.4744	inf	#NAME?	0.0564	0.371128	no
XLOC_012589	XLOC_012589	AP2S1	chr19:47341422-47354203	IgG	RBM10	NOTEST	0	25.3234	inf	0	1	1	no
XLOC_007365	XLOC_007365	C14orf1	chr14:76117232-76127538	IgG	RBM10	OK	0	25.2395	inf	#NAME?	0.05095	0.371128	no
XLOC_001246	XLOC_001246	NOC2L	chr1:861120-894679	IgG	RBM10	NOTEST	0	25.1733	inf	0	1	1	no
XLOC_022011	XLOC_022011	EIF4H	chr7:73588705-73611429	IgG	RBM10	OK	0	25.1607	inf	#NAME?	0.09545	0.371128	no
XLOC_010664	XLOC_010664	ATP5H	chr17:73028661-73061984	IgG	RBM10	OK	0	25.1601	inf	#NAME?	0.10935	0.371128	no
XLOC_019000	XLOC_019000	SSBP2	chr5:80243511-81047072	IgG	RBM10	NOTEST	0	25.1589	inf	0	1	1	no
XLOC_010751	XLOC_010751	ALYREF	chr17:79845710-79858409	IgG	RBM10	NOTEST	0	25.1513	inf	0	1	1	no
XLOC_008359	XLOC_008359	FAM195A	chr16:691848-698474	IgG	RBM10	NOTEST	0	25.141	inf	0	1	1	no
XLOC_004597	XLOC_004597	CORO1B	chr11:67205517-67211292	IgG	RBM10	NOTEST	0	24.9922	inf	0	1	1	no
XLOC_011246	XLOC_011246	FSD1	chr19:4304590-4323843	IgG	RBM10	NOTEST	0	24.9795	inf	0	1	1	no
XLOC_002222	XLOC_002222	TMEM9	chr1:201103898-201140710	IgG	RBM10	OK	0	24.8912	inf	#NAME?	0.0918	0.371128	no
XLOC_001504	XLOC_001504	TMEM54	chr1:33352097-33366953	IgG	RBM10	OK	0	24.8823	inf	#NAME?	0.1966	0.609741	no
XLOC_014507	XLOC_014507	DTD1	chr20:18568555-18744560	IgG	RBM10	OK	0	24.8136	inf	#NAME?	0.1114	0.371128	no
XLOC_016896	XLOC_016896	TKT	chr3:53258722-53290130	IgG	RBM10	NOTEST	0	24.8125	inf	0	1	1	no
XLOC_008939	XLOC_008939	CASKIN1	chr16:2205798-2246465	IgG	RBM10	NOTEST	0	24.8102	inf	0	1	1	no
XLOC_012653	XLOC_012653	IL4I1,NUP62	chr19:50392912-50437193	IgG	RBM10	OK	0	24.7176	inf	#NAME?	0.0907	0.371128	no
XLOC_008428	XLOC_008428	PAQR4	chr16:3019245-3030540	IgG	RBM10	OK	0	24.6828	inf	#NAME?	0.0936	0.371128	no
XLOC_005746	XLOC_005746	MCRS1	chr12:49932939-49961928	IgG	RBM10	OK	0	24.522	inf	#NAME?	0.10335	0.371128	no
XLOC_012051	XLOC_012051	TMEM259	chr19:1000436-1021141	IgG	RBM10	NOTEST	0	24.5092	inf	0	1	1	no
XLOC_008205	XLOC_008205	ULK3	chr15:75128456-75135687	IgG	RBM10	NOTEST	0	24.4205	inf	0	1	1	no
XLOC_025137	XLOC_025137	COX7B	chrX:77154960-77160881	IgG	RBM10	OK	0	24.4018	inf	#NAME?	0.0647	0.371128	no
XLOC_007184	XLOC_007184	PSME2	chr14:24612573-24615855	IgG	RBM10	OK	0	24.3879	inf	#NAME?	0.1106	0.371128	no
XLOC_011699	XLOC_011699	APOE	chr19:45409038-45412650	IgG	RBM10	NOTEST	0	24.3564	inf	0	1	1	no
XLOC_004157	XLOC_004157	HRAS	chr11:532241-535550	IgG	RBM10	NOTEST	0	24.3247	inf	0	1	1	no
XLOC_003825	XLOC_003825	CCDC85B	chr11:65657874-65659106	IgG	RBM10	NOTEST	0	24.2631	inf	0	1	1	no
XLOC_005553	XLOC_005553	MLF2	chr12:6857157-6862636	IgG	RBM10	OK	0	24.1916	inf	#NAME?	0.1044	0.371128	no
XLOC_023335	XLOC_023335	GPAA1	chr8:145137523-145141119	IgG	RBM10	OK	0	24.1808	inf	#NAME?	0.0491	0.371128	no
XLOC_008301	XLOC_008301	CIB1	chr15:90773476-90815443	IgG	RBM10	OK	0	24.1386	inf	#NAME?	0.1056	0.371128	no
XLOC_010714	XLOC_010714	LGALS3BP	chr17:76967334-76976061	IgG	RBM10	OK	0	24.1192	inf	#NAME?	0.0509	0.371128	no
XLOC_007450	XLOC_007450	ANKRD9	chr14:102973197-102976128	IgG	RBM10	NOTEST	0	24.1111	inf	0	1	1	no
XLOC_012202	XLOC_012202	RAVER1	chr19:10426888-10444314	IgG	RBM10	NOTEST	0	23.9433	inf	0	1	1	no
XLOC_015764	XLOC_015764	YDJC	chr22:21982377-21984340	IgG	RBM10	NOTEST	0	23.7351	inf	0	1	1	no
XLOC_012300	XLOC_012300	CHERP	chr19:16607121-16653263	IgG	RBM10	NOTEST	0	23.6553	inf	0	1	1	no
XLOC_011781	XLOC_011781	SNAR-G1	chr19:49540276-49540404	IgG	RBM10	NOTEST	0	23.6434	inf	0	1	1	no
XLOC_014970	XLOC_014970	SNHG17	chr20:37049238-37064018	IgG	RBM10	OK	0	23.6126	inf	#NAME?	0.099	0.371128	no
XLOC_020537	XLOC_020537	MIR3918	chr6:159071045-159185908	IgG	RBM10	NOTEST	0	23.4322	inf	0	1	1	no
XLOC_002707	XLOC_002707	SNCG	chr10:88718287-88723017	IgG	RBM10	NOTEST	0	23.4156	inf	0	1	1	no
XLOC_010678	XLOC_010678	WBP2	chr17:73841779-73851501	IgG	RBM10	OK	0	23.3779	inf	#NAME?	0.05195	0.371128	no
XLOC_010010	XLOC_010010	GPS1	chr17:80009762-80015346	IgG	RBM10	NOTEST	0	23.3428	inf	0	1	1	no
XLOC_012824	XLOC_012824	UBE2M	chr19:59067078-59070343	IgG	RBM10	NOTEST	0	23.1771	inf	0	1	1	no
XLOC_001299	XLOC_001299	ICMT	chr1:6266188-6296044	IgG	RBM10	OK	0	23.1283	inf	#NAME?	0.1938	0.6038	no
XLOC_010081	XLOC_010081	PELP1	chr17:4574678-4608824	IgG	RBM10	NOTEST	0	23.0567	inf	0	1	1	no
XLOC_020037	XLOC_020037	HIST1H3B	chr6:26031816-26032288	IgG	RBM10	NOTEST	0	23.0087	inf	0	1	1	no
XLOC_007488	XLOC_007488	SNRPN,SNURF	chr15:25068793-25223729	IgG	RBM10	OK	0	22.9915	inf	#NAME?	0.0957	0.371128	no
XLOC_001497	XLOC_001497	MARCKSL1	chr1:32799429-32801840	IgG	RBM10	OK	0	22.9182	inf	#NAME?	0.1032	0.371128	no
XLOC_023081	XLOC_023081	ZNF703	chr8:37553300-37556396	IgG	RBM10	NOTEST	0	22.6801	inf	0	1	1	no
XLOC_014408	XLOC_014408	KIF1A	chr2:241653180-241759725	IgG	RBM10	NOTEST	0	22.5847	inf	0	1	1	no
XLOC_000778	XLOC_000778	HAX1	chr1:154245038-154248355	IgG	RBM10	OK	0	22.5661	inf	#NAME?	0.105	0.371128	no
XLOC_015248	XLOC_015248	FAM207A	chr21:46359954-46396888	IgG	RBM10	NOTEST	0	22.4741	inf	0	1	1	no
XLOC_008885	XLOC_008885	TUBB3	chr16:89988416-90002505	IgG	RBM10	NOTEST	0	22.4084	inf	0	1	1	no
XLOC_019109	XLOC_019109	C5orf66-AS1	chr5:134363423-134735577	IgG	RBM10	NOTEST	0	22.2671	inf	0	1	1	no
XLOC_004537	XLOC_004537	TRMT112	chr11:64072999-64085556	IgG	RBM10	OK	0	22.261	inf	#NAME?	0.0987	0.371128	no
XLOC_004274	XLOC_004274	LMO1	chr11:8245850-8290182	IgG	RBM10	NOTEST	0	22.2193	inf	0	1	1	no
XLOC_008741	XLOC_008741	PARD6A	chr16:67694850-67696681	IgG	RBM10	NOTEST	0	22.1894	inf	0	1	1	no
XLOC_010720	XLOC_010720	CBX4	chr17:77806954-77813213	IgG	RBM10	NOTEST	0	22.1617	inf	0	1	1	no
XLOC_001130	XLOC_001130	EPHX1	chr1:225997775-226070420	IgG	RBM10	NOTEST	0	22.1558	inf	0	1	1	no
XLOC_013894	XLOC_013894	BOLA3	chr2:74362527-74375039	IgG	RBM10	NOTEST	0	22.1334	inf	0	1	1	no
XLOC_023817	XLOC_023817	SLC39A4	chr8:145637797-145642279	IgG	RBM10	NOTEST	0	22.0686	inf	0	1	1	no
XLOC_011433	XLOC_011433	MVB12A	chr19:17530911-17536140	IgG	RBM10	NOTEST	0	21.8992	inf	0	1	1	no
XLOC_022711	XLOC_022711	MCM7	chr7:99690350-99723128	IgG	RBM10	NOTEST	0	21.8251	inf	0	1	1	no
XLOC_008686	XLOC_008686	MT1X	chr16:56716381-56718108	IgG	RBM10	NOTEST	0	21.7697	inf	0	1	1	no
XLOC_012268	XLOC_012268	PRKACA	chr19:14202506-14228559	IgG	RBM10	OK	0	21.7126	inf	#NAME?	0.06225	0.371128	no
XLOC_005961	XLOC_005961	NDUFA12	chr12:95365103-95397489	IgG	RBM10	NOTEST	0	21.7045	inf	0	1	1	no
XLOC_012597	XLOC_012597	NAPA	chr19:47987538-48018515	IgG	RBM10	NOTEST	0	21.4837	inf	0	1	1	no
XLOC_012168	XLOC_012168	CD320	chr19:8367010-8373240	IgG	RBM10	NOTEST	0	21.479	inf	0	1	1	no
XLOC_000231	XLOC_000231	TMEM222	chr1:27648635-27662891	IgG	RBM10	OK	0	21.407	inf	#NAME?	0.22515	0.624818	no
XLOC_015688	XLOC_015688	GTSE1	chr22:46692637-46726707	IgG	RBM10	NOTEST	0	21.3778	inf	0	1	1	no
XLOC_017237	XLOC_017237	CAMK2N2	chr3:183967444-184010819	IgG	RBM10	NOTEST	0	21.361	inf	0	1	1	no
XLOC_015551	XLOC_015551	CABP7	chr22:30116343-30162969	IgG	RBM10	OK	0	21.352	inf	#NAME?	0.2032	0.619589	no
XLOC_014778	XLOC_014778	TCEA2	chr20:62688438-62703700	IgG	RBM10	NOTEST	0	21.3278	inf	0	1	1	no
XLOC_020373	XLOC_020373	BACH2	chr6:90636246-91006627	IgG	RBM10	NOTEST	0	21.2627	inf	0	1	1	no
XLOC_001290	XLOC_001290	WRAP73	chr1:3547330-3566671	IgG	RBM10	NOTEST	0	21.2353	inf	0	1	1	no
XLOC_007331	XLOC_007331	ERH	chr14:69846839-69865021	IgG	RBM10	NOTEST	0	21.2257	inf	0	1	1	no
XLOC_008581	XLOC_008581	KIF22	chr16:29802033-29816706	IgG	RBM10	NOTEST	0	21.2253	inf	0	1	1	no
XLOC_011323	XLOC_011323	MRPL4	chr19:10362639-10370736	IgG	RBM10	NOTEST	0	21.1424	inf	0	1	1	no
XLOC_015758	XLOC_015758	THAP7	chr22:21354060-21368576	IgG	RBM10	NOTEST	0	21.1234	inf	0	1	1	no
XLOC_024726	XLOC_024726	SH3GLB2	chr9:131770071-131790632	IgG	RBM10	NOTEST	0	21.0379	inf	0	1	1	no
XLOC_016588	XLOC_016588	DVL3	chr3:183873283-183891314	IgG	RBM10	OK	0	20.9417	inf	#NAME?	0.0612	0.371128	no
XLOC_005092	XLOC_005092	CACNB3	chr12:49208214-49222726	IgG	RBM10	NOTEST	0	20.905	inf	0	1	1	no
XLOC_001968	XLOC_001968	S100A13	chr1:153591275-153618782	IgG	RBM10	NOTEST	0	20.8642	inf	0	1	1	no
XLOC_012043	XLOC_012043	SHC2	chr19:416582-460996	IgG	RBM10	NOTEST	0	20.8385	inf	0	1	1	no
XLOC_008694	XLOC_008694	CPNE2	chr16:57126454-57181878	IgG	RBM10	NOTEST	0	20.6513	inf	0	1	1	no
XLOC_004058	XLOC_004058	ATP5L	chr11:118230295-118289530	IgG	RBM10	OK	0	20.6415	inf	#NAME?	0.1019	0.371128	no
XLOC_002013	XLOC_002013	SSR2	chr1:155978838-155990758	IgG	RBM10	OK	0	20.6374	inf	#NAME?	0.05	0.371128	no
XLOC_024062	XLOC_024062	NANS	chr9:100818958-100845365	IgG	RBM10	NOTEST	0	20.4848	inf	0	1	1	no
XLOC_023333	XLOC_023333	EXOSC4	chr8:145133521-145135551	IgG	RBM10	NOTEST	0	20.463	inf	0	1	1	no
XLOC_009107	XLOC_009107	FAM57B	chr16:30034654-30042186	IgG	RBM10	NOTEST	0	20.4478	inf	0	1	1	no
XLOC_012115	XLOC_012115	C19orf10	chr19:4657556-4670415	IgG	RBM10	NOTEST	0	20.4003	inf	0	1	1	no
XLOC_015393	XLOC_015393	U2AF1	chr21:44513065-44527688	IgG	RBM10	NOTEST	0	20.3945	inf	0	1	1	no
XLOC_025081	XLOC_025081	LOC550643	chrX:56755717-56844004	IgG	RBM10	OK	0	20.3763	inf	#NAME?	0.11485	0.376077	no
XLOC_019203	XLOC_019203	TNIP1	chr5:150409503-150467221	IgG	RBM10	NOTEST	0	20.3031	inf	0	1	1	no
XLOC_013617	XLOC_013617	GPC1	chr2:241375114-241407495	IgG	RBM10	NOTEST	0	20.2585	inf	0	1	1	no
XLOC_014203	XLOC_014203	NEUROD1	chr2:182540832-182545392	IgG	RBM10	OK	0	20.1898	inf	#NAME?	0.05645	0.371128	no
XLOC_013078	XLOC_013078	WDR54	chr2:74648884-74652882	IgG	RBM10	OK	0	20.1697	inf	#NAME?	0.05075	0.371128	no
XLOC_000810	XLOC_000810	LMNA	chr1:155996957-156147542	IgG	RBM10	NOTEST	0	20.1652	inf	0	1	1	no
XLOC_004445	XLOC_004445	TIMM10	chr11:57295935-57298232	IgG	RBM10	OK	0	20.1523	inf	#NAME?	0.055	0.371128	no
XLOC_013870	XLOC_013870	SNRPG	chr2:70508505-70520869	IgG	RBM10	OK	0	20.0711	inf	#NAME?	0.05675	0.371128	no
XLOC_012174	XLOC_012174	ZNF414	chr19:8575461-8579048	IgG	RBM10	NOTEST	0	20.0285	inf	0	1	1	no
XLOC_008216	XLOC_008216	IMP3	chr15:75931425-75932664	IgG	RBM10	NOTEST	0	19.9651	inf	0	1	1	no
XLOC_003683	XLOC_003683	RTN4RL2	chr11:57228009-57245012	IgG	RBM10	NOTEST	0	19.9414	inf	0	1	1	no
XLOC_012290	XLOC_012290	WIZ	chr19:15532317-15560762	IgG	RBM10	NOTEST	0	19.8999	inf	0	1	1	no
XLOC_010253	XLOC_010253	NARR,RAB34	chr17:27041298-27045286	IgG	RBM10	NOTEST	0	19.8575	inf	0	1	1	no
XLOC_022919	XLOC_022919	KCNH2	chr7:150642043-150675402	IgG	RBM10	NOTEST	0	19.8065	inf	0	1	1	no
XLOC_009672	XLOC_009672	THRA	chr17:38218445-38256978	IgG	RBM10	NOTEST	0	19.802	inf	0	1	1	no
XLOC_006181	XLOC_006181	GTF3A	chr13:27998680-28024739	IgG	RBM10	NOTEST	0	19.7842	inf	0	1	1	no
XLOC_010723	XLOC_010723	EIF4A3	chr17:78109012-78120982	IgG	RBM10	NOTEST	0	19.7639	inf	0	1	1	no
XLOC_012586	XLOC_012586	STRN4	chr19:47222767-47261832	IgG	RBM10	NOTEST	0	19.7461	inf	0	1	1	no
XLOC_016876	XLOC_016876	DUSP7	chr3:52082936-52090461	IgG	RBM10	NOTEST	0	19.7342	inf	0	1	1	no
XLOC_003384	XLOC_003384	ECHS1	chr10:135175986-135186908	IgG	RBM10	NOTEST	0	19.6775	inf	0	1	1	no
XLOC_006426	XLOC_006426	CENPJ	chr13:25456411-25497027	IgG	RBM10	NOTEST	0	19.6504	inf	0	1	1	no
XLOC_018982	XLOC_018982	TBCA	chr5:76986994-77072185	IgG	RBM10	NOTEST	0	19.6363	inf	0	1	1	no
XLOC_008140	XLOC_008140	SPG21	chr15:65255361-65282284	IgG	RBM10	OK	0	19.6012	inf	#NAME?	0.10155	0.371128	no
XLOC_014651	XLOC_014651	PIGT	chr20:44044706-44054885	IgG	RBM10	NOTEST	0	19.561	inf	0	1	1	no
XLOC_000359	XLOC_000359	IPO13	chr1:44412477-44433694	IgG	RBM10	NOTEST	0	19.5359	inf	0	1	1	no
XLOC_015863	XLOC_015863	TXN2	chr22:36863092-36877687	IgG	RBM10	NOTEST	0	19.5296	inf	0	1	1	no
XLOC_012267	XLOC_012267	SAMD1	chr19:14199228-14201232	IgG	RBM10	NOTEST	0	19.4478	inf	0	1	1	no
XLOC_011188	XLOC_011188	WDR18	chr19:984327-994569	IgG	RBM10	NOTEST	0	19.4341	inf	0	1	1	no
XLOC_005212	XLOC_005212	NXPH4	chr12:57610577-57620232	IgG	RBM10	NOTEST	0	19.4075	inf	0	1	1	no
XLOC_008934	XLOC_008934	NTHL1	chr16:2089815-2097867	IgG	RBM10	NOTEST	0	19.3408	inf	0	1	1	no
XLOC_015658	XLOC_015658	SMDT1	chr22:42475694-42480288	IgG	RBM10	OK	0	19.3384	inf	#NAME?	0.04975	0.371128	no
XLOC_003284	XLOC_003284	CUEDC2	chr10:104183001-104192423	IgG	RBM10	NOTEST	0	19.3208	inf	0	1	1	no
XLOC_012504	XLOC_012504	GSK3A	chr19:42734337-42746736	IgG	RBM10	OK	0	19.2424	inf	#NAME?	0.05145	0.371128	no
XLOC_010247	XLOC_010247	ALDOC	chr17:26900132-26903951	IgG	RBM10	NOTEST	0	19.2244	inf	0	1	1	no
XLOC_009894	XLOC_009894	AMZ2	chr17:66244144-66253305	IgG	RBM10	OK	0	19.1835	inf	#NAME?	0.0924	0.371128	no
XLOC_015693	XLOC_015693	FAM19A5	chr22:48885271-49147747	IgG	RBM10	NOTEST	0	19.125	inf	0	1	1	no
XLOC_023932	XLOC_023932	GRHPR	chr9:37422706-37436986	IgG	RBM10	NOTEST	0	19.0811	inf	0	1	1	no
XLOC_024237	XLOC_024237	SURF2	chr9:136223420-136228041	IgG	RBM10	NOTEST	0	19.0797	inf	0	1	1	no
XLOC_003860	XLOC_003860	AIP	chr11:67250504-67258579	IgG	RBM10	NOTEST	0	19.0657	inf	0	1	1	no
XLOC_001621	XLOC_001621	FAF1	chr1:50906934-51425936	IgG	RBM10	NOTEST	0	18.9947	inf	0	1	1	no
XLOC_010705	XLOC_010705	TK1	chr17:76170159-76183285	IgG	RBM10	NOTEST	0	18.9864	inf	0	1	1	no
XLOC_015041	XLOC_015041	KCNG1	chr20:49620192-49639675	IgG	RBM10	NOTEST	0	18.9277	inf	0	1	1	no
XLOC_015233	XLOC_015233	PFKL	chr21:45719916-45747264	IgG	RBM10	NOTEST	0	18.9275	inf	0	1	1	no
XLOC_000272	XLOC_000272	HDAC1	chr1:32757707-32799224	IgG	RBM10	NOTEST	0	18.9106	inf	0	1	1	no
XLOC_008337	XLOC_008337	SNRNP25	chr16:103828-107669	IgG	RBM10	NOTEST	0	18.8735	inf	0	1	1	no
XLOC_015697	XLOC_015697	CRELD2	chr22:50312277-50321188	IgG	RBM10	NOTEST	0	18.8607	inf	0	1	1	no
XLOC_011270	XLOC_011270	CLPP	chr19:6361462-6368915	IgG	RBM10	NOTEST	0	18.7953	inf	0	1	1	no
XLOC_008012	XLOC_008012	SRP14	chr15:40327890-40331389	IgG	RBM10	OK	0	18.7445	inf	#NAME?	0.1057	0.371128	no
XLOC_011418	XLOC_011418	AP1M1	chr19:16308664-16346156	IgG	RBM10	NOTEST	0	18.7298	inf	0	1	1	no
XLOC_024805	XLOC_024805	NPDC1	chr9:139933908-139940676	IgG	RBM10	NOTEST	0	18.6964	inf	0	1	1	no
XLOC_025139	XLOC_025139	PGK1	chrX:77359665-77382324	IgG	RBM10	OK	0	18.6416	inf	#NAME?	0.0551	0.371128	no
XLOC_011541	XLOC_011541	USF2	chr19:35759895-35770718	IgG	RBM10	NOTEST	0	18.6321	inf	0	1	1	no
XLOC_003762	XLOC_003762	MIR6748	chr11:62554873-62559486	IgG	RBM10	NOTEST	0	18.6267	inf	0	1	1	no
XLOC_014633	XLOC_014633	TOX2	chr20:42543491-42698254	IgG	RBM10	NOTEST	0	18.62	inf	0	1	1	no
XLOC_022120	XLOC_022120	MEPCE	chr7:99998494-100031749	IgG	RBM10	NOTEST	0	18.6166	inf	0	1	1	no
XLOC_009999	XLOC_009999	HGS	chr17:79650961-79669151	IgG	RBM10	NOTEST	0	18.5868	inf	0	1	1	no
XLOC_013735	XLOC_013735	PPM1G	chr2:27604065-27632550	IgG	RBM10	NOTEST	0	18.5576	inf	0	1	1	no
XLOC_022015	XLOC_022015	GTF2IRD1	chr7:73868119-74016920	IgG	RBM10	NOTEST	0	18.5532	inf	0	1	1	no
XLOC_025368	XLOC_025368	EMD	chrX:153607596-153609883	IgG	RBM10	NOTEST	0	18.5406	inf	0	1	1	no
XLOC_000706	XLOC_000706	PLEKHO1	chr1:150122169-150131825	IgG	RBM10	NOTEST	0	18.5208	inf	0	1	1	no
XLOC_010122	XLOC_010122	CTDNEP1	chr17:7146905-7155259	IgG	RBM10	NOTEST	0	18.5149	inf	0	1	1	no
XLOC_011237	XLOC_011237	MRPL54	chr19:3762664-3767563	IgG	RBM10	NOTEST	0	18.4088	inf	0	1	1	no
XLOC_010097	XLOC_010097	C1QBP	chr17:5185557-5342471	IgG	RBM10	NOTEST	0	18.3122	inf	0	1	1	no
XLOC_011155	XLOC_011155	CYB5A	chr18:71920526-71959251	IgG	RBM10	NOTEST	0	18.299	inf	0	1	1	no
XLOC_008683	XLOC_008683	MT1F	chr16:56691854-56693215	IgG	RBM10	NOTEST	0	18.2897	inf	0	1	1	no
XLOC_009611	XLOC_009611	TMEM98	chr17:31254927-31268667	IgG	RBM10	NOTEST	0	18.2882	inf	0	1	1	no
XLOC_008364	XLOC_008364	METRN	chr16:765172-767480	IgG	RBM10	NOTEST	0	18.1339	inf	0	1	1	no
XLOC_008197	XLOC_008197	STRA6	chr15:74471807-74502046	IgG	RBM10	NOTEST	0	18.1301	inf	0	1	1	no
XLOC_018720	XLOC_018720	ATP6V0E1	chr5:172410762-172461900	IgG	RBM10	NOTEST	0	18.1271	inf	0	1	1	no
XLOC_015579	XLOC_015579	FBXO7	chr22:32870706-32894818	IgG	RBM10	NOTEST	0	18.0803	inf	0	1	1	no
XLOC_012791	XLOC_012791	ZNF787	chr19:56598728-56632742	IgG	RBM10	NOTEST	0	18.0377	inf	0	1	1	no
XLOC_000096	XLOC_000096	MIIP	chr1:12079298-12092106	IgG	RBM10	NOTEST	0	18.0112	inf	0	1	1	no
XLOC_014428	XLOC_014428	RBCK1	chr20:388708-411610	IgG	RBM10	NOTEST	0	18.0033	inf	0	1	1	no
XLOC_012253	XLOC_012253	FARSA	chr19:13033283-13044558	IgG	RBM10	NOTEST	0	17.9877	inf	0	1	1	no
XLOC_004443	XLOC_004443	SLC43A3	chr11:57174426-57195053	IgG	RBM10	NOTEST	0	17.9792	inf	0	1	1	no
XLOC_002227	XLOC_002227	CSRP1	chr1:201452657-201476387	IgG	RBM10	NOTEST	0	17.9271	inf	0	1	1	no
XLOC_019654	XLOC_019654	TMEM63B	chr6:44095375-44123256	IgG	RBM10	NOTEST	0	17.8883	inf	0	1	1	no
XLOC_010522	XLOC_010522	PHB	chr17:47481409-47492267	IgG	RBM10	NOTEST	0	17.8814	inf	0	1	1	no
XLOC_005134	XLOC_005134	EIF4B	chr12:53400061-53435993	IgG	RBM10	NOTEST	0	17.8299	inf	0	1	1	no
XLOC_001256	XLOC_001256	ACAP3	chr1:1227763-1243269	IgG	RBM10	NOTEST	0	17.8288	inf	0	1	1	no
XLOC_008433	XLOC_008433	THOC6	chr16:3072620-3077756	IgG	RBM10	NOTEST	0	17.7341	inf	0	1	1	no
XLOC_011233	XLOC_011233	HMG20B	chr19:3572942-3579081	IgG	RBM10	NOTEST	0	17.7125	inf	0	1	1	no
XLOC_022351	XLOC_022351	SLC4A2	chr7:150755298-150773614	IgG	RBM10	NOTEST	0	17.6557	inf	0	1	1	no
XLOC_000365	XLOC_000365	DMAP1	chr1:44679124-44686351	IgG	RBM10	NOTEST	0	17.6545	inf	0	1	1	no
XLOC_008986	XLOC_008986	ROGDI	chr16:4846962-4852951	IgG	RBM10	NOTEST	0	17.6274	inf	0	1	1	no
XLOC_012124	XLOC_012124	LONP1	chr19:5691844-5720463	IgG	RBM10	NOTEST	0	17.526	inf	0	1	1	no
XLOC_014901	XLOC_014901	ABHD12	chr20:25228705-25371618	IgG	RBM10	NOTEST	0	17.5083	inf	0	1	1	no
XLOC_000931	XLOC_000931	PRDX6	chr1:173446485-173457946	IgG	RBM10	NOTEST	0	17.432	inf	0	1	1	no
XLOC_010545	XLOC_010545	CA10	chr17:49707673-50237377	IgG	RBM10	NOTEST	0	17.3977	inf	0	1	1	no
XLOC_019294	XLOC_019294	DDX41	chr5:176938577-176943967	IgG	RBM10	NOTEST	0	17.397	inf	0	1	1	no
XLOC_012084	XLOC_012084	SLC39A3	chr19:2732522-2740074	IgG	RBM10	NOTEST	0	17.3866	inf	0	1	1	no
XLOC_007408	XLOC_007408	NDUFB1	chr14:92582467-92588153	IgG	RBM10	NOTEST	0	17.3674	inf	0	1	1	no
XLOC_008587	XLOC_008587	TMEM219	chr16:29973350-29984373	IgG	RBM10	NOTEST	0	17.3311	inf	0	1	1	no
XLOC_014746	XLOC_014746	MRGBP	chr20:61427804-61431945	IgG	RBM10	NOTEST	0	17.329	inf	0	1	1	no
XLOC_014722	XLOC_014722	NELFCD	chr20:57556262-57570188	IgG	RBM10	NOTEST	0	17.3261	inf	0	1	1	no
XLOC_009712	XLOC_009712	VPS25	chr17:40925453-40931618	IgG	RBM10	NOTEST	0	17.3072	inf	0	1	1	no
XLOC_000442	XLOC_000442	FGGY	chr1:59762624-60228402	IgG	RBM10	NOTEST	0	17.2723	inf	0	1	1	no
XLOC_002926	XLOC_002926	ZNF511	chr10:135092133-135126666	IgG	RBM10	NOTEST	0	17.2534	inf	0	1	1	no
XLOC_009891	XLOC_009891	KPNA2	chr17:66031847-66042970	IgG	RBM10	NOTEST	0	17.2379	inf	0	1	1	no
XLOC_003780	XLOC_003780	FKBP2	chr11:64008412-64011607	IgG	RBM10	NOTEST	0	17.2264	inf	0	1	1	no
XLOC_007591	XLOC_007591	KLF13	chr15:31619082-31670102	IgG	RBM10	NOTEST	0	17.1722	inf	0	1	1	no
XLOC_001324	XLOC_001324	CASZ1	chr1:10696665-10856733	IgG	RBM10	NOTEST	0	17.1167	inf	0	1	1	no
XLOC_002079	XLOC_002079	TSTD1	chr1:161007421-161008774	IgG	RBM10	NOTEST	0	17.0412	inf	0	1	1	no
XLOC_019292	XLOC_019292	PDLIM7	chr5:176910394-176924606	IgG	RBM10	NOTEST	0	17.0197	inf	0	1	1	no
XLOC_007193	XLOC_007193	CIDEB	chr14:24769059-24787242	IgG	RBM10	NOTEST	0	17.0114	inf	0	1	1	no
XLOC_009876	XLOC_009876	SNORA76C	chr17:62223698-62223831	IgG	RBM10	NOTEST	0	16.9943	inf	0	1	1	no
XLOC_002173	XLOC_002173	ACBD6	chr1:180257351-180472022	IgG	RBM10	NOTEST	0	16.9291	inf	0	1	1	no
XLOC_023344	XLOC_023344	HSF1	chr8:145515269-145550582	IgG	RBM10	NOTEST	0	16.9008	inf	0	1	1	no
XLOC_019386	XLOC_019386	GMPR	chr6:16238810-16295780	IgG	RBM10	NOTEST	0	16.8518	inf	0	1	1	no
XLOC_003146	XLOC_003146	PCBD1	chr10:72643264-72648543	IgG	RBM10	NOTEST	0	16.8273	inf	0	1	1	no
XLOC_025013	XLOC_025013	WDR13	chrX:48455879-48463582	IgG	RBM10	NOTEST	0	16.8248	inf	0	1	1	no
XLOC_011455	XLOC_011455	SSBP4	chr19:18530145-18549111	IgG	RBM10	NOTEST	0	16.7998	inf	0	1	1	no
XLOC_008223	XLOC_008223	ETFA	chr15:76508628-76603810	IgG	RBM10	NOTEST	0	16.7948	inf	0	1	1	no
XLOC_000333	XLOC_000333	FOXO6	chr1:41827602-41849263	IgG	RBM10	NOTEST	0	16.7798	inf	0	1	1	no
XLOC_013897	XLOC_013897	DCTN1	chr2:74588280-74621008	IgG	RBM10	NOTEST	0	16.7771	inf	0	1	1	no
XLOC_008551	XLOC_008551	LCMT1	chr16:25123046-25189551	IgG	RBM10	NOTEST	0	16.7757	inf	0	1	1	no
XLOC_019161	XLOC_019161	HDAC3	chr5:141000442-141016423	IgG	RBM10	NOTEST	0	16.7436	inf	0	1	1	no
XLOC_013886	XLOC_013886	PRADC1	chr2:73455133-73460356	IgG	RBM10	NOTEST	0	16.7178	inf	0	1	1	no
XLOC_001966	XLOC_001966	S100A16	chr1:153579366-153585514	IgG	RBM10	NOTEST	0	16.7163	inf	0	1	1	no
XLOC_001574	XLOC_001574	EBNA1BP2	chr1:43629844-43720029	IgG	RBM10	NOTEST	0	16.7024	inf	0	1	1	no
XLOC_010005	XLOC_010005	NPB	chr17:79860071-79869353	IgG	RBM10	NOTEST	0	16.6656	inf	0	1	1	no
XLOC_010757	XLOC_010757	NOTUM	chr17:79910382-79919057	IgG	RBM10	NOTEST	0	16.6583	inf	0	1	1	no
XLOC_011853	XLOC_011853	PPP2R1A	chr19:52693054-52729678	IgG	RBM10	NOTEST	0	16.6558	inf	0	1	1	no
XLOC_008374	XLOC_008374	CACNA1H	chr16:1203240-1275254	IgG	RBM10	NOTEST	0	16.611	inf	0	1	1	no
XLOC_008438	XLOC_008438	ZNF213	chr16:3185056-3192805	IgG	RBM10	NOTEST	0	16.6032	inf	0	1	1	no
XLOC_013904	XLOC_013904	PCGF1	chr2:74724643-74734821	IgG	RBM10	NOTEST	0	16.5909	inf	0	1	1	no
XLOC_001838	XLOC_001838	CSDE1	chr1:115259533-115300671	IgG	RBM10	NOTEST	0	16.5665	inf	0	1	1	no
XLOC_012608	XLOC_012608	KDELR1	chr19:48885826-48894810	IgG	RBM10	NOTEST	0	16.4828	inf	0	1	1	no
XLOC_004585	XLOC_004585	SLC29A2	chr11:66129991-66139291	IgG	RBM10	NOTEST	0	16.4712	inf	0	1	1	no
XLOC_013087	XLOC_013087	POLE4	chr2:75185774-75196859	IgG	RBM10	NOTEST	0	16.4346	inf	0	1	1	no
XLOC_022553	XLOC_022553	TBRG4	chr7:45139698-45151346	IgG	RBM10	NOTEST	0	16.4245	inf	0	1	1	no
XLOC_005925	XLOC_005925	CSRP2	chr12:77252495-77272799	IgG	RBM10	NOTEST	0	16.3956	inf	0	1	1	no
XLOC_003635	XLOC_003635	NDUFS3	chr11:47586981-47606115	IgG	RBM10	NOTEST	0	16.3919	inf	0	1	1	no
XLOC_012327	XLOC_012327	FKBP8	chr19:18642567-18654383	IgG	RBM10	NOTEST	0	16.3195	inf	0	1	1	no
XLOC_024279	XLOC_024279	C9orf142	chr9:139886869-139888428	IgG	RBM10	NOTEST	0	16.2531	inf	0	1	1	no
XLOC_022385	XLOC_022385	C7orf50	chr7:1036622-1177893	IgG	RBM10	NOTEST	0	16.2262	inf	0	1	1	no
XLOC_014529	XLOC_014529	ENTPD6	chr20:25165307-25207360	IgG	RBM10	NOTEST	0	16.2255	inf	0	1	1	no
XLOC_004777	XLOC_004777	TIMM8B	chr11:111944967-111957522	IgG	RBM10	NOTEST	0	16.1888	inf	0	1	1	no
XLOC_015460	XLOC_015460	TBX1	chr22:19744225-19771112	IgG	RBM10	NOTEST	0	16.1822	inf	0	1	1	no
XLOC_019324	XLOC_019324	MGAT1	chr5:180217540-180237137	IgG	RBM10	NOTEST	0	16.1582	inf	0	1	1	no
XLOC_012855	XLOC_012855	IAH1	chr2:9614669-9628591	IgG	RBM10	NOTEST	0	16.1544	inf	0	1	1	no
XLOC_004568	XLOC_004568	RELA	chr11:65421066-65430443	IgG	RBM10	NOTEST	0	16.1515	inf	0	1	1	no
XLOC_025880	XLOC_025880	UBL4A	chrX:153712055-153715009	IgG	RBM10	NOTEST	0	16.1016	inf	0	1	1	no
XLOC_012087	XLOC_012087	TLE2	chr19:2997635-3047633	IgG	RBM10	NOTEST	0	16.0764	inf	0	1	1	no
XLOC_015470	XLOC_015470	MED15	chr22:20861885-20941919	IgG	RBM10	NOTEST	0	16.0474	inf	0	1	1	no
XLOC_011171	XLOC_011171	CDC34	chr19:531732-542087	IgG	RBM10	NOTEST	0	16.0403	inf	0	1	1	no
XLOC_005862	XLOC_005862	DCTN2	chr12:57916658-57941114	IgG	RBM10	NOTEST	0	16.0371	inf	0	1	1	no
XLOC_011426	XLOC_011426	USE1	chr19:17326154-17330638	IgG	RBM10	NOTEST	0	16.0272	inf	0	1	1	no
XLOC_020411	XLOC_020411	WASF1	chr6:110421021-110501207	IgG	RBM10	NOTEST	0	16.0267	inf	0	1	1	no
XLOC_010432	XLOC_010432	COA3	chr17:40949635-40950743	IgG	RBM10	NOTEST	0	16.0022	inf	0	1	1	no
XLOC_009950	XLOC_009950	UBALD2	chr17:74261285-74267379	IgG	RBM10	NOTEST	0	15.9936	inf	0	1	1	no
XLOC_025785	XLOC_025785	FAM127B	chrX:134184962-134186221	IgG	RBM10	NOTEST	0	15.9386	inf	0	1	1	no
XLOC_001060	XLOC_001060	MAPKAPK2	chr1:206858364-206907630	IgG	RBM10	NOTEST	0	15.9377	inf	0	1	1	no
XLOC_019441	XLOC_019441	HIST1H2AH	chr6:27114860-27115341	IgG	RBM10	NOTEST	0	15.8667	inf	0	1	1	no
XLOC_006639	XLOC_006639	CARS2	chr13:111293756-111358480	IgG	RBM10	NOTEST	0	15.857	inf	0	1	1	no
XLOC_009700	XLOC_009700	NKIRAS2	chr17:40118758-40190044	IgG	RBM10	NOTEST	0	15.8414	inf	0	1	1	no
XLOC_014807	XLOC_014807	IDH3B	chr20:2639040-2644865	IgG	RBM10	NOTEST	0	15.7616	inf	0	1	1	no
XLOC_009928	XLOC_009928	ICT1	chr17:73008779-73017356	IgG	RBM10	NOTEST	0	15.7381	inf	0	1	1	no
XLOC_011449	XLOC_011449	IFI30	chr19:18284589-18288934	IgG	RBM10	NOTEST	0	15.6904	inf	0	1	1	no
XLOC_000307	XLOC_000307	MANEAL	chr1:38259773-38267278	IgG	RBM10	NOTEST	0	15.6738	inf	0	1	1	no
XLOC_019371	XLOC_019371	TMEM14B	chr6:10747991-10760006	IgG	RBM10	NOTEST	0	15.666	inf	0	1	1	no
XLOC_021845	XLOC_021845	MALSU1	chr7:23338939-23349180	IgG	RBM10	NOTEST	0	15.6566	inf	0	1	1	no
XLOC_003796	XLOC_003796	SAC3D1	chr11:64808375-64826009	IgG	RBM10	NOTEST	0	15.6289	inf	0	1	1	no
XLOC_010339	XLOC_010339	NEUROD2	chr17:37760020-37764175	IgG	RBM10	NOTEST	0	15.6239	inf	0	1	1	no
XLOC_000299	XLOC_000299	MAP7D1	chr1:36602169-36646451	IgG	RBM10	NOTEST	0	15.6156	inf	0	1	1	no
XLOC_018560	XLOC_018560	TGFBI	chr5:135364583-135399507	IgG	RBM10	NOTEST	0	15.6151	inf	0	1	1	no
XLOC_004403	XLOC_004403	PSMC3	chr11:47440319-47448024	IgG	RBM10	NOTEST	0	15.5281	inf	0	1	1	no
XLOC_021955	XLOC_021955	CCT6A	chr7:56119377-56131682	IgG	RBM10	NOTEST	0	15.5161	inf	0	1	1	no
XLOC_008761	XLOC_008761	VPS4A	chr16:69345286-69358946	IgG	RBM10	NOTEST	0	15.5029	inf	0	1	1	no
XLOC_012198	XLOC_012198	DNMT1	chr19:10244021-10305755	IgG	RBM10	NOTEST	0	15.4951	inf	0	1	1	no
XLOC_003779	XLOC_003779	VEGFB	chr11:64002055-64006736	IgG	RBM10	NOTEST	0	15.4868	inf	0	1	1	no
XLOC_008612	XLOC_008612	SETD1A	chr16:30968614-30995981	IgG	RBM10	NOTEST	0	15.4842	inf	0	1	1	no
XLOC_001993	XLOC_001993	DPM3	chr1:155112366-155112996	IgG	RBM10	NOTEST	0	15.4591	inf	0	1	1	no
XLOC_014928	XLOC_014928	SNTA1	chr20:31995762-32031698	IgG	RBM10	NOTEST	0	15.4558	inf	0	1	1	no
XLOC_001645	XLOC_001645	SSBP3	chr1:54691103-54872068	IgG	RBM10	NOTEST	0	15.436	inf	0	1	1	no
XLOC_012779	XLOC_012779	TMEM238	chr19:55890611-55895627	IgG	RBM10	NOTEST	0	15.4244	inf	0	1	1	no
XLOC_013671	XLOC_013671	YWHAQ	chr2:9724095-9771184	IgG	RBM10	NOTEST	0	15.3843	inf	0	1	1	no
XLOC_018805	XLOC_018805	MRPL36	chr5:1798498-1799956	IgG	RBM10	NOTEST	0	15.375	inf	0	1	1	no
XLOC_000771	XLOC_000771	SNAPIN	chr1:153631129-153643504	IgG	RBM10	NOTEST	0	15.3736	inf	0	1	1	no
XLOC_024228	XLOC_024228	GTF3C5	chr9:135906061-135933890	IgG	RBM10	NOTEST	0	15.3313	inf	0	1	1	no
XLOC_005110	XLOC_005110	SMARCD1	chr12:50478982-50494494	IgG	RBM10	NOTEST	0	15.3267	inf	0	1	1	no
XLOC_008387	XLOC_008387	NUBP2	chr16:1832923-1839192	IgG	RBM10	NOTEST	0	15.3093	inf	0	1	1	no
XLOC_016841	XLOC_016841	RHOA	chr3:49396578-49449526	IgG	RBM10	NOTEST	0	15.2871	inf	0	1	1	no
XLOC_010326	XLOC_010326	PCGF2	chr17:36886509-36904558	IgG	RBM10	NOTEST	0	15.2369	inf	0	1	1	no
XLOC_001977	XLOC_001977	RAB13	chr1:153954092-153958853	IgG	RBM10	NOTEST	0	15.2072	inf	0	1	1	no
XLOC_014930	XLOC_014930	E2F1	chr20:32263291-32274210	IgG	RBM10	NOTEST	0	15.1517	inf	0	1	1	no
XLOC_003777	XLOC_003777	NUDT22	chr11:63993729-63997488	IgG	RBM10	NOTEST	0	15.1463	inf	0	1	1	no
XLOC_014386	XLOC_014386	ILKAP	chr2:239079042-239112324	IgG	RBM10	NOTEST	0	15.1258	inf	0	1	1	no
XLOC_023452	XLOC_023452	REEP4	chr8:21995532-21999448	IgG	RBM10	NOTEST	0	15.1187	inf	0	1	1	no
XLOC_019656	XLOC_019656	SLC29A1	chr6:44187241-44201888	IgG	RBM10	NOTEST	0	15.1086	inf	0	1	1	no
XLOC_021927	XLOC_021927	ZMIZ2	chr7:44788529-44809479	IgG	RBM10	NOTEST	0	15.1064	inf	0	1	1	no
XLOC_006697	XLOC_006697	MRPL52	chr14:23299091-23304246	IgG	RBM10	NOTEST	0	15.0931	inf	0	1	1	no
XLOC_010681	XLOC_010681	MRPL38	chr17:73894723-73901181	IgG	RBM10	NOTEST	0	15.0754	inf	0	1	1	no
XLOC_001640	XLOC_001640	HSPB11	chr1:54387233-54411288	IgG	RBM10	NOTEST	0	15.068	inf	0	1	1	no
XLOC_008330	XLOC_008330	SNRPA1	chr15:101821714-101835460	IgG	RBM10	NOTEST	0	15.062	inf	0	1	1	no
XLOC_015571	XLOC_015571	DRG1	chr22:31795538-31830172	IgG	RBM10	NOTEST	0	15.0249	inf	0	1	1	no
XLOC_011813	XLOC_011813	PTOV1	chr19:50341902-50363999	IgG	RBM10	NOTEST	0	15.0038	inf	0	1	1	no
XLOC_023708	XLOC_023708	EIF3H	chr8:117657054-117768062	IgG	RBM10	NOTEST	0	14.9903	inf	0	1	1	no
XLOC_002348	XLOC_002348	C1orf35	chr1:228288427-228291022	IgG	RBM10	NOTEST	0	14.9884	inf	0	1	1	no
XLOC_008919	XLOC_008919	NME3	chr16:1820320-1821710	IgG	RBM10	NOTEST	0	14.9366	inf	0	1	1	no
XLOC_020050	XLOC_020050	HIST1H4H	chr6:26285353-26285727	IgG	RBM10	NOTEST	0	14.9305	inf	0	1	1	no
XLOC_010674	XLOC_010674	GALK1	chr17:73754017-73761280	IgG	RBM10	NOTEST	0	14.9296	inf	0	1	1	no
XLOC_008201	XLOC_008201	UBL7	chr15:74738317-74753529	IgG	RBM10	NOTEST	0	14.9053	inf	0	1	1	no
XLOC_016473	XLOC_016473	SPSB4	chr3:140770742-140867453	IgG	RBM10	NOTEST	0	14.8717	inf	0	1	1	no
XLOC_025512	XLOC_025512	PCSK1N	chrX:48689501-48694040	IgG	RBM10	NOTEST	0	14.8464	inf	0	1	1	no
XLOC_005017	XLOC_005017	STRAP	chr12:16035287-16056410	IgG	RBM10	NOTEST	0	14.8369	inf	0	1	1	no
XLOC_022099	XLOC_022099	CPSF4	chr7:99006600-99063824	IgG	RBM10	NOTEST	0	14.8045	inf	0	1	1	no
XLOC_001712	XLOC_001712	GNG5	chr1:84944919-84972262	IgG	RBM10	NOTEST	0	14.7848	inf	0	1	1	no
XLOC_018545	XLOC_018545	MIR3661	chr5:133532147-133561950	IgG	RBM10	NOTEST	0	14.7738	inf	0	1	1	no
XLOC_015457	XLOC_015457	MRPL40	chr22:19420035-19423596	IgG	RBM10	NOTEST	0	14.7475	inf	0	1	1	no
XLOC_003839	XLOC_003839	DPP3	chr11:66247483-66277130	IgG	RBM10	NOTEST	0	14.7439	inf	0	1	1	no
XLOC_000153	XLOC_000153	IGSF21	chr1:18434239-18704977	IgG	RBM10	NOTEST	0	14.7266	inf	0	1	1	no
XLOC_011250	XLOC_011250	HDGFRP2	chr19:4472192-4517716	IgG	RBM10	NOTEST	0	14.7266	inf	0	1	1	no
XLOC_019218	XLOC_019218	HAND1	chr5:153854531-153857824	IgG	RBM10	NOTEST	0	14.7201	inf	0	1	1	no
XLOC_012642	XLOC_012642	PIH1D1	chr19:49949549-49955115	IgG	RBM10	NOTEST	0	14.7022	inf	0	1	1	no
XLOC_011288	XLOC_011288	STXBP2	chr19:7701986-7712760	IgG	RBM10	NOTEST	0	14.6941	inf	0	1	1	no
XLOC_011703	XLOC_011703	CLPTM1	chr19:45457841-45496604	IgG	RBM10	NOTEST	0	14.6535	inf	0	1	1	no
XLOC_015921	XLOC_015921	POLR3H	chr22:41865128-41940610	IgG	RBM10	NOTEST	0	14.6392	inf	0	1	1	no
XLOC_007161	XLOC_007161	PRMT5	chr14:23389719-23398794	IgG	RBM10	NOTEST	0	14.5918	inf	0	1	1	no
XLOC_016389	XLOC_016389	FAM162A	chr3:122103022-122128961	IgG	RBM10	NOTEST	0	14.5805	inf	0	1	1	no
XLOC_025883	XLOC_025883	G6PD	chrX:153759604-153793261	IgG	RBM10	NOTEST	0	14.5758	inf	0	1	1	no
XLOC_004604	XLOC_004604	NUDT8	chr11:67395408-67397408	IgG	RBM10	NOTEST	0	14.5696	inf	0	1	1	no
XLOC_006063	XLOC_006063	WSB2	chr12:118470496-118499979	IgG	RBM10	NOTEST	0	14.5526	inf	0	1	1	no
XLOC_001894	XLOC_001894	RNVU1-19	chr1:149514089-149514256	IgG	RBM10	NOTEST	0	14.5179	inf	0	1	1	no
XLOC_019380	XLOC_019380	NOL7	chr6:13615558-13621127	IgG	RBM10	NOTEST	0	14.5094	inf	0	1	1	no
XLOC_013019	XLOC_013019	COMMD1	chr2:62132802-62363205	IgG	RBM10	NOTEST	0	14.4702	inf	0	1	1	no
XLOC_006974	XLOC_006974	YY1	chr14:100705101-100745371	IgG	RBM10	NOTEST	0	14.4523	inf	0	1	1	no
XLOC_012141	XLOC_012141	SLC25A23	chr19:6440074-6459781	IgG	RBM10	NOTEST	0	14.4087	inf	0	1	1	no
XLOC_007315	XLOC_007315	GPX2	chr14:65381078-65569413	IgG	RBM10	NOTEST	0	14.4062	inf	0	1	1	no
XLOC_004293	XLOC_004293	EIF4G2	chr11:10818592-10830582	IgG	RBM10	NOTEST	0	14.4053	inf	0	1	1	no
XLOC_020003	XLOC_020003	TBC1D7	chr6:13305183-13328815	IgG	RBM10	NOTEST	0	14.3854	inf	0	1	1	no
XLOC_002117	XLOC_002117	ANKRD36BP1	chr1:168214818-168216668	IgG	RBM10	NOTEST	0	14.3174	inf	0	1	1	no
XLOC_013597	XLOC_013597	SH3BP4	chr2:235860627-235964358	IgG	RBM10	NOTEST	0	14.2923	inf	0	1	1	no
XLOC_000383	XLOC_000383	NASP	chr1:46049659-46084578	IgG	RBM10	NOTEST	0	14.2878	inf	0	1	1	no
XLOC_020342	XLOC_020342	HMGN3	chr6:79910961-79946517	IgG	RBM10	NOTEST	0	14.2509	inf	0	1	1	no
XLOC_000263	XLOC_000263	TMEM39B	chr1:32538502-32568467	IgG	RBM10	NOTEST	0	14.2487	inf	0	1	1	no
XLOC_011165	XLOC_011165	PQLC1	chr18:77662419-77711653	IgG	RBM10	NOTEST	0	14.2477	inf	0	1	1	no
XLOC_007835	XLOC_007835	MESDC1	chr15:81293294-81296345	IgG	RBM10	NOTEST	0	14.1932	inf	0	1	1	no
XLOC_004892	XLOC_004892	THYN1	chr11:134118172-134123260	IgG	RBM10	NOTEST	0	14.191	inf	0	1	1	no
XLOC_018753	XLOC_018753	TMED9	chr5:177019212-177023099	IgG	RBM10	NOTEST	0	14.1408	inf	0	1	1	no
XLOC_019454	XLOC_019454	HIST1H2BO	chr6:27861202-27861669	IgG	RBM10	NOTEST	0	14.1396	inf	0	1	1	no
XLOC_003842	XLOC_003842	CCS	chr11:66360689-66373490	IgG	RBM10	NOTEST	0	14.1385	inf	0	1	1	no
XLOC_009359	XLOC_009359	DBNDD1	chr16:90071272-90114191	IgG	RBM10	NOTEST	0	14.1165	inf	0	1	1	no
XLOC_025860	XLOC_025860	HAUS7	chrX:152713122-152775004	IgG	RBM10	NOTEST	0	14.0976	inf	0	1	1	no
XLOC_008344	XLOC_008344	ITFG3	chr16:284544-325943	IgG	RBM10	NOTEST	0	14.0842	inf	0	1	1	no
XLOC_007325	XLOC_007325	VTI1B	chr14:68086578-68141602	IgG	RBM10	NOTEST	0	14.0496	inf	0	1	1	no
XLOC_020046	XLOC_020046	HIST1H1D	chr6:26234439-26235216	IgG	RBM10	NOTEST	0	14.0406	inf	0	1	1	no
XLOC_015976	XLOC_015976	MAPK12	chr22:50691330-50700089	IgG	RBM10	NOTEST	0	14.0381	inf	0	1	1	no
XLOC_002014	XLOC_002014	UBQLN4	chr1:155996957-156147542	IgG	RBM10	NOTEST	0	13.9999	inf	0	1	1	no
XLOC_008365	XLOC_008365	FAM173A	chr16:771141-776473	IgG	RBM10	NOTEST	0	13.9711	inf	0	1	1	no
XLOC_015547	XLOC_015547	GAS2L1	chr22:29702984-29708778	IgG	RBM10	NOTEST	0	13.9092	inf	0	1	1	no
XLOC_009706	XLOC_009706	COASY	chr17:40714091-40718299	IgG	RBM10	NOTEST	0	13.8913	inf	0	1	1	no
XLOC_008719	XLOC_008719	CKLF,CKLF-CMTM1,CMTM1	chr16:66586465-66613038	IgG	RBM10	NOTEST	0	13.8884	inf	0	1	1	no
XLOC_002233	XLOC_002233	UBE2T	chr1:202300784-202311094	IgG	RBM10	NOTEST	0	13.8855	inf	0	1	1	no
XLOC_014813	XLOC_014813	DDRGK1	chr20:3171011-3185295	IgG	RBM10	NOTEST	0	13.8806	inf	0	1	1	no
XLOC_020136	XLOC_020136	VARS	chr6:31745296-31763712	IgG	RBM10	NOTEST	0	13.8702	inf	0	1	1	no
XLOC_001560	XLOC_001560	RIMS3	chr1:41086351-41131324	IgG	RBM10	NOTEST	0	13.8609	inf	0	1	1	no
XLOC_021773	XLOC_021773	GET4	chr7:916190-936071	IgG	RBM10	NOTEST	0	13.8501	inf	0	1	1	no
XLOC_008837	XLOC_008837	GSE1	chr16:85645028-85787681	IgG	RBM10	NOTEST	0	13.8353	inf	0	1	1	no
XLOC_000208	XLOC_000208	MTFR1L	chr1:26146396-26185949	IgG	RBM10	NOTEST	0	13.8016	inf	0	1	1	no
XLOC_002595	XLOC_002595	SLC18A3	chr10:50817140-50873150	IgG	RBM10	NOTEST	0	13.7493	inf	0	1	1	no
XLOC_012503	XLOC_012503	DEDD2	chr19:42702744-42724304	IgG	RBM10	NOTEST	0	13.7308	inf	0	1	1	no
XLOC_011338	XLOC_011338	CARM1	chr19:10982252-11039357	IgG	RBM10	NOTEST	0	13.7083	inf	0	1	1	no
XLOC_002672	XLOC_002672	VDAC2	chr10:76969911-76991207	IgG	RBM10	NOTEST	0	13.7034	inf	0	1	1	no
XLOC_018744	XLOC_018744	UNC5A	chr5:176237559-176326333	IgG	RBM10	NOTEST	0	13.6616	inf	0	1	1	no
XLOC_010418	XLOC_010418	RAB5C	chr17:40276993-40307062	IgG	RBM10	NOTEST	0	13.6602	inf	0	1	1	no
XLOC_023596	XLOC_023596	MSC	chr8:72753776-72987819	IgG	RBM10	NOTEST	0	13.6593	inf	0	1	1	no
XLOC_022257	XLOC_022257	NUP205	chr7:135242661-135333499	IgG	RBM10	NOTEST	0	13.6464	inf	0	1	1	no
XLOC_004534	XLOC_004534	TRPT1	chr11:63974151-63993726	IgG	RBM10	NOTEST	0	13.5807	inf	0	1	1	no
XLOC_008896	XLOC_008896	MRPL28	chr16:417383-420569	IgG	RBM10	NOTEST	0	13.5153	inf	0	1	1	no
XLOC_022550	XLOC_022550	SNHG15	chr7:45022626-45026259	IgG	RBM10	NOTEST	0	13.5074	inf	0	1	1	no
XLOC_000038	XLOC_000038	FAM213B	chr1:2517898-2564481	IgG	RBM10	NOTEST	0	13.4779	inf	0	1	1	no
XLOC_007990	XLOC_007990	EMC7	chr15:34376223-34394053	IgG	RBM10	NOTEST	0	13.4756	inf	0	1	1	no
XLOC_018809	XLOC_018809	IRX2	chr5:2746278-2751769	IgG	RBM10	NOTEST	0	13.4742	inf	0	1	1	no
XLOC_009351	XLOC_009351	CBFA2T3	chr16:88941262-89043504	IgG	RBM10	NOTEST	0	13.4454	inf	0	1	1	no
XLOC_019700	XLOC_019700	MTRNR2L9	chr6:62284007-62284534	IgG	RBM10	NOTEST	0	13.4088	inf	0	1	1	no
XLOC_012839	XLOC_012839	TRAPPC12	chr2:3383445-3483342	IgG	RBM10	NOTEST	0	13.3916	inf	0	1	1	no
XLOC_024341	XLOC_024341	MIR4474	chr9:20341662-20622542	IgG	RBM10	NOTEST	0	13.3898	inf	0	1	1	no
XLOC_019533	XLOC_019533	HSPA1A	chr6:31783290-31785719	IgG	RBM10	NOTEST	0	13.3603	inf	0	1	1	no
XLOC_014041	XLOC_014041	DPP10-AS1	chr2:115199898-116602326	IgG	RBM10	NOTEST	0	13.3564	inf	0	1	1	no
XLOC_014896	XLOC_014896	APMAP	chr20:24943579-24973425	IgG	RBM10	NOTEST	0	13.332	inf	0	1	1	no
XLOC_019487	XLOC_019487	ZNRD1	chr6:30029016-30032686	IgG	RBM10	NOTEST	0	13.3301	inf	0	1	1	no
XLOC_002363	XLOC_002363	PGBD5	chr1:230457391-230561674	IgG	RBM10	NOTEST	0	13.3012	inf	0	1	1	no
XLOC_008890	XLOC_008890	POLR3K	chr16:96978-103632	IgG	RBM10	NOTEST	0	13.2984	inf	0	1	1	no
XLOC_022637	XLOC_022637	POMZP3	chr7:76178657-76257299	IgG	RBM10	NOTEST	0	13.2798	inf	0	1	1	no
XLOC_011634	XLOC_011634	SNRPA	chr19:41256758-41271297	IgG	RBM10	NOTEST	0	13.2384	inf	0	1	1	no
XLOC_024167	XLOC_024167	STXBP1	chr9:130374485-130454995	IgG	RBM10	NOTEST	0	13.2341	inf	0	1	1	no
XLOC_004601	XLOC_004601	CDK2AP2	chr11:67273960-67276199	IgG	RBM10	NOTEST	0	13.2216	inf	0	1	1	no
XLOC_015941	XLOC_015941	PACSIN2	chr22:43265771-43411184	IgG	RBM10	NOTEST	0	13.2124	inf	0	1	1	no
XLOC_000230	XLOC_000230	WDTC1	chr1:27561006-27635124	IgG	RBM10	NOTEST	0	13.2042	inf	0	1	1	no
XLOC_000192	XLOC_000192	LYPLA2	chr1:24117645-24122029	IgG	RBM10	NOTEST	0	13.1923	inf	0	1	1	no
XLOC_008921	XLOC_008921	SPSB3	chr16:1826712-1832581	IgG	RBM10	NOTEST	0	13.1529	inf	0	1	1	no
XLOC_008914	XLOC_008914	C16orf91	chr16:1469744-1470801	IgG	RBM10	NOTEST	0	13.1492	inf	0	1	1	no
XLOC_011381	XLOC_011381	C19orf53	chr19:13885256-13889586	IgG	RBM10	NOTEST	0	13.1415	inf	0	1	1	no
XLOC_012499	XLOC_012499	ATP1A3	chr19:42470733-42498428	IgG	RBM10	NOTEST	0	13.1328	inf	0	1	1	no
XLOC_016831	XLOC_016831	QARS	chr3:49133364-49142562	IgG	RBM10	NOTEST	0	13.1304	inf	0	1	1	no
XLOC_024659	XLOC_024659	PHF19	chr9:123617928-123657174	IgG	RBM10	NOTEST	0	13.1179	inf	0	1	1	no
XLOC_001987	XLOC_001987	PMVK	chr1:154897207-154909484	IgG	RBM10	NOTEST	0	13.1168	inf	0	1	1	no
XLOC_018751	XLOC_018751	GRK6	chr5:176853686-176883287	IgG	RBM10	NOTEST	0	13.1097	inf	0	1	1	no
XLOC_006000	XLOC_006000	CKAP4	chr12:106631658-106641713	IgG	RBM10	NOTEST	0	13.0973	inf	0	1	1	no
XLOC_019291	XLOC_019291	DBN1	chr5:176883613-176900694	IgG	RBM10	NOTEST	0	13.0642	inf	0	1	1	no
XLOC_015892	XLOC_015892	DDX17	chr22:38864066-38902345	IgG	RBM10	NOTEST	0	13.0615	inf	0	1	1	no
XLOC_008331	XLOC_008331	PCSK6	chr15:101844132-102030187	IgG	RBM10	NOTEST	0	13.0299	inf	0	1	1	no
XLOC_009407	XLOC_009407	RNF167	chr17:4843629-4848517	IgG	RBM10	NOTEST	0	12.9842	inf	0	1	1	no
XLOC_023761	XLOC_023761	ZFAT	chr8:135490030-135725292	IgG	RBM10	NOTEST	0	12.8862	inf	0	1	1	no
XLOC_001525	XLOC_001525	LSM10	chr1:36859030-36863493	IgG	RBM10	NOTEST	0	12.8671	inf	0	1	1	no
XLOC_003930	XLOC_003930	TSKU	chr11:76493356-76509198	IgG	RBM10	NOTEST	0	12.8529	inf	0	1	1	no
XLOC_019355	XLOC_019355	PPP1R3G	chr6:5085719-5087455	IgG	RBM10	NOTEST	0	12.8385	inf	0	1	1	no
XLOC_020042	XLOC_020042	HIST1H2BC	chr6:26123694-26124132	IgG	RBM10	NOTEST	0	12.8349	inf	0	1	1	no
XLOC_015574	XLOC_015574	YWHAH	chr22:32329506-32353590	IgG	RBM10	NOTEST	0	12.827	inf	0	1	1	no
XLOC_024815	XLOC_024815	TMEM203	chr9:140098534-140100090	IgG	RBM10	NOTEST	0	12.7931	inf	0	1	1	no
XLOC_003230	XLOC_003230	PDLIM1	chr10:96997324-97050905	IgG	RBM10	NOTEST	0	12.7571	inf	0	1	1	no
XLOC_012133	XLOC_012133	MLLT1	chr19:6210391-6279959	IgG	RBM10	NOTEST	0	12.7387	inf	0	1	1	no
XLOC_013620	XLOC_013620	RNPEPL1	chr2:241508003-241518149	IgG	RBM10	NOTEST	0	12.7344	inf	0	1	1	no
XLOC_004069	XLOC_004069	TRAPPC4	chr11:118889240-118894385	IgG	RBM10	NOTEST	0	12.7231	inf	0	1	1	no
XLOC_014055	XLOC_014055	ERCC3	chr2:128014865-128051752	IgG	RBM10	NOTEST	0	12.7204	inf	0	1	1	no
XLOC_016633	XLOC_016633	HRASLS	chr3:192958916-192988644	IgG	RBM10	NOTEST	0	12.7162	inf	0	1	1	no
XLOC_014573	XLOC_014573	CHMP4B	chr20:32399109-32442173	IgG	RBM10	NOTEST	0	12.7024	inf	0	1	1	no
XLOC_010233	XLOC_010233	TMEM11	chr17:21101262-21117908	IgG	RBM10	NOTEST	0	12.696	inf	0	1	1	no
XLOC_009470	XLOC_009470	RANGRF	chr17:8191081-8198170	IgG	RBM10	NOTEST	0	12.6762	inf	0	1	1	no
XLOC_025372	XLOC_025372	ATP6AP1	chrX:153656977-153664863	IgG	RBM10	NOTEST	0	12.6739	inf	0	1	1	no
XLOC_005434	XLOC_005434	UNC119B	chr12:121148237-121161443	IgG	RBM10	NOTEST	0	12.6629	inf	0	1	1	no
XLOC_003150	XLOC_003150	PSAP	chr10:73576054-73611082	IgG	RBM10	NOTEST	0	12.6237	inf	0	1	1	no
XLOC_004893	XLOC_004893	B3GAT1	chr11:134248397-134281812	IgG	RBM10	NOTEST	0	12.6237	inf	0	1	1	no
XLOC_012049	XLOC_012049	MED16	chr19:867961-893218	IgG	RBM10	NOTEST	0	12.6102	inf	0	1	1	no
XLOC_006906	XLOC_006906	AHSA1	chr14:77924372-77935815	IgG	RBM10	NOTEST	0	12.6022	inf	0	1	1	no
XLOC_012126	XLOC_012126	DUS3L	chr19:5785152-5791249	IgG	RBM10	NOTEST	0	12.5992	inf	0	1	1	no
XLOC_003858	XLOC_003858	RPS6KB2	chr11:67195934-67202879	IgG	RBM10	NOTEST	0	12.5976	inf	0	1	1	no
XLOC_019281	XLOC_019281	SNCB	chr5:176047209-176057557	IgG	RBM10	NOTEST	0	12.5726	inf	0	1	1	no
XLOC_012052	XLOC_012052	POLR2E	chr19:1065921-1095391	IgG	RBM10	NOTEST	0	12.5713	inf	0	1	1	no
XLOC_025343	XLOC_025343	CSAG1	chrX:151903227-151909518	IgG	RBM10	NOTEST	0	12.5367	inf	0	1	1	no
XLOC_020184	XLOC_020184	UQCC2	chr6:33664537-33679528	IgG	RBM10	NOTEST	0	12.5264	inf	0	1	1	no
XLOC_004900	XLOC_004900	WNK1	chr12:862088-1020618	IgG	RBM10	NOTEST	0	12.4922	inf	0	1	1	no
XLOC_009023	XLOC_009023	NTAN1	chr16:15068591-15233206	IgG	RBM10	NOTEST	0	12.4899	inf	0	1	1	no
XLOC_012244	XLOC_012244	TNPO2	chr19:12810007-12834810	IgG	RBM10	NOTEST	0	12.4758	inf	0	1	1	no
XLOC_007460	XLOC_007460	TMEM179	chr14:105057200-105071097	IgG	RBM10	NOTEST	0	12.4692	inf	0	1	1	no
XLOC_022133	XLOC_022133	SRRT	chr7:100472700-100486285	IgG	RBM10	NOTEST	0	12.4648	inf	0	1	1	no
XLOC_000061	XLOC_000061	THAP3	chr1:6684924-6761966	IgG	RBM10	NOTEST	0	12.464	inf	0	1	1	no
XLOC_008055	XLOC_008055	MIR1282	chr15:44038589-44094769	IgG	RBM10	NOTEST	0	12.4602	inf	0	1	1	no
XLOC_009958	XLOC_009958	METTL23	chr17:74722911-74729962	IgG	RBM10	NOTEST	0	12.4393	inf	0	1	1	no
XLOC_009445	XLOC_009445	POLR2A	chr17:7387697-7417935	IgG	RBM10	NOTEST	0	12.426	inf	0	1	1	no
XLOC_024504	XLOC_024504	TLE1	chr9:84198597-84303596	IgG	RBM10	NOTEST	0	12.4205	inf	0	1	1	no
XLOC_018831	XLOC_018831	DAP	chr5:10679341-10761387	IgG	RBM10	NOTEST	0	12.4146	inf	0	1	1	no
XLOC_019417	XLOC_019417	HIST1H2AC	chr6:26124372-26124918	IgG	RBM10	NOTEST	0	12.3831	inf	0	1	1	no
XLOC_006895	XLOC_006895	IFT43	chr14:76452095-76550416	IgG	RBM10	NOTEST	0	12.3792	inf	0	1	1	no
XLOC_012906	XLOC_012906	CENPA	chr2:27008881-27017455	IgG	RBM10	NOTEST	0	12.3714	inf	0	1	1	no
XLOC_019407	XLOC_019407	SCGN	chr6:25652428-25702008	IgG	RBM10	NOTEST	0	12.3654	inf	0	1	1	no
XLOC_019287	XLOC_019287	LMAN2	chr5:176758562-176778885	IgG	RBM10	NOTEST	0	12.3398	inf	0	1	1	no
XLOC_003337	XLOC_003337	RGS10	chr10:121259338-121302222	IgG	RBM10	NOTEST	0	12.3384	inf	0	1	1	no
XLOC_016227	XLOC_016227	SMIM4	chr3:52570620-52574586	IgG	RBM10	NOTEST	0	12.3371	inf	0	1	1	no
XLOC_019349	XLOC_019349	PSMG4	chr6:3259161-3268300	IgG	RBM10	NOTEST	0	12.3324	inf	0	1	1	no
XLOC_000862	XLOC_000862	UFC1	chr1:161123533-161128646	IgG	RBM10	NOTEST	0	12.3079	inf	0	1	1	no
XLOC_022824	XLOC_022824	IMPDH1	chr7:128032330-128050036	IgG	RBM10	NOTEST	0	12.3056	inf	0	1	1	no
XLOC_012205	XLOC_012205	CDC37	chr19:10501808-10514271	IgG	RBM10	NOTEST	0	12.2884	inf	0	1	1	no
XLOC_005828	XLOC_005828	SARNP	chr12:56137063-56211540	IgG	RBM10	NOTEST	0	12.2866	inf	0	1	1	no
XLOC_012507	XLOC_012507	CNFN	chr19:42891170-42894444	IgG	RBM10	NOTEST	0	12.2769	inf	0	1	1	no
XLOC_008956	XLOC_008956	HCFC1R1	chr16:3072620-3077756	IgG	RBM10	NOTEST	0	12.2705	inf	0	1	1	no
XLOC_003336	XLOC_003336	PRDX3	chr10:120927214-120938377	IgG	RBM10	NOTEST	0	12.2636	inf	0	1	1	no
XLOC_014611	XLOC_014611	SNHG11	chr20:37075296-37079564	IgG	RBM10	NOTEST	0	12.2596	inf	0	1	1	no
XLOC_024404	XLOC_024404	SIGMAR1	chr9:34634718-34637823	IgG	RBM10	NOTEST	0	12.2484	inf	0	1	1	no
XLOC_008425	XLOC_008425	FLYWCH2	chr16:2933195-2949383	IgG	RBM10	NOTEST	0	12.2298	inf	0	1	1	no
XLOC_013108	XLOC_013108	RNF181	chr2:85822836-85824831	IgG	RBM10	NOTEST	0	12.1961	inf	0	1	1	no
XLOC_019378	XLOC_019378	PHACTR1	chr6:12717036-13295818	IgG	RBM10	NOTEST	0	12.1736	inf	0	1	1	no
XLOC_017822	XLOC_017822	LOC100129931	chr4:6911170-7059677	IgG	RBM10	NOTEST	0	12.1568	inf	0	1	1	no
XLOC_018967	XLOC_018967	FOXD1	chr5:72742084-72744352	IgG	RBM10	NOTEST	0	12.1297	inf	0	1	1	no
XLOC_009991	XLOC_009991	BAIAP2	chr17:79008946-79156964	IgG	RBM10	NOTEST	0	12.1278	inf	0	1	1	no
XLOC_010259	XLOC_010259	FLOT2	chr17:27206356-27224715	IgG	RBM10	NOTEST	0	12.1209	inf	0	1	1	no
XLOC_012094	XLOC_012094	CACTIN	chr19:3607244-3626813	IgG	RBM10	NOTEST	0	12.1075	inf	0	1	1	no
XLOC_003177	XLOC_003177	COMTD1	chr10:76993728-76995770	IgG	RBM10	NOTEST	0	12.0821	inf	0	1	1	no
XLOC_015613	XLOC_015613	PICK1	chr22:38453261-38471708	IgG	RBM10	NOTEST	0	12.0786	inf	0	1	1	no
XLOC_019563	XLOC_019563	RING1	chr6:33176285-33180499	IgG	RBM10	NOTEST	0	12.0756	inf	0	1	1	no
XLOC_013279	XLOC_013279	CCDC74A	chr2:132202795-132366974	IgG	RBM10	NOTEST	0	12.0714	inf	0	1	1	no
XLOC_000233	XLOC_000233	SYTL1	chr1:27668482-27680423	IgG	RBM10	NOTEST	0	12.0649	inf	0	1	1	no
XLOC_010202	XLOC_010202	PEMT	chr17:17408876-17495017	IgG	RBM10	NOTEST	0	12.0369	inf	0	1	1	no
XLOC_001328	XLOC_001328	EXOSC10	chr1:11126675-11159938	IgG	RBM10	NOTEST	0	12.02	inf	0	1	1	no
XLOC_014657	XLOC_014657	DNTTIP1	chr20:44420575-44440066	IgG	RBM10	NOTEST	0	12.0051	inf	0	1	1	no
XLOC_008493	XLOC_008493	NPIPA1	chr16:15031299-15045931	IgG	RBM10	NOTEST	0	12.0048	inf	0	1	1	no
XLOC_003773	XLOC_003773	OTUB1	chr11:63753324-63765892	IgG	RBM10	NOTEST	0	12.0046	inf	0	1	1	no
XLOC_012774	XLOC_012774	HSPBP1	chr19:55773590-55791751	IgG	RBM10	NOTEST	0	12.0036	inf	0	1	1	no
XLOC_001262	XLOC_001262	MXRA8	chr1:1288068-1298921	IgG	RBM10	NOTEST	0	11.9958	inf	0	1	1	no
XLOC_013024	XLOC_013024	MDH1	chr2:63348534-63834330	IgG	RBM10	NOTEST	0	11.9929	inf	0	1	1	no
XLOC_008883	XLOC_008883	TCF25	chr16:89939993-89977792	IgG	RBM10	NOTEST	0	11.9576	inf	0	1	1	no
XLOC_018375	XLOC_018375	SERF1A	chr5:70196489-70214357	IgG	RBM10	NOTEST	0	11.9492	inf	0	1	1	no
XLOC_022125	XLOC_022125	MOSPD3	chr7:100209724-100213000	IgG	RBM10	NOTEST	0	11.9429	inf	0	1	1	no
XLOC_015605	XLOC_015605	H1F0	chr22:38201113-38203443	IgG	RBM10	NOTEST	0	11.9243	inf	0	1	1	no
XLOC_012644	XLOC_012644	NOSIP	chr19:50058724-50083829	IgG	RBM10	NOTEST	0	11.9166	inf	0	1	1	no
XLOC_019649	XLOC_019649	MAD2L1BP	chr6:43597278-43608688	IgG	RBM10	NOTEST	0	11.8947	inf	0	1	1	no
XLOC_014675	XLOC_014675	CSE1L	chr20:47662782-47713497	IgG	RBM10	NOTEST	0	11.8902	inf	0	1	1	no
XLOC_016447	XLOC_016447	TMEM108	chr3:132757131-133116619	IgG	RBM10	NOTEST	0	11.8889	inf	0	1	1	no
XLOC_012053	XLOC_012053	SBNO2	chr19:1107632-1174282	IgG	RBM10	NOTEST	0	11.8829	inf	0	1	1	no
XLOC_005103	XLOC_005103	TMBIM6	chr12:50135292-50158717	IgG	RBM10	NOTEST	0	11.8806	inf	0	1	1	no
XLOC_012903	XLOC_012903	C2orf70	chr2:26785480-26802395	IgG	RBM10	NOTEST	0	11.8581	inf	0	1	1	no
XLOC_020060	XLOC_020060	HIST1H2BL	chr6:27775256-27775709	IgG	RBM10	NOTEST	0	11.8051	inf	0	1	1	no
XLOC_010807	XLOC_010807	MYL12B	chr18:3262110-3278282	IgG	RBM10	NOTEST	0	11.7902	inf	0	1	1	no
XLOC_011319	XLOC_011319	P2RY11,PPAN,PPAN-P2RY11	chr19:10216898-10230599	IgG	RBM10	NOTEST	0	11.7854	inf	0	1	1	no
XLOC_024801	XLOC_024801	FBXW5	chr9:139834884-139839206	IgG	RBM10	NOTEST	0	11.774	inf	0	1	1	no
XLOC_011969	XLOC_011969	ZNF581	chr19:56154985-56156989	IgG	RBM10	NOTEST	0	11.7739	inf	0	1	1	no
XLOC_007875	XLOC_007875	MRPS11	chr15:89010683-89021861	IgG	RBM10	NOTEST	0	11.7734	inf	0	1	1	no
XLOC_010145	XLOC_010145	AURKB	chr17:8108048-8113944	IgG	RBM10	NOTEST	0	11.7716	inf	0	1	1	no
XLOC_020258	XLOC_020258	YIPF3	chr6:43479564-43484728	IgG	RBM10	NOTEST	0	11.7306	inf	0	1	1	no
XLOC_004909	XLOC_004909	FKBP4	chr12:2904107-2914587	IgG	RBM10	NOTEST	0	11.7141	inf	0	1	1	no
XLOC_001572	XLOC_001572	CCDC23	chr1:43272722-43310660	IgG	RBM10	NOTEST	0	11.711	inf	0	1	1	no
XLOC_011378	XLOC_011378	IER2	chr19:13261281-13265718	IgG	RBM10	NOTEST	0	11.7074	inf	0	1	1	no
XLOC_006032	XLOC_006032	PPP1CC	chr12:111157612-111180783	IgG	RBM10	NOTEST	0	11.6937	inf	0	1	1	no
XLOC_024148	XLOC_024148	LOC100129034	chr9:127115743-127177752	IgG	RBM10	NOTEST	0	11.6778	inf	0	1	1	no
XLOC_024996	XLOC_024996	ARAF	chrX:47420498-47479256	IgG	RBM10	NOTEST	0	11.6612	inf	0	1	1	no
XLOC_015546	XLOC_015546	EWSR1	chr22:29663997-29696515	IgG	RBM10	NOTEST	0	11.6611	inf	0	1	1	no
XLOC_022031	XLOC_022031	SRRM3	chr7:75831210-75916609	IgG	RBM10	NOTEST	0	11.6569	inf	0	1	1	no
XLOC_023351	XLOC_023351	MFSD3	chr8:145734551-145736589	IgG	RBM10	NOTEST	0	11.6261	inf	0	1	1	no
XLOC_010248	XLOC_010248	SPAG5	chr17:26904582-26926056	IgG	RBM10	NOTEST	0	11.6212	inf	0	1	1	no
XLOC_019977	XLOC_019977	PXDC1	chr6:3722835-3752246	IgG	RBM10	NOTEST	0	11.6125	inf	0	1	1	no
XLOC_007713	XLOC_007713	CCNB2	chr15:59397283-59417244	IgG	RBM10	NOTEST	0	11.5993	inf	0	1	1	no
XLOC_009292	XLOC_009292	BCAR1	chr16:75262927-75301951	IgG	RBM10	NOTEST	0	11.5536	inf	0	1	1	no
XLOC_009660	XLOC_009660	PPP1R1B	chr17:37783176-37792878	IgG	RBM10	NOTEST	0	11.5009	inf	0	1	1	no
XLOC_015479	XLOC_015479	THAP7-AS1	chr22:21354060-21368576	IgG	RBM10	NOTEST	0	11.4993	inf	0	1	1	no
XLOC_012491	XLOC_012491	EXOSC5	chr19:41892275-41903256	IgG	RBM10	NOTEST	0	11.4947	inf	0	1	1	no
XLOC_008864	XLOC_008864	TRAPPC2L	chr16:88923505-88927520	IgG	RBM10	NOTEST	0	11.4838	inf	0	1	1	no
XLOC_011228	XLOC_011228	NCLN	chr19:3185874-3209573	IgG	RBM10	NOTEST	0	11.4821	inf	0	1	1	no
XLOC_005554	XLOC_005554	CDCA3	chr12:6957971-6960456	IgG	RBM10	NOTEST	0	11.4769	inf	0	1	1	no
XLOC_012165	XLOC_012165	TIMM44	chr19:7991602-8008708	IgG	RBM10	NOTEST	0	11.4269	inf	0	1	1	no
XLOC_011698	XLOC_011698	TOMM40	chr19:45394476-45406946	IgG	RBM10	NOTEST	0	11.4258	inf	0	1	1	no
XLOC_006349	XLOC_006349	ZIC2	chr13:100634025-100639019	IgG	RBM10	NOTEST	0	11.4163	inf	0	1	1	no
XLOC_010712	XLOC_010712	TIMP2	chr17:76849058-76921472	IgG	RBM10	NOTEST	0	11.3832	inf	0	1	1	no
XLOC_025662	XLOC_025662	ARMCX6	chrX:100870107-100872991	IgG	RBM10	NOTEST	0	11.3686	inf	0	1	1	no
XLOC_005120	XLOC_005120	DAZAP2	chr12:51632507-51664202	IgG	RBM10	NOTEST	0	11.3637	inf	0	1	1	no
XLOC_012301	XLOC_012301	SLC35E1	chr19:16660647-16683193	IgG	RBM10	NOTEST	0	11.353	inf	0	1	1	no
XLOC_008350	XLOC_008350	RAB11FIP3	chr16:475667-572481	IgG	RBM10	NOTEST	0	11.3515	inf	0	1	1	no
XLOC_019548	XLOC_019548	RNF5	chr6:32146161-32148570	IgG	RBM10	NOTEST	0	11.3426	inf	0	1	1	no
XLOC_005497	XLOC_005497	NOC4L	chr12:132628992-132636986	IgG	RBM10	NOTEST	0	11.3219	inf	0	1	1	no
XLOC_020103	XLOC_020103	PPP1R10	chr6:30568176-30585084	IgG	RBM10	NOTEST	0	11.3185	inf	0	1	1	no
XLOC_004586	XLOC_004586	MRPL11	chr11:66202549-66206310	IgG	RBM10	NOTEST	0	11.2973	inf	0	1	1	no
XLOC_014596	XLOC_014596	DLGAP4	chr20:34894244-35201678	IgG	RBM10	NOTEST	0	11.2862	inf	0	1	1	no
XLOC_008411	XLOC_008411	C16orf59	chr16:2510114-2514964	IgG	RBM10	NOTEST	0	11.2108	inf	0	1	1	no
XLOC_020167	XLOC_020167	TAP1	chr6:32808493-32821748	IgG	RBM10	NOTEST	0	11.2032	inf	0	1	1	no
XLOC_024701	XLOC_024701	TOR2A	chr9:130478357-130497628	IgG	RBM10	NOTEST	0	11.1946	inf	0	1	1	no
XLOC_011607	XLOC_011607	PAK4	chr19:39616419-39670046	IgG	RBM10	NOTEST	0	11.1922	inf	0	1	1	no
XLOC_011800	XLOC_011800	FCGRT	chr19:50015535-50029685	IgG	RBM10	NOTEST	0	11.1824	inf	0	1	1	no
XLOC_017236	XLOC_017236	ALG3	chr3:183948316-183967313	IgG	RBM10	NOTEST	0	11.1522	inf	0	1	1	no
XLOC_019494	XLOC_019494	HLA-E	chr6:30457182-30461982	IgG	RBM10	NOTEST	0	11.138	inf	0	1	1	no
XLOC_025052	XLOC_025052	MAGED1	chrX:51546154-51645450	IgG	RBM10	NOTEST	0	11.1374	inf	0	1	1	no
XLOC_024817	XLOC_024817	FAM166A	chr9:140135710-140142244	IgG	RBM10	NOTEST	0	11.1294	inf	0	1	1	no
XLOC_013530	XLOC_013530	ZFAND2B	chr2:220071505-220074373	IgG	RBM10	NOTEST	0	11.1262	inf	0	1	1	no
XLOC_014235	XLOC_014235	SF3B1	chr2:198256697-198299771	IgG	RBM10	NOTEST	0	11.0832	inf	0	1	1	no
XLOC_010600	XLOC_010600	SMARCD2	chr17:61909440-61920351	IgG	RBM10	NOTEST	0	11.0814	inf	0	1	1	no
XLOC_024379	XLOC_024379	NDUFB6	chr9:32540541-32573182	IgG	RBM10	NOTEST	0	11.0682	inf	0	1	1	no
XLOC_002918	XLOC_002918	PWWP2B	chr10:134210701-134231358	IgG	RBM10	NOTEST	0	11.0654	inf	0	1	1	no
XLOC_016232	XLOC_016232	SPCS1	chr3:52719935-52742197	IgG	RBM10	NOTEST	0	11.0551	inf	0	1	1	no
XLOC_010136	XLOC_010136	TRAPPC1	chr17:7833662-7835317	IgG	RBM10	NOTEST	0	11.0251	inf	0	1	1	no
XLOC_024779	XLOC_024779	C9orf69	chr9:139006426-139010731	IgG	RBM10	NOTEST	0	11.0249	inf	0	1	1	no
XLOC_011264	XLOC_011264	NRTN	chr19:5823817-5828335	IgG	RBM10	NOTEST	0	11.0216	inf	0	1	1	no
XLOC_013754	XLOC_013754	DPY30	chr2:32248971-32264844	IgG	RBM10	NOTEST	0	11.0183	inf	0	1	1	no
XLOC_018244	XLOC_018244	C5orf38	chr5:2752261-2755511	IgG	RBM10	NOTEST	0	10.9898	inf	0	1	1	no
XLOC_006878	XLOC_006878	COQ6	chr14:74399694-74429813	IgG	RBM10	NOTEST	0	10.9802	inf	0	1	1	no
XLOC_009027	XLOC_009027	NPIPA5	chr16:15457480-15472151	IgG	RBM10	NOTEST	0	10.9473	inf	0	1	1	no
XLOC_008863	XLOC_008863	CDT1	chr16:88870185-88875666	IgG	RBM10	NOTEST	0	10.9361	inf	0	1	1	no
XLOC_015184	XLOC_015184	CBR1	chr21:37441939-37498938	IgG	RBM10	NOTEST	0	10.9327	inf	0	1	1	no
XLOC_019579	XLOC_019579	SNRPC	chr6:34724870-34741634	IgG	RBM10	NOTEST	0	10.9225	inf	0	1	1	no
XLOC_003286	XLOC_003286	ACTR1A	chr10:104238985-104262512	IgG	RBM10	NOTEST	0	10.9194	inf	0	1	1	no
XLOC_015027	XLOC_015027	PREX1	chr20:47240792-47444420	IgG	RBM10	NOTEST	0	10.9002	inf	0	1	1	no
XLOC_015710	XLOC_015710	MAPK8IP2	chr22:51039113-51049979	IgG	RBM10	NOTEST	0	10.8804	inf	0	1	1	no
XLOC_025882	XLOC_025882	FAM3A	chrX:153734489-153744566	IgG	RBM10	NOTEST	0	10.8598	inf	0	1	1	no
XLOC_005546	XLOC_005546	CHD4	chr12:6679247-6716551	IgG	RBM10	NOTEST	0	10.8496	inf	0	1	1	no
XLOC_011705	XLOC_011705	CLASRP	chr19:45542297-45574214	IgG	RBM10	NOTEST	0	10.8476	inf	0	1	1	no
XLOC_003926	XLOC_003926	DGAT2	chr11:75479777-75512581	IgG	RBM10	NOTEST	0	10.841	inf	0	1	1	no
XLOC_009252	XLOC_009252	COG8,PDF	chr16:69362523-69377013	IgG	RBM10	NOTEST	0	10.8275	inf	0	1	1	no
XLOC_016211	XLOC_016211	TEX264	chr3:51705190-51738339	IgG	RBM10	NOTEST	0	10.8273	inf	0	1	1	no
XLOC_009431	XLOC_009431	ELP5	chr17:7155371-7166512	IgG	RBM10	NOTEST	0	10.8246	inf	0	1	1	no
XLOC_014044	XLOC_014044	EN1	chr2:119599746-119605759	IgG	RBM10	NOTEST	0	10.8221	inf	0	1	1	no
XLOC_012208	XLOC_012208	KRI1	chr19:10654569-10676702	IgG	RBM10	NOTEST	0	10.8165	inf	0	1	1	no
XLOC_003142	XLOC_003142	LRRC20	chr10:72058725-72142406	IgG	RBM10	NOTEST	0	10.8023	inf	0	1	1	no
XLOC_024129	XLOC_024129	DAB2IP	chr9:124329380-124547809	IgG	RBM10	NOTEST	0	10.7971	inf	0	1	1	no
XLOC_008905	XLOC_008905	RPUSD1	chr16:834973-838383	IgG	RBM10	NOTEST	0	10.7555	inf	0	1	1	no
XLOC_001522	XLOC_001522	TRAPPC3	chr1:36602169-36646451	IgG	RBM10	NOTEST	0	10.7365	inf	0	1	1	no
XLOC_003761	XLOC_003761	TMEM179B	chr11:62554873-62559486	IgG	RBM10	NOTEST	0	10.7217	inf	0	1	1	no
XLOC_011428	XLOC_011428	BABAM1	chr19:17378184-17390162	IgG	RBM10	NOTEST	0	10.7127	inf	0	1	1	no
XLOC_019992	XLOC_019992	TFAP2A	chr6:10396915-10419797	IgG	RBM10	NOTEST	0	10.7038	inf	0	1	1	no
XLOC_011628	XLOC_011628	PLD3	chr19:40826966-40884397	IgG	RBM10	NOTEST	0	10.6959	inf	0	1	1	no
XLOC_012206	XLOC_012206	KEAP1	chr19:10596795-10614054	IgG	RBM10	NOTEST	0	10.6626	inf	0	1	1	no
XLOC_011245	XLOC_011245	SHD	chr19:4278597-4290720	IgG	RBM10	NOTEST	0	10.6603	inf	0	1	1	no
XLOC_016612	XLOC_016612	EIF4A2	chr3:186501360-186524484	IgG	RBM10	NOTEST	0	10.6566	inf	0	1	1	no
XLOC_011463	XLOC_011463	DDX49	chr19:19030483-19039442	IgG	RBM10	NOTEST	0	10.6384	inf	0	1	1	no
XLOC_016598	XLOC_016598	POLR2H	chr3:184079501-184086383	IgG	RBM10	NOTEST	0	10.6246	inf	0	1	1	no
XLOC_013598	XLOC_013598	AGAP1	chr2:236402732-237040444	IgG	RBM10	NOTEST	0	10.6188	inf	0	1	1	no
XLOC_020065	XLOC_020065	HIST1H3I	chr6:27839622-27840099	IgG	RBM10	NOTEST	0	10.6093	inf	0	1	1	no
XLOC_011379	XLOC_011379	CCDC130	chr19:13858752-13874106	IgG	RBM10	NOTEST	0	10.5755	inf	0	1	1	no
XLOC_014663	XLOC_014663	PCIF1	chr20:44563316-44576662	IgG	RBM10	NOTEST	0	10.5699	inf	0	1	1	no
XLOC_010085	XLOC_010085	SLC25A11	chr17:4840425-4843462	IgG	RBM10	NOTEST	0	10.5421	inf	0	1	1	no
XLOC_020191	XLOC_020191	C6orf1	chr6:34214156-34216885	IgG	RBM10	NOTEST	0	10.5387	inf	0	1	1	no
XLOC_012257	XLOC_012257	STX10	chr19:13254871-13261188	IgG	RBM10	NOTEST	0	10.5162	inf	0	1	1	no
XLOC_004502	XLOC_004502	C11orf48,LOC102288414	chr11:62430288-62441162	IgG	RBM10	NOTEST	0	10.4915	inf	0	1	1	no
XLOC_000477	XLOC_000477	SRSF11	chr1:70671364-70717701	IgG	RBM10	NOTEST	0	10.4564	inf	0	1	1	no
XLOC_024710	XLOC_024710	FAM102A	chr9:130702860-130742812	IgG	RBM10	NOTEST	0	10.4498	inf	0	1	1	no
XLOC_007092	XLOC_007092	KLC1	chr14:104095524-104181823	IgG	RBM10	NOTEST	0	10.4372	inf	0	1	1	no
XLOC_024259	XLOC_024259	GPSM1	chr9:139221931-139254057	IgG	RBM10	NOTEST	0	10.4356	inf	0	1	1	no
XLOC_019277	XLOC_019277	NOP16	chr5:175810939-175815763	IgG	RBM10	NOTEST	0	10.4311	inf	0	1	1	no
XLOC_013536	XLOC_013536	SPEG	chr2:220299699-220358354	IgG	RBM10	NOTEST	0	10.4213	inf	0	1	1	no
XLOC_006736	XLOC_006736	FOXG1	chr14:29236277-29239483	IgG	RBM10	NOTEST	0	10.414	inf	0	1	1	no
XLOC_012283	XLOC_012283	ILVBL	chr19:15218213-15236610	IgG	RBM10	NOTEST	0	10.3863	inf	0	1	1	no
XLOC_005348	XLOC_005348	HSP90B1	chr12:104324111-104341708	IgG	RBM10	NOTEST	0	10.383	inf	0	1	1	no
XLOC_011194	XLOC_011194	STK11	chr19:1205797-1228434	IgG	RBM10	NOTEST	0	10.3726	inf	0	1	1	no
XLOC_011605	XLOC_011605	MRPS12	chr19:39405903-39423659	IgG	RBM10	NOTEST	0	10.3446	inf	0	1	1	no
XLOC_004168	XLOC_004168	SLC25A22	chr11:790474-798269	IgG	RBM10	NOTEST	0	10.3398	inf	0	1	1	no
XLOC_014329	XLOC_014329	CHPF	chr2:220403668-220408487	IgG	RBM10	NOTEST	0	10.3288	inf	0	1	1	no
XLOC_005873	XLOC_005873	LOC100506844	chr12:58325231-58329947	IgG	RBM10	NOTEST	0	10.3284	inf	0	1	1	no
XLOC_000184	XLOC_000184	KDM1A	chr1:23345940-23410184	IgG	RBM10	NOTEST	0	10.3022	inf	0	1	1	no
XLOC_022660	XLOC_022660	SRI	chr7:87834431-87856308	IgG	RBM10	NOTEST	0	10.302	inf	0	1	1	no
XLOC_010161	XLOC_010161	DHRS7C	chr17:9674750-9694614	IgG	RBM10	NOTEST	0	10.3016	inf	0	1	1	no
XLOC_021782	XLOC_021782	ELFN1	chr7:1748797-1787590	IgG	RBM10	NOTEST	0	10.2942	inf	0	1	1	no
XLOC_009376	XLOC_009376	DPH1,OVCA2	chr17:1933430-1946725	IgG	RBM10	NOTEST	0	10.2935	inf	0	1	1	no
XLOC_017149	XLOC_017149	SIAH2	chr3:150458909-150481263	IgG	RBM10	NOTEST	0	10.2833	inf	0	1	1	no
XLOC_010009	XLOC_010009	RAC3	chr17:79989531-79992080	IgG	RBM10	NOTEST	0	10.2802	inf	0	1	1	no
XLOC_008338	XLOC_008338	MPG	chr16:127017-188697	IgG	RBM10	NOTEST	0	10.2732	inf	0	1	1	no
XLOC_003748	XLOC_003748	SCGB2A1	chr11:61976139-61981411	IgG	RBM10	NOTEST	0	10.2674	inf	0	1	1	no
XLOC_003813	XLOC_003813	SSSCA1	chr11:65337942-65339239	IgG	RBM10	NOTEST	0	10.2667	inf	0	1	1	no
XLOC_024551	XLOC_024551	NINJ1	chr9:95883770-95896570	IgG	RBM10	NOTEST	0	10.2484	inf	0	1	1	no
XLOC_017788	XLOC_017788	GAK	chr4:843064-926178	IgG	RBM10	NOTEST	0	10.2466	inf	0	1	1	no
XLOC_004582	XLOC_004582	RIN1	chr11:66099541-66104000	IgG	RBM10	NOTEST	0	10.246	inf	0	1	1	no
XLOC_008465	XLOC_008465	METTL22	chr16:8715526-8740079	IgG	RBM10	NOTEST	0	10.2411	inf	0	1	1	no
XLOC_000126	XLOC_000126	EFHD2	chr1:15736390-15756839	IgG	RBM10	NOTEST	0	10.2235	inf	0	1	1	no
XLOC_020055	XLOC_020055	HIST1H2BJ	chr6:27100094-27100575	IgG	RBM10	NOTEST	0	10.199	inf	0	1	1	no
XLOC_004795	XLOC_004795	ZPR1	chr11:116649275-116658739	IgG	RBM10	NOTEST	0	10.18	inf	0	1	1	no
XLOC_016880	XLOC_016880	TWF2	chr3:52262625-52273183	IgG	RBM10	NOTEST	0	10.1748	inf	0	1	1	no
XLOC_021809	XLOC_021809	ZNF853	chr7:6655526-6663921	IgG	RBM10	NOTEST	0	10.1678	inf	0	1	1	no
XLOC_009117	XLOC_009117	TBC1D10B	chr16:30368421-30381522	IgG	RBM10	NOTEST	0	10.1624	inf	0	1	1	no
XLOC_004825	XLOC_004825	MCAM	chr11:119179233-119187840	IgG	RBM10	NOTEST	0	10.1609	inf	0	1	1	no
XLOC_003413	XLOC_003413	CD151	chr11:832951-838835	IgG	RBM10	NOTEST	0	10.1594	inf	0	1	1	no
XLOC_009918	XLOC_009918	GPRC5C	chr17:72427666-72443568	IgG	RBM10	NOTEST	0	10.1532	inf	0	1	1	no
XLOC_024668	XLOC_024668	NDUFA8	chr9:124906337-124922098	IgG	RBM10	NOTEST	0	10.1501	inf	0	1	1	no
XLOC_022375	XLOC_022375	DNAJB6	chr7:157129709-157210133	IgG	RBM10	NOTEST	0	10.1215	inf	0	1	1	no
XLOC_009734	XLOC_009734	G6PC3	chr17:42148097-42153712	IgG	RBM10	NOTEST	0	10.1007	inf	0	1	1	no
XLOC_010127	XLOC_010127	PLSCR3,TMEM256	chr17:7284292-7307450	IgG	RBM10	NOTEST	0	10.0976	inf	0	1	1	no
XLOC_008026	XLOC_008026	OIP5	chr15:41601465-41624819	IgG	RBM10	NOTEST	0	10.0949	inf	0	1	1	no
XLOC_011213	XLOC_011213	SF3A2	chr19:2236815-2248678	IgG	RBM10	NOTEST	0	10.0867	inf	0	1	1	no
XLOC_011970	XLOC_011970	CCDC106	chr19:56158953-56164526	IgG	RBM10	NOTEST	0	10.0844	inf	0	1	1	no
XLOC_003374	XLOC_003374	BNIP3	chr10:133781203-133795435	IgG	RBM10	NOTEST	0	10.0761	inf	0	1	1	no
XLOC_008363	XLOC_008363	STUB1	chr16:730114-734439	IgG	RBM10	NOTEST	0	10.0598	inf	0	1	1	no
XLOC_022731	XLOC_022731	EPHB4	chr7:100400186-100425143	IgG	RBM10	NOTEST	0	10.0497	inf	0	1	1	no
XLOC_024685	XLOC_024685	PSMB7	chr9:127115743-127177752	IgG	RBM10	NOTEST	0	10.0459	inf	0	1	1	no
XLOC_000222	XLOC_000222	RPS6KA1	chr1:26856248-26901520	IgG	RBM10	NOTEST	0	10.0409	inf	0	1	1	no
XLOC_015726	XLOC_015726	BID	chr22:18216905-18257431	IgG	RBM10	NOTEST	0	10.03	inf	0	1	1	no
XLOC_022546	XLOC_022546	TMED4	chr7:44618761-44621827	IgG	RBM10	NOTEST	0	10.0086	inf	0	1	1	no
XLOC_022531	XLOC_022531	PSMA2	chr7:42956461-42971805	IgG	RBM10	NOTEST	0	9.99336	inf	0	1	1	no
XLOC_008196	XLOC_008196	LOC283731	chr15:74418713-74421619	IgG	RBM10	NOTEST	0	9.96361	inf	0	1	1	no
XLOC_007187	XLOC_007187	CHMP4A	chr14:24678786-24683036	IgG	RBM10	NOTEST	0	9.95864	inf	0	1	1	no
XLOC_022416	XLOC_022416	EIF2AK1	chr7:6048881-6098860	IgG	RBM10	NOTEST	0	9.95354	inf	0	1	1	no
XLOC_023614	XLOC_023614	MRPS28	chr8:80831094-80942506	IgG	RBM10	NOTEST	0	9.95203	inf	0	1	1	no
XLOC_002471	XLOC_002471	ATP5C1	chr10:7830092-7849762	IgG	RBM10	NOTEST	0	9.94973	inf	0	1	1	no
XLOC_013502	XLOC_013502	XRCC5	chr2:216974019-217071016	IgG	RBM10	NOTEST	0	9.94653	inf	0	1	1	no
XLOC_015788	XLOC_015788	GSTT1	chr22:24376138-24384284	IgG	RBM10	NOTEST	0	9.94203	inf	0	1	1	no
XLOC_005397	XLOC_005397	ERP29	chr12:112451151-112461024	IgG	RBM10	NOTEST	0	9.93759	inf	0	1	1	no
XLOC_024266	XLOC_024266	TMEM141	chr9:139685776-139687769	IgG	RBM10	NOTEST	0	9.92303	inf	0	1	1	no
XLOC_000892	XLOC_000892	MGST3	chr1:165600109-165625372	IgG	RBM10	NOTEST	0	9.9193	inf	0	1	1	no
XLOC_001559	XLOC_001559	COL9A2	chr1:40766162-40782939	IgG	RBM10	NOTEST	0	9.89936	inf	0	1	1	no
XLOC_009103	XLOC_009103	SEZ6L2	chr16:29882479-29910585	IgG	RBM10	NOTEST	0	9.8923	inf	0	1	1	no
XLOC_015617	XLOC_015617	TOMM22	chr22:39077953-39080766	IgG	RBM10	NOTEST	0	9.85562	inf	0	1	1	no
XLOC_015627	XLOC_015627	MGAT3	chr22:39853324-39888199	IgG	RBM10	NOTEST	0	9.84082	inf	0	1	1	no
XLOC_015461	XLOC_015461	COMT	chr22:19863040-20004309	IgG	RBM10	NOTEST	0	9.8351	inf	0	1	1	no
XLOC_019102	XLOC_019102	SKP1	chr5:133492081-133512724	IgG	RBM10	NOTEST	0	9.83274	inf	0	1	1	no
XLOC_009576	XLOC_009576	ERAL1	chr17:27182042-27188072	IgG	RBM10	NOTEST	0	9.83032	inf	0	1	1	no
XLOC_012619	XLOC_012619	BCAT2	chr19:49298318-49314320	IgG	RBM10	NOTEST	0	9.81162	inf	0	1	1	no
XLOC_025861	XLOC_025861	FAM58A	chrX:152853382-152864632	IgG	RBM10	NOTEST	0	9.81147	inf	0	1	1	no
XLOC_018179	XLOC_018179	HMGB2	chr4:174252526-174255595	IgG	RBM10	NOTEST	0	9.80542	inf	0	1	1	no
XLOC_009799	XLOC_009799	PDK2	chr17:48172100-48207246	IgG	RBM10	NOTEST	0	9.80247	inf	0	1	1	no
XLOC_022738	XLOC_022738	PLOD3	chr7:100849257-100867471	IgG	RBM10	NOTEST	0	9.79438	inf	0	1	1	no
XLOC_021778	XLOC_021778	UNCX	chr7:1272653-1276613	IgG	RBM10	NOTEST	0	9.78926	inf	0	1	1	no
XLOC_007697	XLOC_007697	TMOD3	chr15:52121824-52204331	IgG	RBM10	NOTEST	0	9.78689	inf	0	1	1	no
XLOC_005493	XLOC_005493	PUS1	chr12:132413744-132428406	IgG	RBM10	NOTEST	0	9.76519	inf	0	1	1	no
XLOC_005319	XLOC_005319	SNRPF	chr12:96252708-96260238	IgG	RBM10	NOTEST	0	9.76112	inf	0	1	1	no
XLOC_001387	XLOC_001387	AKR7A2	chr1:19629201-19638640	IgG	RBM10	NOTEST	0	9.74645	inf	0	1	1	no
XLOC_001233	XLOC_001233	ZNF672	chr1:249132529-249143714	IgG	RBM10	NOTEST	0	9.73633	inf	0	1	1	no
XLOC_000800	XLOC_000800	RUSC1	chr1:155278538-155300909	IgG	RBM10	NOTEST	0	9.72995	inf	0	1	1	no
XLOC_022874	XLOC_022874	MRPS33	chr7:140705960-140714781	IgG	RBM10	NOTEST	0	9.7183	inf	0	1	1	no
XLOC_012344	XLOC_012344	ATP13A1	chr19:19756009-19774503	IgG	RBM10	NOTEST	0	9.7157	inf	0	1	1	no
XLOC_024809	XLOC_024809	DPP7	chr9:140004991-140009195	IgG	RBM10	NOTEST	0	9.70783	inf	0	1	1	no
XLOC_010452	XLOC_010452	HDAC5	chr17:42154120-42201014	IgG	RBM10	NOTEST	0	9.70036	inf	0	1	1	no
XLOC_009127	XLOC_009127	LOC730183	chr16:30709024-30709810	IgG	RBM10	NOTEST	0	9.66954	inf	0	1	1	no
XLOC_001904	XLOC_001904	SF3B4	chr1:149895208-149900144	IgG	RBM10	NOTEST	0	9.66441	inf	0	1	1	no
XLOC_020180	XLOC_020180	DAXX	chr6:33286334-33290793	IgG	RBM10	NOTEST	0	9.65544	inf	0	1	1	no
XLOC_025706	XLOC_025706	RNU6-28P	chrX:110537006-110664835	IgG	RBM10	NOTEST	0	9.6525	inf	0	1	1	no
XLOC_020134	XLOC_020134	CLIC1	chr6:31698357-31705095	IgG	RBM10	NOTEST	0	9.64294	inf	0	1	1	no
XLOC_024713	XLOC_024713	PTGES2	chr9:130882971-130890741	IgG	RBM10	NOTEST	0	9.64028	inf	0	1	1	no
XLOC_005163	XLOC_005163	COPZ1	chr12:54718873-54745635	IgG	RBM10	NOTEST	0	9.63157	inf	0	1	1	no
XLOC_008733	XLOC_008733	TMEM208	chr16:67261015-67263182	IgG	RBM10	NOTEST	0	9.61034	inf	0	1	1	no
XLOC_019928	XLOC_019928	ACAT2	chr6:160181290-160210735	IgG	RBM10	NOTEST	0	9.60028	inf	0	1	1	no
XLOC_008458	XLOC_008458	SMIM22	chr16:4827614-4846492	IgG	RBM10	NOTEST	0	9.58393	inf	0	1	1	no
XLOC_007100	XLOC_007100	INF2	chr14:105155942-105185947	IgG	RBM10	NOTEST	0	9.57904	inf	0	1	1	no
XLOC_024092	XLOC_024092	ZNF462	chr9:109625377-109848716	IgG	RBM10	NOTEST	0	9.57681	inf	0	1	1	no
XLOC_011615	XLOC_011615	SUPT5H	chr19:39936185-39967308	IgG	RBM10	NOTEST	0	9.56394	inf	0	1	1	no
XLOC_006676	XLOC_006676	PNP	chr14:20937537-20946165	IgG	RBM10	NOTEST	0	9.55791	inf	0	1	1	no
XLOC_011464	XLOC_011464	ARMC6	chr19:19144386-19168987	IgG	RBM10	NOTEST	0	9.53663	inf	0	1	1	no
XLOC_025853	XLOC_025853	MAGEA12	chrX:151895977-151903184	IgG	RBM10	NOTEST	0	9.51954	inf	0	1	1	no
XLOC_015725	XLOC_015725	ATP6V1E1	chr22:18074902-18111588	IgG	RBM10	NOTEST	0	9.5185	inf	0	1	1	no
XLOC_012269	XLOC_012269	ASF1B	chr19:14230320-14247440	IgG	RBM10	NOTEST	0	9.50861	inf	0	1	1	no
XLOC_001984	XLOC_001984	UBE2Q1	chr1:154521050-154531120	IgG	RBM10	NOTEST	0	9.49496	inf	0	1	1	no
XLOC_019498	XLOC_019498	MRPS18B	chr6:30585485-30594174	IgG	RBM10	NOTEST	0	9.46643	inf	0	1	1	no
XLOC_003852	XLOC_003852	ANKRD13D	chr11:67056761-67069955	IgG	RBM10	NOTEST	0	9.45944	inf	0	1	1	no
XLOC_019864	XLOC_019864	HEBP2	chr6:138725335-138734582	IgG	RBM10	NOTEST	0	9.45609	inf	0	1	1	no
XLOC_012166	XLOC_012166	ELAVL1	chr19:8023456-8070529	IgG	RBM10	NOTEST	0	9.44151	inf	0	1	1	no
XLOC_000028	XLOC_000028	MIB2	chr1:1550794-1565990	IgG	RBM10	NOTEST	0	9.43123	inf	0	1	1	no
XLOC_008165	XLOC_008165	IQCH-AS1	chr15:67493012-67819641	IgG	RBM10	NOTEST	0	9.41322	inf	0	1	1	no
XLOC_023814	XLOC_023814	CPSF1	chr8:145597703-145634733	IgG	RBM10	NOTEST	0	9.40457	inf	0	1	1	no
XLOC_009682	XLOC_009682	TMEM99	chr17:38974368-38992526	IgG	RBM10	NOTEST	0	9.40307	inf	0	1	1	no
XLOC_008383	XLOC_008383	HN1L	chr16:1728277-1752073	IgG	RBM10	NOTEST	0	9.40133	inf	0	1	1	no
XLOC_011700	XLOC_011700	APOC1	chr19:45417920-45422606	IgG	RBM10	NOTEST	0	9.3927	inf	0	1	1	no
XLOC_001577	XLOC_001577	ELOVL1	chr1:43829067-43833745	IgG	RBM10	NOTEST	0	9.3852	inf	0	1	1	no
XLOC_012100	XLOC_012100	DAPK3	chr19:3958451-3969826	IgG	RBM10	NOTEST	0	9.36806	inf	0	1	1	no
XLOC_009306	XLOC_009306	CMC2	chr16:81009698-81066709	IgG	RBM10	NOTEST	0	9.3215	inf	0	1	1	no
XLOC_013062	XLOC_013062	SPR	chr2:73114511-73119289	IgG	RBM10	NOTEST	0	9.31709	inf	0	1	1	no
XLOC_024176	XLOC_024176	C9orf16	chr9:130922538-130926207	IgG	RBM10	NOTEST	0	9.31691	inf	0	1	1	no
XLOC_012201	XLOC_012201	FDX1L	chr19:10420890-10426691	IgG	RBM10	NOTEST	0	9.30159	inf	0	1	1	no
XLOC_010240	XLOC_010240	IFT20	chr17:26646120-26662515	IgG	RBM10	NOTEST	0	9.30136	inf	0	1	1	no
XLOC_005377	XLOC_005377	MVK	chr12:110011499-110035071	IgG	RBM10	NOTEST	0	9.28277	inf	0	1	1	no
XLOC_004636	XLOC_004636	ANAPC15	chr11:71709957-71823822	IgG	RBM10	NOTEST	0	9.26202	inf	0	1	1	no
XLOC_002974	XLOC_002974	NUDT5	chr10:12171639-12292589	IgG	RBM10	NOTEST	0	9.26024	inf	0	1	1	no
XLOC_004483	XLOC_004483	SYT7	chr11:61281187-61348344	IgG	RBM10	NOTEST	0	9.24666	inf	0	1	1	no
XLOC_011247	XLOC_011247	MPND	chr19:4343523-4360083	IgG	RBM10	NOTEST	0	9.23131	inf	0	1	1	no
XLOC_007623	XLOC_007623	CHST14	chr15:40763159-40765357	IgG	RBM10	NOTEST	0	9.22394	inf	0	1	1	no
XLOC_011186	XLOC_011186	KISS1R	chr19:917341-921015	IgG	RBM10	NOTEST	0	9.20502	inf	0	1	1	no
XLOC_024400	XLOC_024400	CNTFR	chr9:34551429-34590138	IgG	RBM10	NOTEST	0	9.20054	inf	0	1	1	no
XLOC_005119	XLOC_005119	LETMD1	chr12:51442081-51454207	IgG	RBM10	NOTEST	0	9.18652	inf	0	1	1	no
XLOC_012157	XLOC_012157	XAB2	chr19:7684410-7694439	IgG	RBM10	NOTEST	0	9.17513	inf	0	1	1	no
XLOC_023321	XLOC_023321	GLI4	chr8:144349606-144359101	IgG	RBM10	NOTEST	0	9.17061	inf	0	1	1	no
XLOC_017616	XLOC_017616	HADH	chr4:108910869-108956331	IgG	RBM10	NOTEST	0	9.15896	inf	0	1	1	no
XLOC_008954	XLOC_008954	PKMYT1	chr16:3019245-3030540	IgG	RBM10	NOTEST	0	9.15104	inf	0	1	1	no
XLOC_014053	XLOC_014053	BIN1	chr2:127805598-127864903	IgG	RBM10	NOTEST	0	9.14253	inf	0	1	1	no
XLOC_018508	XLOC_018508	PRDM6	chr5:122424840-122523745	IgG	RBM10	NOTEST	0	9.12187	inf	0	1	1	no
XLOC_010668	XLOC_010668	GGA3	chr17:73232686-73267311	IgG	RBM10	NOTEST	0	9.11671	inf	0	1	1	no
XLOC_010669	XLOC_010669	MIF4GD	chr17:73232686-73267311	IgG	RBM10	NOTEST	0	9.11132	inf	0	1	1	no
XLOC_000547	XLOC_000547	LOC729970	chr1:95393583-95428826	IgG	RBM10	NOTEST	0	9.1086	inf	0	1	1	no
XLOC_014070	XLOC_014070	SMPD4	chr2:130908964-130948300	IgG	RBM10	NOTEST	0	9.10684	inf	0	1	1	no
XLOC_000621	XLOC_000621	ATP5F1	chr1:111982511-112004525	IgG	RBM10	NOTEST	0	9.09911	inf	0	1	1	no
XLOC_012209	XLOC_012209	CDKN2D	chr19:10677137-10679655	IgG	RBM10	NOTEST	0	9.09564	inf	0	1	1	no
XLOC_008572	XLOC_008572	SPNS1	chr16:28986095-28995869	IgG	RBM10	NOTEST	0	9.08336	inf	0	1	1	no
XLOC_023809	XLOC_023809	BOP1	chr8:145486055-145515120	IgG	RBM10	NOTEST	0	9.08324	inf	0	1	1	no
XLOC_002085	XLOC_002085	B4GALT3	chr1:161141099-161147758	IgG	RBM10	NOTEST	0	9.08107	inf	0	1	1	no
XLOC_004828	XLOC_004828	USP2	chr11:119225924-119252436	IgG	RBM10	NOTEST	0	9.07964	inf	0	1	1	no
XLOC_000414	XLOC_000414	GPX7	chr1:53068042-53074723	IgG	RBM10	NOTEST	0	9.07914	inf	0	1	1	no
XLOC_005630	XLOC_005630	HEBP1	chr12:13127798-13153243	IgG	RBM10	NOTEST	0	9.0702	inf	0	1	1	no
XLOC_004600	XLOC_004600	PITPNM1	chr11:67259238-67272843	IgG	RBM10	NOTEST	0	9.07006	inf	0	1	1	no
XLOC_011365	XLOC_011365	ASNA1	chr19:12848305-12859137	IgG	RBM10	NOTEST	0	9.06757	inf	0	1	1	no
XLOC_004124	XLOC_004124	DCPS	chr11:126173646-126225482	IgG	RBM10	NOTEST	0	9.05738	inf	0	1	1	no
XLOC_001425	XLOC_001425	HMGCL	chr1:24128366-24151949	IgG	RBM10	NOTEST	0	9.04346	inf	0	1	1	no
XLOC_015651	XLOC_015651	CCDC134	chr22:42196677-42222303	IgG	RBM10	NOTEST	0	9.03736	inf	0	1	1	no
XLOC_001844	XLOC_001844	ATP1A1-AS1	chr1:116915794-116961244	IgG	RBM10	NOTEST	0	9.0363	inf	0	1	1	no
XLOC_022082	XLOC_022082	PEG10	chr7:94285636-94299006	IgG	RBM10	NOTEST	0	9.02659	inf	0	1	1	no
XLOC_020009	XLOC_020009	DTNBP1	chr6:15523031-15663289	IgG	RBM10	NOTEST	0	8.9839	inf	0	1	1	no
XLOC_007441	XLOC_007441	SLC25A29	chr14:100757447-100772884	IgG	RBM10	NOTEST	0	8.97685	inf	0	1	1	no
XLOC_008168	XLOC_008168	CLN6	chr15:68499329-68522080	IgG	RBM10	NOTEST	0	8.97043	inf	0	1	1	no
XLOC_008397	XLOC_008397	SLC9A3R2	chr16:2076868-2089027	IgG	RBM10	NOTEST	0	8.96009	inf	0	1	1	no
XLOC_012339	XLOC_012339	SUGP1	chr19:19387321-19431321	IgG	RBM10	NOTEST	0	8.95434	inf	0	1	1	no
XLOC_007442	XLOC_007442	WARS	chr14:100800124-100842680	IgG	RBM10	NOTEST	0	8.94908	inf	0	1	1	no
XLOC_012641	XLOC_012641	SLC17A7	chr19:49932654-49944808	IgG	RBM10	NOTEST	0	8.94167	inf	0	1	1	no
XLOC_012920	XLOC_012920	SNX17	chr2:27593362-27603611	IgG	RBM10	NOTEST	0	8.93793	inf	0	1	1	no
XLOC_010246	XLOC_010246	PIGS	chr17:26880405-26898887	IgG	RBM10	NOTEST	0	8.89834	inf	0	1	1	no
XLOC_007410	XLOC_007410	ITPK1	chr14:93403258-93582263	IgG	RBM10	NOTEST	0	8.89005	inf	0	1	1	no
XLOC_003797	XLOC_003797	ZFPL1	chr11:64851693-64856581	IgG	RBM10	NOTEST	0	8.88788	inf	0	1	1	no
XLOC_022353	XLOC_022353	CHPF2	chr7:150929574-150935913	IgG	RBM10	NOTEST	0	8.87674	inf	0	1	1	no
XLOC_022387	XLOC_022387	ZFAND2A	chr7:1192542-1199855	IgG	RBM10	NOTEST	0	8.87652	inf	0	1	1	no
XLOC_002796	XLOC_002796	LZTS2	chr10:102756863-102790914	IgG	RBM10	NOTEST	0	8.87053	inf	0	1	1	no
XLOC_007751	XLOC_007751	C15orf61	chr15:67493012-67819641	IgG	RBM10	NOTEST	0	8.86862	inf	0	1	1	no
XLOC_001047	XLOC_001047	TMCC2	chr1:205197037-205242471	IgG	RBM10	NOTEST	0	8.85886	inf	0	1	1	no
XLOC_012450	XLOC_012450	HNRNPL	chr19:39327027-39342979	IgG	RBM10	NOTEST	0	8.85715	inf	0	1	1	no
XLOC_010410	XLOC_010410	LEPREL4	chr17:39958204-39968451	IgG	RBM10	NOTEST	0	8.84068	inf	0	1	1	no
XLOC_002829	XLOC_002829	GSTO1	chr10:106013951-106027222	IgG	RBM10	NOTEST	0	8.82961	inf	0	1	1	no
XLOC_013961	XLOC_013961	DUSP2	chr2:96808907-96811179	IgG	RBM10	NOTEST	0	8.82697	inf	0	1	1	no
XLOC_004507	XLOC_004507	TMEM223	chr11:62554873-62559486	IgG	RBM10	NOTEST	0	8.79915	inf	0	1	1	no
XLOC_007994	XLOC_007994	LPCAT4	chr15:34651088-34659395	IgG	RBM10	NOTEST	0	8.79751	inf	0	1	1	no
XLOC_015841	XLOC_015841	PATZ1	chr22:31721789-31742249	IgG	RBM10	NOTEST	0	8.79743	inf	0	1	1	no
XLOC_015403	XLOC_015403	C21orf2	chr21:45748826-45759285	IgG	RBM10	NOTEST	0	8.79107	inf	0	1	1	no
XLOC_024966	XLOC_024966	TSPAN7	chrX:38420730-38548172	IgG	RBM10	NOTEST	0	8.77797	inf	0	1	1	no
XLOC_016187	XLOC_016187	TCTA	chr3:49449638-49453909	IgG	RBM10	NOTEST	0	8.77616	inf	0	1	1	no
XLOC_004914	XLOC_004914	TEAD4	chr12:3068477-3149842	IgG	RBM10	NOTEST	0	8.76631	inf	0	1	1	no
XLOC_004935	XLOC_004935	COPS7A	chr12:6833149-6841041	IgG	RBM10	NOTEST	0	8.74192	inf	0	1	1	no
XLOC_020105	XLOC_020105	PPP1R18	chr6:30644165-30655672	IgG	RBM10	NOTEST	0	8.70684	inf	0	1	1	no
XLOC_011104	XLOC_011104	ACAA2	chr18:47309873-47340251	IgG	RBM10	NOTEST	0	8.69338	inf	0	1	1	no
XLOC_019973	XLOC_019973	TUBB2A	chr6:3153901-3157783	IgG	RBM10	NOTEST	0	8.67065	inf	0	1	1	no
XLOC_022395	XLOC_022395	FTSJ2	chr7:2273925-2281833	IgG	RBM10	NOTEST	0	8.6612	inf	0	1	1	no
XLOC_009299	XLOC_009299	KARS	chr16:75661621-75681585	IgG	RBM10	NOTEST	0	8.65197	inf	0	1	1	no
XLOC_001164	XLOC_001164	NTPCR	chr1:233086369-233114219	IgG	RBM10	NOTEST	0	8.64548	inf	0	1	1	no
XLOC_002274	XLOC_002274	EIF2D	chr1:206764973-206785904	IgG	RBM10	NOTEST	0	8.6393	inf	0	1	1	no
XLOC_016181	XLOC_016181	P4HTM	chr3:49027340-49044581	IgG	RBM10	NOTEST	0	8.6296	inf	0	1	1	no
XLOC_025521	XLOC_025521	WDR45	chrX:48932091-48958059	IgG	RBM10	NOTEST	0	8.61362	inf	0	1	1	no
XLOC_005128	XLOC_005128	ATG101	chr12:52463757-52471279	IgG	RBM10	NOTEST	0	8.60931	inf	0	1	1	no
XLOC_004071	XLOC_004071	HMBS	chr11:118955586-118964259	IgG	RBM10	NOTEST	0	8.60521	inf	0	1	1	no
XLOC_018769	XLOC_018769	SQSTM1	chr5:179224597-179285840	IgG	RBM10	NOTEST	0	8.59639	inf	0	1	1	no
XLOC_009709	XLOC_009709	TUBG2	chr17:40811265-40819024	IgG	RBM10	NOTEST	0	8.58482	inf	0	1	1	no
XLOC_009865	XLOC_009865	ACE	chr17:61554421-61575741	IgG	RBM10	NOTEST	0	8.58111	inf	0	1	1	no
XLOC_016477	XLOC_016477	RNF7	chr3:141457050-141465645	IgG	RBM10	NOTEST	0	8.56982	inf	0	1	1	no
XLOC_019268	XLOC_019268	BOD1	chr5:173034147-173043666	IgG	RBM10	NOTEST	0	8.56404	inf	0	1	1	no
XLOC_001126	XLOC_001126	CNIH4	chr1:224544512-224567153	IgG	RBM10	NOTEST	0	8.55835	inf	0	1	1	no
XLOC_009777	XLOC_009777	CDK5RAP3	chr17:46047893-46059152	IgG	RBM10	NOTEST	0	8.54783	inf	0	1	1	no
XLOC_017254	XLOC_017254	RFC4	chr3:186501360-186524484	IgG	RBM10	NOTEST	0	8.54499	inf	0	1	1	no
XLOC_018483	XLOC_018483	KCNN2	chr5:113698015-113832197	IgG	RBM10	NOTEST	0	8.53912	inf	0	1	1	no
XLOC_022141	XLOC_022141	ZNHIT1	chr7:100849257-100867471	IgG	RBM10	NOTEST	0	8.53416	inf	0	1	1	no
XLOC_007810	XLOC_007810	PSTPIP1	chr15:77287464-77329671	IgG	RBM10	NOTEST	0	8.52116	inf	0	1	1	no
XLOC_019555	XLOC_019555	PSMB9	chr6:32821937-32827628	IgG	RBM10	NOTEST	0	8.50907	inf	0	1	1	no
XLOC_013871	XLOC_013871	FAM136A	chr2:70523107-70529220	IgG	RBM10	NOTEST	0	8.50831	inf	0	1	1	no
XLOC_012114	XLOC_012114	SEMA6B	chr19:4542599-4559771	IgG	RBM10	NOTEST	0	8.50059	inf	0	1	1	no
XLOC_018978	XLOC_018978	ZBED3	chr5:76372531-76444176	IgG	RBM10	NOTEST	0	8.469	inf	0	1	1	no
XLOC_007735	XLOC_007735	ZNF609	chr15:64791618-64978266	IgG	RBM10	NOTEST	0	8.45593	inf	0	1	1	no
XLOC_008207	XLOC_008207	SCAMP2	chr15:75137196-75165670	IgG	RBM10	NOTEST	0	8.4547	inf	0	1	1	no
XLOC_008403	XLOC_008403	E4F1	chr16:2273488-2285743	IgG	RBM10	NOTEST	0	8.45242	inf	0	1	1	no
XLOC_008351	XLOC_008351	CAPN15	chr16:577855-604636	IgG	RBM10	NOTEST	0	8.42922	inf	0	1	1	no
XLOC_015897	XLOC_015897	DNAL4	chr22:39174512-39190161	IgG	RBM10	NOTEST	0	8.42313	inf	0	1	1	no
XLOC_008721	XLOC_008721	CMTM3	chr16:66637934-66647795	IgG	RBM10	NOTEST	0	8.40046	inf	0	1	1	no
XLOC_013515	XLOC_013515	CTDSP1	chr2:219263060-219270664	IgG	RBM10	NOTEST	0	8.39191	inf	0	1	1	no
XLOC_014705	XLOC_014705	RTFDC1	chr20:55043640-55101208	IgG	RBM10	NOTEST	0	8.38601	inf	0	1	1	no
XLOC_000865	XLOC_000865	NDUFS2	chr1:161169104-161184184	IgG	RBM10	NOTEST	0	8.37939	inf	0	1	1	no
XLOC_013386	XLOC_013386	LOC102800310	chr2:177037916-177055635	IgG	RBM10	NOTEST	0	8.37749	inf	0	1	1	no
XLOC_004135	XLOC_004135	APLP2	chr11:129939715-130014706	IgG	RBM10	NOTEST	0	8.37708	inf	0	1	1	no
XLOC_019496	XLOC_019496	ABCF1	chr6:30539169-30559309	IgG	RBM10	NOTEST	0	8.36932	inf	0	1	1	no
XLOC_010437	XLOC_010437	VAT1	chr17:41166621-41174459	IgG	RBM10	NOTEST	0	8.36904	inf	0	1	1	no
XLOC_004532	XLOC_004532	RCOR2	chr11:63678692-63684316	IgG	RBM10	NOTEST	0	8.36761	inf	0	1	1	no
XLOC_010409	XLOC_010409	JUP	chr17:39910858-39942964	IgG	RBM10	NOTEST	0	8.35464	inf	0	1	1	no
XLOC_012214	XLOC_012214	YIPF2	chr19:10982252-11039357	IgG	RBM10	NOTEST	0	8.34574	inf	0	1	1	no
XLOC_001333	XLOC_001333	NPPA	chr1:11822249-11907840	IgG	RBM10	NOTEST	0	8.34532	inf	0	1	1	no
XLOC_016688	XLOC_016688	SEC13	chr3:10342612-10362872	IgG	RBM10	NOTEST	0	8.3336	inf	0	1	1	no
XLOC_004106	XLOC_004106	NRGN	chr11:124609828-124617102	IgG	RBM10	NOTEST	0	8.33338	inf	0	1	1	no
XLOC_002011	XLOC_002011	ARHGEF2	chr1:155916629-155948336	IgG	RBM10	NOTEST	0	8.31491	inf	0	1	1	no
XLOC_012909	XLOC_012909	TMEM214	chr2:27255773-27264565	IgG	RBM10	NOTEST	0	8.30886	inf	0	1	1	no
XLOC_025559	XLOC_025559	FAM120C	chrX:54094835-54209714	IgG	RBM10	NOTEST	0	8.30806	inf	0	1	1	no
XLOC_012493	XLOC_012493	ATP5SL	chr19:41937222-41945843	IgG	RBM10	NOTEST	0	8.30757	inf	0	1	1	no
XLOC_004646	XLOC_004646	COA4	chr11:73583712-73638781	IgG	RBM10	NOTEST	0	8.30413	inf	0	1	1	no
XLOC_002887	XLOC_002887	HTRA1	chr10:124221040-124274424	IgG	RBM10	NOTEST	0	8.30176	inf	0	1	1	no
XLOC_023066	XLOC_023066	EXTL3	chr8:28558989-28611207	IgG	RBM10	NOTEST	0	8.29496	inf	0	1	1	no
XLOC_005577	XLOC_005577	M6PR	chr12:9067315-9102357	IgG	RBM10	NOTEST	0	8.2777	inf	0	1	1	no
XLOC_009715	XLOC_009715	PSME3	chr17:40985158-40995777	IgG	RBM10	NOTEST	0	8.27082	inf	0	1	1	no
XLOC_013954	XLOC_013954	MRPS5	chr2:95752951-95787754	IgG	RBM10	NOTEST	0	8.25995	inf	0	1	1	no
XLOC_013942	XLOC_013942	CD8B	chr2:87042459-87122165	IgG	RBM10	NOTEST	0	8.25669	inf	0	1	1	no
XLOC_022250	XLOC_022250	AKR1B10	chr7:134212343-134226166	IgG	RBM10	NOTEST	0	8.25657	inf	0	1	1	no
XLOC_000059	XLOC_000059	ZBTB48	chr1:6640050-6649340	IgG	RBM10	NOTEST	0	8.24223	inf	0	1	1	no
XLOC_010698	XLOC_010698	JMJD6	chr17:74708913-74722881	IgG	RBM10	NOTEST	0	8.23377	inf	0	1	1	no
XLOC_022656	XLOC_022656	TP53TG1	chr7:86954663-86974808	IgG	RBM10	NOTEST	0	8.2176	inf	0	1	1	no
XLOC_025341	XLOC_025341	MAGEA6	chrX:151867244-151870814	IgG	RBM10	NOTEST	0	8.18365	inf	0	1	1	no
XLOC_009966	XLOC_009966	TNRC6C	chr17:76000317-76107880	IgG	RBM10	NOTEST	0	8.15873	inf	0	1	1	no
XLOC_015703	XLOC_015703	SELO	chr22:50639407-50656045	IgG	RBM10	NOTEST	0	8.15618	inf	0	1	1	no
XLOC_012226	XLOC_012226	ELOF1	chr19:11663857-11670051	IgG	RBM10	NOTEST	0	8.14341	inf	0	1	1	no
XLOC_009758	XLOC_009758	KANSL1-AS1	chr17:44107281-44302740	IgG	RBM10	NOTEST	0	8.12169	inf	0	1	1	no
XLOC_024245	XLOC_024245	RXRA	chr9:137218308-137332432	IgG	RBM10	NOTEST	0	8.11279	inf	0	1	1	no
XLOC_010466	XLOC_010466	EFTUD2	chr17:42923720-42976993	IgG	RBM10	NOTEST	0	8.11022	inf	0	1	1	no
XLOC_005812	XLOC_005812	SMUG1	chr12:54574141-54582778	IgG	RBM10	NOTEST	0	8.10921	inf	0	1	1	no
XLOC_006792	XLOC_006792	CDKN3	chr14:54863672-54886934	IgG	RBM10	NOTEST	0	8.09856	inf	0	1	1	no
XLOC_009743	XLOC_009743	ADAM11	chr17:42836567-42859214	IgG	RBM10	NOTEST	0	8.09369	inf	0	1	1	no
XLOC_007783	XLOC_007783	PML	chr15:74287013-74340155	IgG	RBM10	NOTEST	0	8.09365	inf	0	1	1	no
XLOC_017017	XLOC_017017	ZBTB20	chr3:114056946-114866127	IgG	RBM10	NOTEST	0	8.09228	inf	0	1	1	no
XLOC_008637	XLOC_008637	GPT2	chr16:46918307-46965201	IgG	RBM10	NOTEST	0	8.08731	inf	0	1	1	no
XLOC_019204	XLOC_019204	ANXA6	chr5:150480266-150537443	IgG	RBM10	NOTEST	0	8.06985	inf	0	1	1	no
XLOC_014965	XLOC_014965	BLCAP	chr20:36145818-36156333	IgG	RBM10	NOTEST	0	8.06686	inf	0	1	1	no
XLOC_006851	XLOC_006851	SLC39A9	chr14:69865095-69929107	IgG	RBM10	NOTEST	0	8.05932	inf	0	1	1	no
XLOC_023525	XLOC_023525	ANK1	chr8:41510743-41754280	IgG	RBM10	NOTEST	0	8.05185	inf	0	1	1	no
XLOC_007131	XLOC_007131	CCNB1IP1	chr14:20779526-20801471	IgG	RBM10	NOTEST	0	8.04994	inf	0	1	1	no
XLOC_013631	XLOC_013631	ATG4B	chr2:242577026-242613271	IgG	RBM10	NOTEST	0	8.0465	inf	0	1	1	no
XLOC_016593	XLOC_016593	ECE2	chr3:183967444-184010819	IgG	RBM10	NOTEST	0	8.03422	inf	0	1	1	no
XLOC_008282	XLOC_008282	MRPL46	chr15:89002708-89010633	IgG	RBM10	NOTEST	0	8.02146	inf	0	1	1	no
XLOC_008895	XLOC_008895	AXIN1	chr16:337439-402676	IgG	RBM10	NOTEST	0	8.0172	inf	0	1	1	no
XLOC_019289	XLOC_019289	F12	chr5:176829138-176836577	IgG	RBM10	NOTEST	0	8.01074	inf	0	1	1	no
XLOC_022750	XLOC_022750	POLR2J2,UPK3BL	chr7:102277194-102312176	IgG	RBM10	NOTEST	0	8.0062	inf	0	1	1	no
XLOC_017328	XLOC_017328	FGFR3	chr4:1795038-1810599	IgG	RBM10	NOTEST	0	8.00142	inf	0	1	1	no
XLOC_025435	XLOC_025435	RBBP7	chrX:16862774-16888534	IgG	RBM10	NOTEST	0	7.99097	inf	0	1	1	no
XLOC_011540	XLOC_011540	LSR	chr19:35739558-35758867	IgG	RBM10	NOTEST	0	7.97323	inf	0	1	1	no
XLOC_024741	XLOC_024741	MED27	chr9:134735496-134955274	IgG	RBM10	NOTEST	0	7.97045	inf	0	1	1	no
XLOC_009932	XLOC_009932	NUP85	chr17:73201596-73231854	IgG	RBM10	NOTEST	0	7.96815	inf	0	1	1	no
XLOC_003937	XLOC_003937	AAMDC	chr11:77532207-77583398	IgG	RBM10	NOTEST	0	7.95599	inf	0	1	1	no
XLOC_015191	XLOC_015191	TTC3	chr21:38445570-38575408	IgG	RBM10	NOTEST	0	7.9546	inf	0	1	1	no
XLOC_013472	XLOC_013472	SNORA41	chr2:207024317-207027653	IgG	RBM10	NOTEST	0	7.95438	inf	0	1	1	no
XLOC_002248	XLOC_002248	ETNK2	chr1:204100189-204121307	IgG	RBM10	NOTEST	0	7.94622	inf	0	1	1	no
XLOC_015545	XLOC_015545	EMID1	chr22:29601900-29655586	IgG	RBM10	NOTEST	0	7.94362	inf	0	1	1	no
XLOC_018344	XLOC_018344	NDUFAF2	chr5:60240955-60448864	IgG	RBM10	NOTEST	0	7.93843	inf	0	1	1	no
XLOC_013520	XLOC_013520	BCS1L	chr2:219524378-219528166	IgG	RBM10	NOTEST	0	7.93798	inf	0	1	1	no
XLOC_014605	XLOC_014605	CTNNBL1	chr20:36322356-36500531	IgG	RBM10	NOTEST	0	7.93665	inf	0	1	1	no
XLOC_015917	XLOC_015917	RANGAP1	chr22:41640780-41682255	IgG	RBM10	NOTEST	0	7.93431	inf	0	1	1	no
XLOC_011964	XLOC_011964	NAT14	chr19:55996556-55998935	IgG	RBM10	NOTEST	0	7.93305	inf	0	1	1	no
XLOC_009324	XLOC_009324	GINS2	chr16:85645028-85787681	IgG	RBM10	NOTEST	0	7.92757	inf	0	1	1	no
XLOC_014103	XLOC_014103	MMADHC	chr2:150426146-150704748	IgG	RBM10	NOTEST	0	7.91906	inf	0	1	1	no
XLOC_007222	XLOC_007222	NFKBIA	chr14:35870715-35873960	IgG	RBM10	NOTEST	0	7.91477	inf	0	1	1	no
XLOC_008796	XLOC_008796	GABARAPL2	chr16:75600248-75611779	IgG	RBM10	NOTEST	0	7.91457	inf	0	1	1	no
XLOC_015809	XLOC_015809	XBP1	chr22:29190547-29196560	IgG	RBM10	NOTEST	0	7.9057	inf	0	1	1	no
XLOC_002644	XLOC_002644	H2AFY2	chr10:71812356-71892690	IgG	RBM10	NOTEST	0	7.90292	inf	0	1	1	no
XLOC_007108	XLOC_007108	LOC102723354	chr14:105560483-105565833	IgG	RBM10	NOTEST	0	7.89351	inf	0	1	1	no
XLOC_015451	XLOC_015451	DGCR6	chr22:18893735-18899601	IgG	RBM10	NOTEST	0	7.88335	inf	0	1	1	no
XLOC_020260	XLOC_020260	GTPBP2	chr6:43543877-43596983	IgG	RBM10	NOTEST	0	7.88154	inf	0	1	1	no
XLOC_016884	XLOC_016884	BAP1	chr3:52435019-52444121	IgG	RBM10	NOTEST	0	7.88077	inf	0	1	1	no
XLOC_022545	XLOC_022545	DDX56	chr7:44605015-44614137	IgG	RBM10	NOTEST	0	7.87391	inf	0	1	1	no
XLOC_022004	XLOC_022004	WBSCR22	chr7:73097897-73112551	IgG	RBM10	NOTEST	0	7.87009	inf	0	1	1	no
XLOC_015793	XLOC_015793	LRRC75B	chr22:24979717-25024972	IgG	RBM10	NOTEST	0	7.85209	inf	0	1	1	no
XLOC_009085	XLOC_009085	XPO6	chr16:28109297-28223239	IgG	RBM10	NOTEST	0	7.84279	inf	0	1	1	no
XLOC_009418	XLOC_009418	FAM64A	chr17:6347734-6354385	IgG	RBM10	NOTEST	0	7.84196	inf	0	1	1	no
XLOC_001498	XLOC_001498	FAM229A	chr1:32826870-32827844	IgG	RBM10	NOTEST	0	7.83294	inf	0	1	1	no
XLOC_023050	XLOC_023050	NEFM	chr8:24771273-24776606	IgG	RBM10	NOTEST	0	7.8315	inf	0	1	1	no
XLOC_002380	XLOC_002380	IRF2BP2	chr1:234740014-234745271	IgG	RBM10	NOTEST	0	7.8092	inf	0	1	1	no
XLOC_000306	XLOC_000306	CDCA8	chr1:38158072-38175391	IgG	RBM10	NOTEST	0	7.80107	inf	0	1	1	no
XLOC_013582	XLOC_013582	EIF4E2	chr2:233415296-233448355	IgG	RBM10	NOTEST	0	7.7984	inf	0	1	1	no
XLOC_012505	XLOC_012505	ERF	chr19:42751716-42759309	IgG	RBM10	NOTEST	0	7.7883	inf	0	1	1	no
XLOC_018327	XLOC_018327	NDUFS4	chr5:52856464-52979171	IgG	RBM10	NOTEST	0	7.76505	inf	0	1	1	no
XLOC_015221	XLOC_015221	NDUFV3	chr21:44313377-44329773	IgG	RBM10	NOTEST	0	7.76363	inf	0	1	1	no
XLOC_012410	XLOC_012410	SYNE4	chr19:36494001-36499672	IgG	RBM10	NOTEST	0	7.76157	inf	0	1	1	no
XLOC_019685	XLOC_019685	TMEM14A	chr6:52535883-52551385	IgG	RBM10	NOTEST	0	7.7579	inf	0	1	1	no
XLOC_001658	XLOC_001658	JUN	chr1:59246462-59249785	IgG	RBM10	NOTEST	0	7.75109	inf	0	1	1	no
XLOC_003778	XLOC_003778	DNAJC4	chr11:63997752-64001753	IgG	RBM10	NOTEST	0	7.74985	inf	0	1	1	no
XLOC_010245	XLOC_010245	UNC119	chr17:26873724-26879646	IgG	RBM10	NOTEST	0	7.74587	inf	0	1	1	no
XLOC_012885	XLOC_012885	RHOB	chr2:20646834-20649201	IgG	RBM10	NOTEST	0	7.74382	inf	0	1	1	no
XLOC_023790	XLOC_023790	NAPRT1	chr8:144656954-144660521	IgG	RBM10	NOTEST	0	7.73676	inf	0	1	1	no
XLOC_024146	XLOC_024146	LHX2	chr9:126773888-126795442	IgG	RBM10	NOTEST	0	7.72238	inf	0	1	1	no
XLOC_024825	XLOC_024825	DPH7	chr9:140449360-140473387	IgG	RBM10	NOTEST	0	7.71598	inf	0	1	1	no
XLOC_022382	XLOC_022382	PRKAR1B	chr7:588833-826116	IgG	RBM10	NOTEST	0	7.71335	inf	0	1	1	no
XLOC_005468	XLOC_005468	FAM101A,ZNF664,ZNF664-FAM101A	chr12:124457761-124800570	IgG	RBM10	NOTEST	0	7.70813	inf	0	1	1	no
XLOC_000262	XLOC_000262	KHDRBS1	chr1:32479294-32526460	IgG	RBM10	NOTEST	0	7.70582	inf	0	1	1	no
XLOC_001626	XLOC_001626	KTI12,TXNDC12	chr1:52485803-52521843	IgG	RBM10	NOTEST	0	7.7004	inf	0	1	1	no
XLOC_002770	XLOC_002770	ZDHHC16	chr10:99205887-99217127	IgG	RBM10	NOTEST	0	7.69693	inf	0	1	1	no
XLOC_005798	XLOC_005798	AAAS	chr12:53701239-53715412	IgG	RBM10	NOTEST	0	7.68772	inf	0	1	1	no
XLOC_010031	XLOC_010031	ABR	chr17:906757-1090616	IgG	RBM10	NOTEST	0	7.67877	inf	0	1	1	no
XLOC_023900	XLOC_023900	UBE2R2	chr9:33817181-33920401	IgG	RBM10	NOTEST	0	7.66692	inf	0	1	1	no
XLOC_000076	XLOC_000076	RBP7	chr1:10057254-10076078	IgG	RBM10	NOTEST	0	7.66496	inf	0	1	1	no
XLOC_000020	XLOC_000020	GLTPD1	chr1:1260142-1264276	IgG	RBM10	NOTEST	0	7.65495	inf	0	1	1	no
XLOC_003621	XLOC_003621	DGKZ	chr11:46354454-46402104	IgG	RBM10	NOTEST	0	7.65132	inf	0	1	1	no
XLOC_008601	XLOC_008601	FBRS	chr16:30675777-30682131	IgG	RBM10	NOTEST	0	7.64734	inf	0	1	1	no
XLOC_014549	XLOC_014549	XKR7	chr20:30555804-30586256	IgG	RBM10	NOTEST	0	7.64109	inf	0	1	1	no
XLOC_002226	XLOC_002226	PHLDA3	chr1:201434606-201438299	IgG	RBM10	NOTEST	0	7.63676	inf	0	1	1	no
XLOC_023304	XLOC_023304	KHDRBS3	chr8:136469715-136659848	IgG	RBM10	NOTEST	0	7.63645	inf	0	1	1	no
XLOC_011466	XLOC_011466	RFXANK	chr19:19256375-19314238	IgG	RBM10	NOTEST	0	7.63334	inf	0	1	1	no
XLOC_011784	XLOC_011784	LIN7B	chr19:49617617-49622397	IgG	RBM10	NOTEST	0	7.63275	inf	0	1	1	no
XLOC_003844	XLOC_003844	C11orf80,RCE1	chr11:66512206-66614003	IgG	RBM10	NOTEST	0	7.62916	inf	0	1	1	no
XLOC_008390	XLOC_008390	SNHG9	chr16:2014996-2015505	IgG	RBM10	NOTEST	0	7.61662	inf	0	1	1	no
XLOC_000327	XLOC_000327	NFYC	chr1:41154751-41237275	IgG	RBM10	NOTEST	0	7.60784	inf	0	1	1	no
XLOC_003735	XLOC_003735	SDHAF2	chr11:61197596-61214239	IgG	RBM10	NOTEST	0	7.59863	inf	0	1	1	no
XLOC_005802	XLOC_005802	ATF7	chr12:53901639-54020199	IgG	RBM10	NOTEST	0	7.59768	inf	0	1	1	no
XLOC_013128	XLOC_013128	RPIA	chr2:88991175-89050452	IgG	RBM10	NOTEST	0	7.5962	inf	0	1	1	no
XLOC_014929	XLOC_014929	NECAB3	chr20:32244892-32262264	IgG	RBM10	NOTEST	0	7.59552	inf	0	1	1	no
XLOC_015188	XLOC_015188	CHAF1B	chr21:37757688-37789125	IgG	RBM10	NOTEST	0	7.59385	inf	0	1	1	no
XLOC_024740	XLOC_024740	RAPGEF1	chr9:134452156-134612925	IgG	RBM10	NOTEST	0	7.5904	inf	0	1	1	no
XLOC_008274	XLOC_008274	SEC11A	chr15:85212767-85259691	IgG	RBM10	NOTEST	0	7.57901	inf	0	1	1	no
XLOC_016822	XLOC_016822	IP6K2	chr3:48725435-48754711	IgG	RBM10	NOTEST	0	7.55632	inf	0	1	1	no
XLOC_008120	XLOC_008120	ANXA2	chr15:60639349-60690185	IgG	RBM10	NOTEST	0	7.54918	inf	0	1	1	no
XLOC_012045	XLOC_012045	POLRMT	chr19:617222-633568	IgG	RBM10	NOTEST	0	7.54202	inf	0	1	1	no
XLOC_022907	XLOC_022907	PDIA4	chr7:148700153-148725782	IgG	RBM10	NOTEST	0	7.53595	inf	0	1	1	no
XLOC_008997	XLOC_008997	CARHSP1	chr16:8946798-8962869	IgG	RBM10	NOTEST	0	7.52492	inf	0	1	1	no
XLOC_006501	XLOC_006501	TPT1	chr13:45907605-45915419	IgG	RBM10	NOTEST	0	7.522	inf	0	1	1	no
XLOC_001487	XLOC_001487	SNRNP40	chr1:31732414-31769644	IgG	RBM10	NOTEST	0	7.50717	inf	0	1	1	no
XLOC_000863	XLOC_000863	USP21	chr1:161129253-161135516	IgG	RBM10	NOTEST	0	7.49215	inf	0	1	1	no
XLOC_004896	XLOC_004896	IQSEC3	chr12:176048-287625	IgG	RBM10	NOTEST	0	7.47191	inf	0	1	1	no
XLOC_018582	XLOC_018582	ANKHD1,ANKHD1-EIF4EBP3,EIF4EBP3	chr5:139781398-139929163	IgG	RBM10	NOTEST	0	7.46207	inf	0	1	1	no
XLOC_005236	XLOC_005236	TMEM5	chr12:64173582-64203338	IgG	RBM10	NOTEST	0	7.45288	inf	0	1	1	no
XLOC_008744	XLOC_008744	THAP11	chr16:67862059-67905219	IgG	RBM10	NOTEST	0	7.44901	inf	0	1	1	no
XLOC_002413	XLOC_002413	SMYD3	chr1:245912641-246670644	IgG	RBM10	NOTEST	0	7.44864	inf	0	1	1	no
XLOC_012745	XLOC_012745	TFPT	chr19:54610319-54635150	IgG	RBM10	NOTEST	0	7.43917	inf	0	1	1	no
XLOC_011283	XLOC_011283	MCOLN1	chr19:7587495-7598895	IgG	RBM10	NOTEST	0	7.42939	inf	0	1	1	no
XLOC_019150	XLOC_019150	SRA1	chr5:139929651-139937678	IgG	RBM10	NOTEST	0	7.42817	inf	0	1	1	no
XLOC_009001	XLOC_009001	EMP2	chr16:10622278-10674539	IgG	RBM10	NOTEST	0	7.41873	inf	0	1	1	no
XLOC_008305	XLOC_008305	PRC1	chr15:91509267-91537881	IgG	RBM10	NOTEST	0	7.40726	inf	0	1	1	no
XLOC_014455	XLOC_014455	ITPA	chr20:3189513-3204516	IgG	RBM10	NOTEST	0	7.39587	inf	0	1	1	no
XLOC_001633	XLOC_001633	C1orf123	chr1:53662100-53686289	IgG	RBM10	NOTEST	0	7.39175	inf	0	1	1	no
XLOC_025677	XLOC_025677	MORF4L2	chrX:102930425-102947484	IgG	RBM10	NOTEST	0	7.39133	inf	0	1	1	no
XLOC_008349	XLOC_008349	DECR2	chr16:451857-462487	IgG	RBM10	NOTEST	0	7.38949	inf	0	1	1	no
XLOC_023700	XLOC_023700	EIF3E	chr8:109213971-109260959	IgG	RBM10	NOTEST	0	7.38944	inf	0	1	1	no
XLOC_008357	XLOC_008357	RAB40C	chr16:639356-679273	IgG	RBM10	NOTEST	0	7.38729	inf	0	1	1	no
XLOC_014552	XLOC_014552	TM9SF4	chr20:30697308-30755061	IgG	RBM10	NOTEST	0	7.38246	inf	0	1	1	no
XLOC_013802	XLOC_013802	PIGF	chr2:46769866-46844251	IgG	RBM10	NOTEST	0	7.38112	inf	0	1	1	no
XLOC_008597	XLOC_008597	ZNF771	chr16:30418734-30429916	IgG	RBM10	NOTEST	0	7.37317	inf	0	1	1	no
XLOC_025867	XLOC_025867	ARHGAP4	chrX:153172829-153191714	IgG	RBM10	NOTEST	0	7.36876	inf	0	1	1	no
XLOC_014668	XLOC_014668	EYA2	chr20:45523262-45817492	IgG	RBM10	NOTEST	0	7.3673	inf	0	1	1	no
XLOC_022921	XLOC_022921	CDK5	chr7:150750898-150755052	IgG	RBM10	NOTEST	0	7.35323	inf	0	1	1	no
XLOC_004584	XLOC_004584	B3GNT1	chr11:66112842-66115161	IgG	RBM10	NOTEST	0	7.35157	inf	0	1	1	no
XLOC_012333	XLOC_012333	SUGP2	chr19:19101696-19144380	IgG	RBM10	NOTEST	0	7.34484	inf	0	1	1	no
XLOC_006093	XLOC_006093	DIABLO	chr12:122692208-122713339	IgG	RBM10	NOTEST	0	7.34083	inf	0	1	1	no
XLOC_011963	XLOC_011963	ZNF628	chr19:55987698-55995854	IgG	RBM10	NOTEST	0	7.31551	inf	0	1	1	no
XLOC_008893	XLOC_008893	LUC7L	chr16:238969-279449	IgG	RBM10	NOTEST	0	7.29447	inf	0	1	1	no
XLOC_006647	XLOC_006647	PCID2	chr13:113831852-113919392	IgG	RBM10	NOTEST	0	7.29407	inf	0	1	1	no
XLOC_015632	XLOC_015632	FAM83F	chr22:40390952-40426043	IgG	RBM10	NOTEST	0	7.27985	inf	0	1	1	no
XLOC_009125	XLOC_009125	ZNF785	chr16:30591993-30597092	IgG	RBM10	NOTEST	0	7.27769	inf	0	1	1	no
XLOC_013879	XLOC_013879	TEX261	chr2:71213067-71222001	IgG	RBM10	NOTEST	0	7.27743	inf	0	1	1	no
XLOC_015253	XLOC_015253	PCBP3	chr21:47269874-47362368	IgG	RBM10	NOTEST	0	7.26368	inf	0	1	1	no
XLOC_023325	XLOC_023325	TIGD5	chr8:144680073-144682485	IgG	RBM10	NOTEST	0	7.26296	inf	0	1	1	no
XLOC_014712	XLOC_014712	RAE1	chr20:55904830-55998278	IgG	RBM10	NOTEST	0	7.25484	inf	0	1	1	no
XLOC_001376	XLOC_001376	PADI2	chr1:17393255-17445948	IgG	RBM10	NOTEST	0	7.21713	inf	0	1	1	no
XLOC_008606	XLOC_008606	RNF40	chr16:30759619-30787628	IgG	RBM10	NOTEST	0	7.20932	inf	0	1	1	no
XLOC_021785	XLOC_021785	CHST12	chr7:2443194-2474216	IgG	RBM10	NOTEST	0	7.20774	inf	0	1	1	no
XLOC_022619	XLOC_022619	RFC2	chr7:73645831-73668788	IgG	RBM10	NOTEST	0	7.20522	inf	0	1	1	no
XLOC_000456	XLOC_000456	PGM1	chr1:64058946-64125916	IgG	RBM10	NOTEST	0	7.2044	inf	0	1	1	no
XLOC_017798	XLOC_017798	TMEM129	chr4:1717678-1723084	IgG	RBM10	NOTEST	0	7.19949	inf	0	1	1	no
XLOC_001580	XLOC_001580	HYI	chr1:43855555-43919918	IgG	RBM10	NOTEST	0	7.19407	inf	0	1	1	no
XLOC_001042	XLOC_001042	SNRPE	chr1:203830739-203840280	IgG	RBM10	NOTEST	0	7.19174	inf	0	1	1	no
XLOC_003689	XLOC_003689	CTNND1,TMX2	chr11:57479994-57586652	IgG	RBM10	NOTEST	0	7.18734	inf	0	1	1	no
XLOC_024411	XLOC_024411	VCP	chr9:35056064-35072739	IgG	RBM10	NOTEST	0	7.17724	inf	0	1	1	no
XLOC_019637	XLOC_019637	RRP36	chr6:42989384-42997337	IgG	RBM10	NOTEST	0	7.17258	inf	0	1	1	no
XLOC_006079	XLOC_006079	POP5	chr12:121016847-121019201	IgG	RBM10	NOTEST	0	7.16611	inf	0	1	1	no
XLOC_007162	XLOC_007162	HAUS4	chr14:23398817-23426351	IgG	RBM10	NOTEST	0	7.1642	inf	0	1	1	no
XLOC_010841	XLOC_010841	IMPA2	chr18:11981426-12030885	IgG	RBM10	NOTEST	0	7.15921	inf	0	1	1	no
XLOC_010345	XLOC_010345	MED24	chr17:38175349-38210889	IgG	RBM10	NOTEST	0	7.15612	inf	0	1	1	no
XLOC_008391	XLOC_008391	SNORA78	chr16:2014996-2015505	IgG	RBM10	NOTEST	0	7.15402	inf	0	1	1	no
XLOC_025382	XLOC_025382	F8A1	chrX:154064063-154250998	IgG	RBM10	NOTEST	0	7.14729	inf	0	1	1	no
XLOC_013109	XLOC_013109	USP39	chr2:85829964-85876407	IgG	RBM10	NOTEST	0	7.14661	inf	0	1	1	no
XLOC_010733	XLOC_010733	CEP131	chr17:79163392-79196751	IgG	RBM10	NOTEST	0	7.1381	inf	0	1	1	no
XLOC_023902	XLOC_023902	NUDT2	chr9:34329503-34343711	IgG	RBM10	NOTEST	0	7.13552	inf	0	1	1	no
XLOC_010566	XLOC_010566	SUPT4H1	chr17:56378587-56494931	IgG	RBM10	NOTEST	0	7.13413	inf	0	1	1	no
XLOC_010502	XLOC_010502	HOXB2	chr17:46620018-46651810	IgG	RBM10	NOTEST	0	7.12201	inf	0	1	1	no
XLOC_012136	XLOC_012136	GTF2F1	chr19:6379579-6393291	IgG	RBM10	NOTEST	0	7.12035	inf	0	1	1	no
XLOC_011616	XLOC_011616	TIMM50	chr19:39971051-39981528	IgG	RBM10	NOTEST	0	7.10934	inf	0	1	1	no
XLOC_004569	XLOC_004569	RNASEH2C	chr11:65479472-65488409	IgG	RBM10	NOTEST	0	7.10759	inf	0	1	1	no
XLOC_018580	XLOC_018580	CYSTM1	chr5:139554652-139623374	IgG	RBM10	NOTEST	0	7.10757	inf	0	1	1	no
XLOC_011939	XLOC_011939	LENG8	chr19:54960339-54974894	IgG	RBM10	NOTEST	0	7.10683	inf	0	1	1	no
XLOC_005490	XLOC_005490	SFSWAP	chr12:132195631-132284283	IgG	RBM10	NOTEST	0	7.09336	inf	0	1	1	no
XLOC_024882	XLOC_024882	TBL1X	chrX:9431334-9687780	IgG	RBM10	NOTEST	0	7.09259	inf	0	1	1	no
XLOC_009380	XLOC_009380	SGSM2	chr17:2240805-2284348	IgG	RBM10	NOTEST	0	7.08977	inf	0	1	1	no
XLOC_013925	XLOC_013925	TGOLN2	chr2:85545140-85555419	IgG	RBM10	NOTEST	0	7.07562	inf	0	1	1	no
XLOC_008709	XLOC_008709	USB1	chr16:58035276-58055527	IgG	RBM10	NOTEST	0	7.07379	inf	0	1	1	no
XLOC_006653	XLOC_006653	GAS6	chr13:114518582-114567046	IgG	RBM10	NOTEST	0	7.07295	inf	0	1	1	no
XLOC_024258	XLOC_024258	KCNT1	chr9:138594030-138684993	IgG	RBM10	NOTEST	0	7.07288	inf	0	1	1	no
XLOC_013263	XLOC_013263	IMP4	chr2:131100488-131104197	IgG	RBM10	NOTEST	0	7.07154	inf	0	1	1	no
XLOC_019595	XLOC_019595	BRPF3	chr6:36164549-36200567	IgG	RBM10	NOTEST	0	7.06857	inf	0	1	1	no
XLOC_001397	XLOC_001397	CAMK2N1	chr1:20808883-20812728	IgG	RBM10	NOTEST	0	7.06779	inf	0	1	1	no
XLOC_001129	XLOC_001129	SRP9	chr1:225965514-225978168	IgG	RBM10	NOTEST	0	7.06546	inf	0	1	1	no
XLOC_002365	XLOC_002365	C1orf198	chr1:230972864-231005335	IgG	RBM10	NOTEST	0	7.05657	inf	0	1	1	no
XLOC_024709	XLOC_024709	DPM2	chr9:130697373-130700763	IgG	RBM10	NOTEST	0	7.04983	inf	0	1	1	no
XLOC_006103	XLOC_006103	PITPNM2	chr12:123468026-123594975	IgG	RBM10	NOTEST	0	7.04516	inf	0	1	1	no
XLOC_010007	XLOC_010007	ASPSCR1	chr17:79935425-79975282	IgG	RBM10	NOTEST	0	7.04378	inf	0	1	1	no
XLOC_010747	XLOC_010747	FAM195B	chr17:79780236-79791170	IgG	RBM10	NOTEST	0	7.04325	inf	0	1	1	no
XLOC_005459	XLOC_005459	SETD8	chr12:123868703-123893900	IgG	RBM10	NOTEST	0	7.03816	inf	0	1	1	no
XLOC_015326	XLOC_015326	TIAM1	chr21:32490735-32931290	IgG	RBM10	NOTEST	0	7.03454	inf	0	1	1	no
XLOC_006343	XLOC_006343	UBAC2	chr13:99848627-100058554	IgG	RBM10	NOTEST	0	7.02956	inf	0	1	1	no
XLOC_014321	XLOC_014321	ABCB6	chr2:220074487-220083712	IgG	RBM10	NOTEST	0	7.02359	inf	0	1	1	no
XLOC_005445	XLOC_005445	BCL7A	chr12:122459860-122499950	IgG	RBM10	NOTEST	0	7.01578	inf	0	1	1	no
XLOC_009608	XLOC_009608	ZNF207	chr17:30677127-30697468	IgG	RBM10	NOTEST	0	7.00419	inf	0	1	1	no
XLOC_016421	XLOC_016421	RAB7A	chr3:128444978-128533641	IgG	RBM10	NOTEST	0	6.9984	inf	0	1	1	no
XLOC_010826	XLOC_010826	NDUFV2	chr18:9102627-9136718	IgG	RBM10	NOTEST	0	6.99752	inf	0	1	1	no
XLOC_000317	XLOC_000317	MFSD2A	chr1:40420783-40435640	IgG	RBM10	NOTEST	0	6.98968	inf	0	1	1	no
XLOC_024633	XLOC_024633	CDC26	chr9:116029289-116037869	IgG	RBM10	NOTEST	0	6.98728	inf	0	1	1	no
XLOC_024638	XLOC_024638	POLE3	chr9:116169517-116191964	IgG	RBM10	NOTEST	0	6.98572	inf	0	1	1	no
XLOC_008584	XLOC_008584	MVP,PAGR1	chr16:29827527-29859360	IgG	RBM10	NOTEST	0	6.98184	inf	0	1	1	no
XLOC_008617	XLOC_008617	KAT8	chr16:31128984-31142714	IgG	RBM10	NOTEST	0	6.97974	inf	0	1	1	no
XLOC_016148	XLOC_016148	EXOSC7	chr3:45017740-45054158	IgG	RBM10	NOTEST	0	6.97773	inf	0	1	1	no
XLOC_012131	XLOC_012131	RANBP3	chr19:5914192-5978320	IgG	RBM10	NOTEST	0	6.97025	inf	0	1	1	no
XLOC_020404	XLOC_020404	SNX3	chr6:108532716-108582464	IgG	RBM10	NOTEST	0	6.96479	inf	0	1	1	no
XLOC_004558	XLOC_004558	ZNHIT2	chr11:64883874-64885170	IgG	RBM10	NOTEST	0	6.96411	inf	0	1	1	no
XLOC_012336	XLOC_012336	NR2C2AP	chr19:19256375-19314238	IgG	RBM10	NOTEST	0	6.96316	inf	0	1	1	no
XLOC_014506	XLOC_014506	LINC00493	chr20:18548072-18550203	IgG	RBM10	NOTEST	0	6.94778	inf	0	1	1	no
XLOC_002705	XLOC_002705	LDB3	chr10:88428205-88495824	IgG	RBM10	NOTEST	0	6.93705	inf	0	1	1	no
XLOC_022848	XLOC_022848	C7orf49	chr7:134832765-134855578	IgG	RBM10	NOTEST	0	6.93177	inf	0	1	1	no
XLOC_015642	XLOC_015642	EP300	chr22:41488613-41576081	IgG	RBM10	NOTEST	0	6.9095	inf	0	1	1	no
XLOC_005149	XLOC_005149	LOC100652999	chr12:53901639-54020199	IgG	RBM10	NOTEST	0	6.89849	inf	0	1	1	no
XLOC_022478	XLOC_022478	HOXA7	chr7:27179982-27196296	IgG	RBM10	NOTEST	0	6.89036	inf	0	1	1	no
XLOC_025345	XLOC_025345	NSDHL	chrX:151999510-152037907	IgG	RBM10	NOTEST	0	6.8809	inf	0	1	1	no
XLOC_010491	XLOC_010491	MRPL10	chr17:45900637-45908907	IgG	RBM10	NOTEST	0	6.86319	inf	0	1	1	no
XLOC_021827	XLOC_021827	BZW2	chr7:16685758-16746148	IgG	RBM10	NOTEST	0	6.85663	inf	0	1	1	no
XLOC_011658	XLOC_011658	ZNF574	chr19:42580289-42585720	IgG	RBM10	NOTEST	0	6.84753	inf	0	1	1	no
XLOC_014426	XLOC_014426	NRSN2	chr20:327369-335512	IgG	RBM10	NOTEST	0	6.84461	inf	0	1	1	no
XLOC_010847	XLOC_010847	PSMG2	chr18:12658737-12725739	IgG	RBM10	NOTEST	0	6.83852	inf	0	1	1	no
XLOC_019343	XLOC_019343	WRNIP1	chr6:2765665-2785979	IgG	RBM10	NOTEST	0	6.83634	inf	0	1	1	no
XLOC_010224	XLOC_010224	MFAP4	chr17:19240866-19290532	IgG	RBM10	NOTEST	0	6.83288	inf	0	1	1	no
XLOC_012452	XLOC_012452	SIRT2	chr19:39369194-39399534	IgG	RBM10	NOTEST	0	6.81924	inf	0	1	1	no
XLOC_003435	XLOC_003435	TSSC4	chr11:2423522-2425106	IgG	RBM10	NOTEST	0	6.80626	inf	0	1	1	no
XLOC_024682	XLOC_024682	DENND1A	chr9:126118445-126692417	IgG	RBM10	NOTEST	0	6.79998	inf	0	1	1	no
XLOC_020248	XLOC_020248	C6orf226	chr6:42858002-42858554	IgG	RBM10	NOTEST	0	6.79837	inf	0	1	1	no
XLOC_003006	XLOC_003006	DNAJC1	chr10:22045476-22292650	IgG	RBM10	NOTEST	0	6.79748	inf	0	1	1	no
XLOC_013628	XLOC_013628	SEPT2	chr2:242166681-242293441	IgG	RBM10	NOTEST	0	6.78459	inf	0	1	1	no
XLOC_008451	XLOC_008451	DNAJA3	chr16:4475805-4506775	IgG	RBM10	NOTEST	0	6.78366	inf	0	1	1	no
XLOC_011812	XLOC_011812	MED25	chr19:50321535-50340237	IgG	RBM10	NOTEST	0	6.78228	inf	0	1	1	no
XLOC_004953	XLOC_004953	EMG1	chr12:7079943-7085165	IgG	RBM10	NOTEST	0	6.78188	inf	0	1	1	no
XLOC_006785	XLOC_006785	C14orf166	chr14:52456227-52471420	IgG	RBM10	NOTEST	0	6.74257	inf	0	1	1	no
XLOC_013923	XLOC_013923	SUCLG1	chr2:84650646-84686586	IgG	RBM10	NOTEST	0	6.7371	inf	0	1	1	no
XLOC_007324	XLOC_007324	PIGH	chr14:68000007-68067017	IgG	RBM10	NOTEST	0	6.73403	inf	0	1	1	no
XLOC_007348	XLOC_007348	ELMSAN1	chr14:74181824-74253961	IgG	RBM10	NOTEST	0	6.72442	inf	0	1	1	no
XLOC_002422	XLOC_002422	ZNF496	chr1:247463621-247495045	IgG	RBM10	NOTEST	0	6.71764	inf	0	1	1	no
XLOC_021953	XLOC_021953	MRPS17	chr7:56019610-56023033	IgG	RBM10	NOTEST	0	6.71446	inf	0	1	1	no
XLOC_013711	XLOC_013711	ADCY3	chr2:25013135-25142055	IgG	RBM10	NOTEST	0	6.71389	inf	0	1	1	no
XLOC_015702	XLOC_015702	TRABD	chr22:50624359-50638027	IgG	RBM10	NOTEST	0	6.71081	inf	0	1	1	no
XLOC_015762	XLOC_015762	PI4KAP2	chr22:21827286-21871780	IgG	RBM10	NOTEST	0	6.70573	inf	0	1	1	no
XLOC_001253	XLOC_001253	SDF4	chr1:1152287-1167447	IgG	RBM10	NOTEST	0	6.70362	inf	0	1	1	no
XLOC_008287	XLOC_008287	MFGE8	chr15:89441913-89456663	IgG	RBM10	NOTEST	0	6.69516	inf	0	1	1	no
XLOC_009143	XLOC_009143	C16orf58	chr16:31494438-31519740	IgG	RBM10	NOTEST	0	6.69208	inf	0	1	1	no
XLOC_012240	XLOC_012240	MAN2B1	chr19:12757321-12777591	IgG	RBM10	NOTEST	0	6.69061	inf	0	1	1	no
XLOC_008356	XLOC_008356	PIGQ	chr16:619967-634136	IgG	RBM10	NOTEST	0	6.68174	inf	0	1	1	no
XLOC_025754	XLOC_025754	ELF4	chrX:129198894-129244688	IgG	RBM10	NOTEST	0	6.67894	inf	0	1	1	no
XLOC_003414	XLOC_003414	TSPAN4	chr11:842823-867116	IgG	RBM10	NOTEST	0	6.67663	inf	0	1	1	no
XLOC_023584	XLOC_023584	COPS5	chr8:67955314-67974562	IgG	RBM10	NOTEST	0	6.66518	inf	0	1	1	no
XLOC_019412	XLOC_019412	HIST1H3A	chr6:26020717-26021186	IgG	RBM10	NOTEST	0	6.65517	inf	0	1	1	no
XLOC_018566	XLOC_018566	KIF20A	chr5:137514416-137549032	IgG	RBM10	NOTEST	0	6.65509	inf	0	1	1	no
XLOC_007160	XLOC_007160	RBM23	chr14:23369853-23388396	IgG	RBM10	NOTEST	0	6.65364	inf	0	1	1	no
XLOC_006829	XLOC_006829	MTHFD1	chr14:64319682-64927439	IgG	RBM10	NOTEST	0	6.65336	inf	0	1	1	no
XLOC_013607	XLOC_013607	SCLY,UBE2F	chr2:238875586-239008054	IgG	RBM10	NOTEST	0	6.64778	inf	0	1	1	no
XLOC_004125	XLOC_004125	ST3GAL4	chr11:126225539-126284536	IgG	RBM10	NOTEST	0	6.64359	inf	0	1	1	no
XLOC_009639	XLOC_009639	AATF	chr17:35306174-35414171	IgG	RBM10	NOTEST	0	6.6407	inf	0	1	1	no
XLOC_015017	XLOC_015017	SLC35C2	chr20:44978166-44993097	IgG	RBM10	NOTEST	0	6.6362	inf	0	1	1	no
XLOC_019396	XLOC_019396	CDKAL1	chr6:20534687-21232634	IgG	RBM10	NOTEST	0	6.63576	inf	0	1	1	no
XLOC_015701	XLOC_015701	PANX2	chr22:50609159-50618724	IgG	RBM10	NOTEST	0	6.62857	inf	0	1	1	no
XLOC_014682	XLOC_014682	RNF114	chr20:48552913-48570422	IgG	RBM10	NOTEST	0	6.6275	inf	0	1	1	no
XLOC_002442	XLOC_002442	ZNF692	chr1:249144202-249153315	IgG	RBM10	NOTEST	0	6.61613	inf	0	1	1	no
XLOC_000792	XLOC_000792	EFNA3	chr1:155051347-155060014	IgG	RBM10	NOTEST	0	6.61234	inf	0	1	1	no
XLOC_016693	XLOC_016693	VGLL4	chr3:11314009-11762242	IgG	RBM10	NOTEST	0	6.61196	inf	0	1	1	no
XLOC_022229	XLOC_022229	TSPAN33	chr7:128784711-128809535	IgG	RBM10	NOTEST	0	6.60096	inf	0	1	1	no
XLOC_005425	XLOC_005425	CCDC64	chr12:120427647-120532299	IgG	RBM10	NOTEST	0	6.59174	inf	0	1	1	no
XLOC_013538	XLOC_013538	GMPPA	chr2:220363586-220371718	IgG	RBM10	NOTEST	0	6.58058	inf	0	1	1	no
XLOC_006026	XLOC_006026	ANAPC7	chr12:110810704-110841535	IgG	RBM10	NOTEST	0	6.57598	inf	0	1	1	no
XLOC_007398	XLOC_007398	TTC7B	chr14:91006931-91282761	IgG	RBM10	NOTEST	0	6.56594	inf	0	1	1	no
XLOC_003275	XLOC_003275	FBXW4	chr10:103370420-103454743	IgG	RBM10	NOTEST	0	6.54438	inf	0	1	1	no
XLOC_008589	XLOC_008589	INO80E	chr16:30007530-30024917	IgG	RBM10	NOTEST	0	6.5433	inf	0	1	1	no
XLOC_010018	XLOC_010018	FN3KRP	chr17:80674581-80685893	IgG	RBM10	NOTEST	0	6.52813	inf	0	1	1	no
XLOC_011439	XLOC_011439	FCHO1	chr19:17858526-17899377	IgG	RBM10	NOTEST	0	6.52123	inf	0	1	1	no
XLOC_003295	XLOC_003295	SH3PXD2A	chr10:105353783-105615164	IgG	RBM10	NOTEST	0	6.51628	inf	0	1	1	no
XLOC_019574	XLOC_019574	ITPR3	chr6:33589155-33664348	IgG	RBM10	NOTEST	0	6.51542	inf	0	1	1	no
XLOC_003411	XLOC_003411	PNPLA2	chr11:818900-825571	IgG	RBM10	NOTEST	0	6.51299	inf	0	1	1	no
XLOC_004719	XLOC_004719	TAF1D	chr11:93469095-93474703	IgG	RBM10	NOTEST	0	6.50682	inf	0	1	1	no
XLOC_010597	XLOC_010597	STRADA	chr17:61780191-61819330	IgG	RBM10	NOTEST	0	6.5047	inf	0	1	1	no
XLOC_001462	XLOC_001462	IFI6	chr1:27992571-27998724	IgG	RBM10	NOTEST	0	6.50314	inf	0	1	1	no
XLOC_012638	XLOC_012638	TEAD2	chr19:49838676-49865714	IgG	RBM10	NOTEST	0	6.49637	inf	0	1	1	no
XLOC_013714	XLOC_013714	DNMT3A	chr2:25455829-25565459	IgG	RBM10	NOTEST	0	6.48286	inf	0	1	1	no
XLOC_005518	XLOC_005518	FBXL14	chr12:1675158-1703331	IgG	RBM10	NOTEST	0	6.4807	inf	0	1	1	no
XLOC_015599	XLOC_015599	GGA1	chr22:38004480-38029571	IgG	RBM10	NOTEST	0	6.47683	inf	0	1	1	no
XLOC_007101	XLOC_007101	ADSSL1	chr14:105190533-105213647	IgG	RBM10	NOTEST	0	6.4693	inf	0	1	1	no
XLOC_005148	XLOC_005148	TARBP2	chr12:53894704-53900215	IgG	RBM10	NOTEST	0	6.45706	inf	0	1	1	no
XLOC_010728	XLOC_010728	BAIAP2-AS1	chr17:79002932-79008519	IgG	RBM10	NOTEST	0	6.4424	inf	0	1	1	no
XLOC_015404	XLOC_015404	TRPM2-AS	chr21:45773483-45862964	IgG	RBM10	NOTEST	0	6.44022	inf	0	1	1	no
XLOC_008226	XLOC_008226	TSPAN3	chr15:77336359-77363570	IgG	RBM10	NOTEST	0	6.43995	inf	0	1	1	no
XLOC_001538	XLOC_001538	YRDC	chr1:38268613-38275126	IgG	RBM10	NOTEST	0	6.43971	inf	0	1	1	no
XLOC_009206	XLOC_009206	GOT2	chr16:58741034-58768261	IgG	RBM10	NOTEST	0	6.43873	inf	0	1	1	no
XLOC_014947	XLOC_014947	UQCC1	chr20:33890368-33999945	IgG	RBM10	NOTEST	0	6.43869	inf	0	1	1	no
XLOC_005018	XLOC_005018	DERA	chr12:16064185-16190315	IgG	RBM10	NOTEST	0	6.43822	inf	0	1	1	no
XLOC_012454	XLOC_012454	SARS2	chr19:39405903-39423659	IgG	RBM10	NOTEST	0	6.43813	inf	0	1	1	no
XLOC_015162	XLOC_015162	EVA1C	chr21:33784744-33887710	IgG	RBM10	NOTEST	0	6.39627	inf	0	1	1	no
XLOC_000703	XLOC_000703	HIST2H2AC	chr1:149858524-149858961	IgG	RBM10	NOTEST	0	6.39467	inf	0	1	1	no
XLOC_003755	XLOC_003755	SNORA57	chr11:62430288-62441162	IgG	RBM10	NOTEST	0	6.39368	inf	0	1	1	no
XLOC_003880	XLOC_003880	FADD	chr11:70049268-70053508	IgG	RBM10	NOTEST	0	6.38836	inf	0	1	1	no
XLOC_019348	XLOC_019348	BPHL	chr6:3118925-3153432	IgG	RBM10	NOTEST	0	6.38586	inf	0	1	1	no
XLOC_019148	XLOC_019148	PFDN1	chr5:139624634-139682689	IgG	RBM10	NOTEST	0	6.38495	inf	0	1	1	no
XLOC_018767	XLOC_018767	MAML1	chr5:179159850-179204287	IgG	RBM10	NOTEST	0	6.37366	inf	0	1	1	no
XLOC_014787	XLOC_014787	CSNK2A1	chr20:463337-524482	IgG	RBM10	NOTEST	0	6.35389	inf	0	1	1	no
XLOC_014429	XLOC_014429	FAM110A	chr20:814339-826922	IgG	RBM10	NOTEST	0	6.34912	inf	0	1	1	no
XLOC_003232	XLOC_003232	ALDH18A1	chr10:97365685-97416567	IgG	RBM10	NOTEST	0	6.34395	inf	0	1	1	no
XLOC_003818	XLOC_003818	SIPA1	chr11:65405577-65418391	IgG	RBM10	NOTEST	0	6.33703	inf	0	1	1	no
XLOC_012040	XLOC_012040	MIER2	chr19:305574-344791	IgG	RBM10	NOTEST	0	6.33498	inf	0	1	1	no
XLOC_016225	XLOC_016225	NISCH	chr3:52489523-52527088	IgG	RBM10	NOTEST	0	6.32782	inf	0	1	1	no
XLOC_014594	XLOC_014594	EPB41L1	chr20:34679425-34820721	IgG	RBM10	NOTEST	0	6.3165	inf	0	1	1	no
XLOC_014862	XLOC_014862	SNX5	chr20:17922239-17949634	IgG	RBM10	NOTEST	0	6.31465	inf	0	1	1	no
XLOC_001147	XLOC_001147	HIST3H2BB	chr1:228645807-228646259	IgG	RBM10	NOTEST	0	6.31307	inf	0	1	1	no
XLOC_012587	XLOC_012587	SLC1A5	chr19:47278139-47291842	IgG	RBM10	NOTEST	0	6.29138	inf	0	1	1	no
XLOC_008745	XLOC_008745	NUTF2	chr16:67862059-67905219	IgG	RBM10	NOTEST	0	6.2886	inf	0	1	1	no
XLOC_015689	XLOC_015689	TRMU	chr22:46731297-46753237	IgG	RBM10	NOTEST	0	6.28707	inf	0	1	1	no
XLOC_005462	XLOC_005462	TMED2	chr12:124069075-124082688	IgG	RBM10	NOTEST	0	6.28304	inf	0	1	1	no
XLOC_012147	XLOC_012147	GPR108	chr19:6729924-6737633	IgG	RBM10	NOTEST	0	6.26539	inf	0	1	1	no
XLOC_012667	XLOC_012667	SNAR-D	chr19:50643458-50643577	IgG	RBM10	NOTEST	0	6.26365	inf	0	1	1	no
XLOC_011450	XLOC_011450	MPV17L2	chr19:18304039-18307550	IgG	RBM10	NOTEST	0	6.26347	inf	0	1	1	no
XLOC_009797	XLOC_009797	DLX4	chr17:48046561-48052323	IgG	RBM10	NOTEST	0	6.26249	inf	0	1	1	no
XLOC_009927	XLOC_009927	CDR2L	chr17:72983726-73001892	IgG	RBM10	NOTEST	0	6.26165	inf	0	1	1	no
XLOC_009266	XLOC_009266	VAC14	chr16:70721341-70835061	IgG	RBM10	NOTEST	0	6.25705	inf	0	1	1	no
XLOC_025501	XLOC_025501	SYN1	chrX:47420498-47479256	IgG	RBM10	NOTEST	0	6.25457	inf	0	1	1	no
XLOC_010726	XLOC_010726	NPTX1	chr17:78440632-78450404	IgG	RBM10	NOTEST	0	6.24126	inf	0	1	1	no
XLOC_019639	XLOC_019639	PTK7	chr6:43044005-43129458	IgG	RBM10	NOTEST	0	6.23235	inf	0	1	1	no
XLOC_006446	XLOC_006446	SLC7A1	chr13:30083550-30169825	IgG	RBM10	NOTEST	0	6.23124	inf	0	1	1	no
XLOC_011244	XLOC_011244	CCDC94	chr19:4247110-4269085	IgG	RBM10	NOTEST	0	6.22373	inf	0	1	1	no
XLOC_010735	XLOC_010735	SLC38A10	chr17:79218610-79269139	IgG	RBM10	NOTEST	0	6.221	inf	0	1	1	no
XLOC_008437	XLOC_008437	ZNF205	chr16:3160460-3170518	IgG	RBM10	NOTEST	0	6.2205	inf	0	1	1	no
XLOC_012678	XLOC_012678	C19orf48	chr19:51300949-51308110	IgG	RBM10	NOTEST	0	6.21493	inf	0	1	1	no
XLOC_012486	XLOC_012486	C19orf54	chr19:41223007-41255828	IgG	RBM10	NOTEST	0	6.19533	inf	0	1	1	no
XLOC_009192	XLOC_009192	CIAPIN1	chr16:57462086-57495187	IgG	RBM10	NOTEST	0	6.19221	inf	0	1	1	no
XLOC_008730	XLOC_008730	NOL3	chr16:67204399-67217883	IgG	RBM10	NOTEST	0	6.18939	inf	0	1	1	no
XLOC_014513	XLOC_014513	C20orf26	chr20:20015004-20341346	IgG	RBM10	NOTEST	0	6.18869	inf	0	1	1	no
XLOC_011387	XLOC_011387	DCAF15	chr19:14041999-14072256	IgG	RBM10	NOTEST	0	6.18744	inf	0	1	1	no
XLOC_011733	XLOC_011733	SAE1	chr19:47634079-47713893	IgG	RBM10	NOTEST	0	6.18055	inf	0	1	1	no
XLOC_000770	XLOC_000770	CHTOP	chr1:153591275-153618782	IgG	RBM10	NOTEST	0	6.17575	inf	0	1	1	no
XLOC_016775	XLOC_016775	POMGNT2	chr3:43120720-43147575	IgG	RBM10	NOTEST	0	6.17309	inf	0	1	1	no
XLOC_017956	XLOC_017956	ANKRD17	chr4:73940501-74124502	IgG	RBM10	NOTEST	0	6.17276	inf	0	1	1	no
XLOC_015086	XLOC_015086	TCFL5	chr20:61448413-61493115	IgG	RBM10	NOTEST	0	6.17256	inf	0	1	1	no
XLOC_024739	XLOC_024739	UCK1	chr9:134378288-134406662	IgG	RBM10	NOTEST	0	6.165	inf	0	1	1	no
XLOC_007366	XLOC_007366	TGFB3	chr14:76424441-76448092	IgG	RBM10	NOTEST	0	6.15171	inf	0	1	1	no
XLOC_012303	XLOC_012303	SMIM7	chr19:16756958-16770968	IgG	RBM10	NOTEST	0	6.14911	inf	0	1	1	no
XLOC_011196	XLOC_011196	MIDN	chr19:1248551-1259142	IgG	RBM10	NOTEST	0	6.14849	inf	0	1	1	no
XLOC_011959	XLOC_011959	BRSK1	chr19:55795533-55823903	IgG	RBM10	NOTEST	0	6.14519	inf	0	1	1	no
XLOC_011558	XLOC_011558	KMT2B	chr19:36208920-36229781	IgG	RBM10	NOTEST	0	6.12755	inf	0	1	1	no
XLOC_000472	XLOC_000472	GADD45A	chr1:68150859-68154021	IgG	RBM10	NOTEST	0	6.12556	inf	0	1	1	no
XLOC_003572	XLOC_003572	EIF3M	chr11:32605312-32816204	IgG	RBM10	NOTEST	0	6.11241	inf	0	1	1	no
XLOC_012213	XLOC_012213	TMED1	chr19:10942742-10946983	IgG	RBM10	NOTEST	0	6.11029	inf	0	1	1	no
XLOC_008677	XLOC_008677	MT1E	chr16:56659584-56661024	IgG	RBM10	NOTEST	0	6.10799	inf	0	1	1	no
XLOC_023913	XLOC_023913	TESK1	chr9:35605280-35618424	IgG	RBM10	NOTEST	0	6.10504	inf	0	1	1	no
XLOC_001275	XLOC_001275	TMEM52	chr1:1849028-1850740	IgG	RBM10	NOTEST	0	6.09808	inf	0	1	1	no
XLOC_006835	XLOC_006835	CHURC1,CHURC1-FNTB,FNTB	chr14:65381078-65569413	IgG	RBM10	NOTEST	0	6.09438	inf	0	1	1	no
XLOC_007745	XLOC_007745	MAP2K1	chr15:66679210-66790146	IgG	RBM10	NOTEST	0	6.08483	inf	0	1	1	no
XLOC_022326	XLOC_022326	ZNF282	chr7:148892576-148923339	IgG	RBM10	NOTEST	0	6.08215	inf	0	1	1	no
XLOC_025212	XLOC_025212	TMEM164	chrX:109245862-109421016	IgG	RBM10	NOTEST	0	6.08155	inf	0	1	1	no
XLOC_004544	XLOC_004544	MEN1	chr11:64570985-64578766	IgG	RBM10	NOTEST	0	6.07833	inf	0	1	1	no
XLOC_008456	XLOC_008456	NUDT16L1	chr16:4743693-4745860	IgG	RBM10	NOTEST	0	6.07809	inf	0	1	1	no
XLOC_024754	XLOC_024754	SURF4	chr9:136228324-136324525	IgG	RBM10	NOTEST	0	6.07323	inf	0	1	1	no
XLOC_004035	XLOC_004035	NCAM1	chr11:112830002-113149158	IgG	RBM10	NOTEST	0	6.07045	inf	0	1	1	no
XLOC_004567	XLOC_004567	MAP3K11	chr11:65365225-65381720	IgG	RBM10	NOTEST	0	6.06527	inf	0	1	1	no
XLOC_006138	XLOC_006138	ANKLE2	chr12:133302252-133338474	IgG	RBM10	NOTEST	0	6.06009	inf	0	1	1	no
XLOC_005226	XLOC_005226	AGAP2-AS1	chr12:58118075-58135944	IgG	RBM10	NOTEST	0	6.0562	inf	0	1	1	no
XLOC_008991	XLOC_008991	FAM86A	chr16:5121809-5147821	IgG	RBM10	NOTEST	0	6.05434	inf	0	1	1	no
XLOC_005558	XLOC_005558	LPCAT3	chr12:7085346-7125842	IgG	RBM10	NOTEST	0	6.04587	inf	0	1	1	no
XLOC_001374	XLOC_001374	ATP13A2	chr1:17312452-17338467	IgG	RBM10	NOTEST	0	6.04376	inf	0	1	1	no
XLOC_011271	XLOC_011271	ALKBH7	chr19:6372443-6375261	IgG	RBM10	NOTEST	0	6.04186	inf	0	1	1	no
XLOC_009236	XLOC_009236	ENKD1	chr16:67696849-67700628	IgG	RBM10	NOTEST	0	6.02558	inf	0	1	1	no
XLOC_011309	XLOC_011309	ZNF317	chr19:9251055-9274091	IgG	RBM10	NOTEST	0	6.02434	inf	0	1	1	no
XLOC_003838	XLOC_003838	PELI3	chr11:66233797-66244808	IgG	RBM10	NOTEST	0	6.02122	inf	0	1	1	no
XLOC_013238	XLOC_013238	STEAP3	chr2:119981383-120023227	IgG	RBM10	NOTEST	0	6.02094	inf	0	1	1	no
XLOC_024424	XLOC_024424	MSMP	chr9:35749276-35754274	IgG	RBM10	NOTEST	0	6.01946	inf	0	1	1	no
XLOC_003381	XLOC_003381	TUBGCP2	chr10:135092133-135126666	IgG	RBM10	NOTEST	0	6.01491	inf	0	1	1	no
XLOC_012204	XLOC_012204	TYK2	chr19:10461203-10491248	IgG	RBM10	NOTEST	0	6.0148	inf	0	1	1	no
XLOC_011190	XLOC_011190	CNN2	chr19:1026297-1039064	IgG	RBM10	NOTEST	0	6.00215	inf	0	1	1	no
XLOC_023500	XLOC_023500	PPP2CB	chr8:30643125-30670352	IgG	RBM10	NOTEST	0	6.00059	inf	0	1	1	no
XLOC_005927	XLOC_005927	PAWR	chr12:79985744-80084790	IgG	RBM10	NOTEST	0	5.9951	inf	0	1	1	no
XLOC_008977	XLOC_008977	TFAP4	chr16:4307186-4323001	IgG	RBM10	NOTEST	0	5.99307	inf	0	1	1	no
XLOC_000190	XLOC_000190	TCEB3	chr1:24069855-24104787	IgG	RBM10	NOTEST	0	5.99224	inf	0	1	1	no
XLOC_011517	XLOC_011517	LRP3	chr19:33685598-33716756	IgG	RBM10	NOTEST	0	5.9922	inf	0	1	1	no
XLOC_025855	XLOC_025855	MAGEA3	chrX:151934651-151938240	IgG	RBM10	NOTEST	0	5.99196	inf	0	1	1	no
XLOC_012785	XLOC_012785	ZNF579	chr19:56088890-56092211	IgG	RBM10	NOTEST	0	5.99002	inf	0	1	1	no
XLOC_020146	XLOC_020146	DXO	chr6:31937587-31949223	IgG	RBM10	NOTEST	0	5.98636	inf	0	1	1	no
XLOC_016023	XLOC_016023	TATDN2	chr3:10290176-10335133	IgG	RBM10	NOTEST	0	5.98433	inf	0	1	1	no
XLOC_007818	XLOC_007818	CRABP1	chr15:78632665-78640572	IgG	RBM10	NOTEST	0	5.9826	inf	0	1	1	no
XLOC_007417	XLOC_007417	DDX24	chr14:94517267-94547558	IgG	RBM10	NOTEST	0	5.97948	inf	0	1	1	no
XLOC_004381	XLOC_004381	SYT13	chr11:45261852-45307884	IgG	RBM10	NOTEST	0	5.97862	inf	0	1	1	no
XLOC_017147	XLOC_017147	SERP1	chr3:150259779-150264428	IgG	RBM10	NOTEST	0	5.97701	inf	0	1	1	no
XLOC_022729	XLOC_022729	ACTL6B	chr7:100240725-100254084	IgG	RBM10	NOTEST	0	5.9598	inf	0	1	1	no
XLOC_008413	XLOC_008413	NTN3	chr16:2521499-2524146	IgG	RBM10	NOTEST	0	5.95963	inf	0	1	1	no
XLOC_000894	XLOC_000894	UCK2	chr1:165796731-165880855	IgG	RBM10	NOTEST	0	5.95787	inf	0	1	1	no
XLOC_022931	XLOC_022931	RHEB	chr7:151163097-151217010	IgG	RBM10	NOTEST	0	5.951	inf	0	1	1	no
XLOC_013326	XLOC_013326	DAPL1	chr2:159651828-159672496	IgG	RBM10	NOTEST	0	5.94658	inf	0	1	1	no
XLOC_002070	XLOC_002070	COPA	chr1:160258376-160328742	IgG	RBM10	NOTEST	0	5.94102	inf	0	1	1	no
XLOC_019093	XLOC_019093	SEPT8	chr5:132083136-132113561	IgG	RBM10	NOTEST	0	5.93465	inf	0	1	1	no
XLOC_012655	XLOC_012655	VRK3	chr19:50479723-50528805	IgG	RBM10	NOTEST	0	5.93342	inf	0	1	1	no
XLOC_025066	XLOC_025066	TSR2	chrX:54466852-54471731	IgG	RBM10	NOTEST	0	5.93005	inf	0	1	1	no
XLOC_019625	XLOC_019625	BYSL	chr6:41888964-41900784	IgG	RBM10	NOTEST	0	5.92537	inf	0	1	1	no
XLOC_008474	XLOC_008474	RMI2	chr16:11439310-11445617	IgG	RBM10	NOTEST	0	5.92497	inf	0	1	1	no
XLOC_012342	XLOC_012342	LPAR2	chr19:19734465-19739039	IgG	RBM10	NOTEST	0	5.92277	inf	0	1	1	no
XLOC_006877	XLOC_006877	ZNF410	chr14:74353317-74398991	IgG	RBM10	NOTEST	0	5.91997	inf	0	1	1	no
XLOC_011339	XLOC_011339	C19orf52	chr19:11039423-11040916	IgG	RBM10	NOTEST	0	5.91572	inf	0	1	1	no
XLOC_019285	XLOC_019285	RAB24	chr5:176728190-176730745	IgG	RBM10	NOTEST	0	5.90689	inf	0	1	1	no
XLOC_013278	XLOC_013278	LOC150776	chr2:132202795-132366974	IgG	RBM10	NOTEST	0	5.90223	inf	0	1	1	no
XLOC_013380	XLOC_013380	HOXD10	chr2:176981491-176984670	IgG	RBM10	NOTEST	0	5.90033	inf	0	1	1	no
XLOC_012646	XLOC_012646	IRF3	chr19:50162825-50177173	IgG	RBM10	NOTEST	0	5.9	inf	0	1	1	no
XLOC_017742	XLOC_017742	SAP30	chr4:174292092-174298683	IgG	RBM10	NOTEST	0	5.89484	inf	0	1	1	no
XLOC_018840	XLOC_018840	ZNF622	chr5:16451627-16465894	IgG	RBM10	NOTEST	0	5.88845	inf	0	1	1	no
XLOC_019894	XLOC_019894	PCMT1	chr6:150070830-150132557	IgG	RBM10	NOTEST	0	5.88706	inf	0	1	1	no
XLOC_014612	XLOC_014612	SNORA71E	chr20:37075296-37079564	IgG	RBM10	NOTEST	0	5.88547	inf	0	1	1	no
XLOC_019647	XLOC_019647	POLR1C	chr6:43484776-43489246	IgG	RBM10	NOTEST	0	5.88345	inf	0	1	1	no
XLOC_020538	XLOC_020538	EZR	chr6:159186772-159243272	IgG	RBM10	NOTEST	0	5.87249	inf	0	1	1	no
XLOC_001602	XLOC_001602	LRRC41	chr1:46713366-46769038	IgG	RBM10	NOTEST	0	5.86952	inf	0	1	1	no
XLOC_024179	XLOC_024179	COQ4	chr9:131084790-131096351	IgG	RBM10	NOTEST	0	5.86538	inf	0	1	1	no
XLOC_019448	XLOC_019448	HIST1H2AI	chr6:27775976-27776445	IgG	RBM10	NOTEST	0	5.85782	inf	0	1	1	no
XLOC_019500	XLOC_019500	C6orf136	chr6:30614815-30640830	IgG	RBM10	NOTEST	0	5.84779	inf	0	1	1	no
XLOC_015606	XLOC_015606	GCAT	chr22:38203911-38213183	IgG	RBM10	NOTEST	0	5.84291	inf	0	1	1	no
XLOC_001450	XLOC_001450	GPN2	chr1:27205872-27216869	IgG	RBM10	NOTEST	0	5.84267	inf	0	1	1	no
XLOC_000363	XLOC_000363	CCDC24	chr1:44457279-44497164	IgG	RBM10	NOTEST	0	5.8424	inf	0	1	1	no
XLOC_014624	XLOC_014624	PLCG1	chr20:39657461-39804357	IgG	RBM10	NOTEST	0	5.83811	inf	0	1	1	no
XLOC_024752	XLOC_024752	MED22	chr9:136207750-136215011	IgG	RBM10	NOTEST	0	5.83787	inf	0	1	1	no
XLOC_023283	XLOC_023283	SQLE	chr8:126010719-126034525	IgG	RBM10	NOTEST	0	5.83537	inf	0	1	1	no
XLOC_015817	XLOC_015817	THOC5	chr22:29904155-29949736	IgG	RBM10	NOTEST	0	5.83323	inf	0	1	1	no
XLOC_002224	XLOC_002224	LAD1	chr1:201349965-201368669	IgG	RBM10	NOTEST	0	5.82995	inf	0	1	1	no
XLOC_020166	XLOC_020166	PSMB8	chr6:32808493-32821748	IgG	RBM10	NOTEST	0	5.82793	inf	0	1	1	no
XLOC_016697	XLOC_016697	RAF1	chr3:12598512-12705700	IgG	RBM10	NOTEST	0	5.82181	inf	0	1	1	no
XLOC_001011	XLOC_001011	RPS10P7	chr1:201489031-201489720	IgG	RBM10	NOTEST	0	5.81984	inf	0	1	1	no
XLOC_001250	XLOC_001250	C1orf159	chr1:1017197-1051736	IgG	RBM10	NOTEST	0	5.80801	inf	0	1	1	no
XLOC_019370	XLOC_019370	TMEM14C	chr6:10723147-10731362	IgG	RBM10	NOTEST	0	5.80739	inf	0	1	1	no
XLOC_006807	XLOC_006807	PSMA3	chr14:58711522-58764855	IgG	RBM10	NOTEST	0	5.79863	inf	0	1	1	no
XLOC_011644	XLOC_011644	CCDC97	chr19:41816093-41830788	IgG	RBM10	NOTEST	0	5.79832	inf	0	1	1	no
XLOC_006725	XLOC_006725	GMPR2	chr14:24701627-24708447	IgG	RBM10	NOTEST	0	5.79693	inf	0	1	1	no
XLOC_013716	XLOC_013716	DTNB	chr2:25600066-25896516	IgG	RBM10	NOTEST	0	5.79245	inf	0	1	1	no
XLOC_019449	XLOC_019449	HIST1H3H	chr6:27777841-27778314	IgG	RBM10	NOTEST	0	5.78266	inf	0	1	1	no
XLOC_003110	XLOC_003110	ZWINT	chr10:58117198-58121034	IgG	RBM10	NOTEST	0	5.78247	inf	0	1	1	no
XLOC_017805	XLOC_017805	MFSD10	chr4:2932287-2936586	IgG	RBM10	NOTEST	0	5.77831	inf	0	1	1	no
XLOC_000356	XLOC_000356	ST3GAL3	chr1:44173203-44396837	IgG	RBM10	NOTEST	0	5.77658	inf	0	1	1	no
XLOC_020252	XLOC_020252	MRPL2	chr6:43021766-43027242	IgG	RBM10	NOTEST	0	5.77463	inf	0	1	1	no
XLOC_009124	XLOC_009124	ZNF688	chr16:30581018-30583728	IgG	RBM10	NOTEST	0	5.77453	inf	0	1	1	no
XLOC_009998	XLOC_009998	CCDC137	chr17:79633760-79640936	IgG	RBM10	NOTEST	0	5.77318	inf	0	1	1	no
XLOC_017356	XLOC_017356	MAN2B2	chr4:6576900-6624131	IgG	RBM10	NOTEST	0	5.76124	inf	0	1	1	no
XLOC_011971	XLOC_011971	U2AF2	chr19:56165415-56186082	IgG	RBM10	NOTEST	0	5.76108	inf	0	1	1	no
XLOC_008759	XLOC_008759	CIRH1A	chr16:69166498-69202937	IgG	RBM10	NOTEST	0	5.75439	inf	0	1	1	no
XLOC_013518	XLOC_013518	RQCD1	chr2:219433302-219461158	IgG	RBM10	NOTEST	0	5.75233	inf	0	1	1	no
XLOC_019245	XLOC_019245	NUDCD2	chr5:162880585-162887143	IgG	RBM10	NOTEST	0	5.74364	inf	0	1	1	no
XLOC_005433	XLOC_005433	MLEC	chr12:121124948-121139667	IgG	RBM10	NOTEST	0	5.73673	inf	0	1	1	no
XLOC_000046	XLOC_000046	SMIM1	chr1:3689324-3692546	IgG	RBM10	NOTEST	0	5.73007	inf	0	1	1	no
XLOC_004543	XLOC_004543	MAP4K2	chr11:64556608-64570713	IgG	RBM10	NOTEST	0	5.72899	inf	0	1	1	no
XLOC_016802	XLOC_016802	SCAP	chr3:47455183-47517445	IgG	RBM10	NOTEST	0	5.72842	inf	0	1	1	no
XLOC_000886	XLOC_000886	HSD17B7	chr1:162760495-162782608	IgG	RBM10	NOTEST	0	5.7251	inf	0	1	1	no
XLOC_000445	XLOC_000445	NFIA	chr1:61542945-61928460	IgG	RBM10	NOTEST	0	5.7155	inf	0	1	1	no
XLOC_008220	XLOC_008220	FBXO22-AS1	chr15:76196199-76227608	IgG	RBM10	NOTEST	0	5.71266	inf	0	1	1	no
XLOC_003250	XLOC_003250	CRTAC1	chr10:99609994-99790585	IgG	RBM10	NOTEST	0	5.70861	inf	0	1	1	no
XLOC_014750	XLOC_014750	GID8	chr20:61569440-61579827	IgG	RBM10	NOTEST	0	5.70526	inf	0	1	1	no
XLOC_013217	XLOC_013217	SLC20A1	chr2:113403433-113421400	IgG	RBM10	NOTEST	0	5.70494	inf	0	1	1	no
XLOC_019488	XLOC_019488	PPP1R11	chr6:30034931-30043628	IgG	RBM10	NOTEST	0	5.70293	inf	0	1	1	no
XLOC_024810	XLOC_024810	LRRC26	chr9:140033608-140064491	IgG	RBM10	NOTEST	0	5.70233	inf	0	1	1	no
XLOC_012550	XLOC_012550	TRAPPC6A	chr19:45666185-45681501	IgG	RBM10	NOTEST	0	5.69505	inf	0	1	1	no
XLOC_019598	XLOC_019598	SRSF3	chr6:36562089-36572244	IgG	RBM10	NOTEST	0	5.69134	inf	0	1	1	no
XLOC_012050	XLOC_012050	R3HDM4	chr19:896502-913225	IgG	RBM10	NOTEST	0	5.68977	inf	0	1	1	no
XLOC_025892	XLOC_025892	CMC4,MTCP1	chrX:154289899-154299547	IgG	RBM10	NOTEST	0	5.67975	inf	0	1	1	no
XLOC_009230	XLOC_009230	TPPP3	chr16:67423709-67427438	IgG	RBM10	NOTEST	0	5.6723	inf	0	1	1	no
XLOC_017090	XLOC_017090	MRPL3	chr3:131181044-131221860	IgG	RBM10	NOTEST	0	5.65848	inf	0	1	1	no
XLOC_022673	XLOC_022673	HEPACAM2	chr7:92817898-92855832	IgG	RBM10	NOTEST	0	5.64172	inf	0	1	1	no
XLOC_014320	XLOC_014320	CNPPD1	chr2:220036618-220041702	IgG	RBM10	NOTEST	0	5.63807	inf	0	1	1	no
XLOC_016095	XLOC_016095	CTDSPL	chr3:37903668-38025960	IgG	RBM10	NOTEST	0	5.63481	inf	0	1	1	no
XLOC_009232	XLOC_009232	ATP6V0D1	chr16:67471916-67515089	IgG	RBM10	NOTEST	0	5.63187	inf	0	1	1	no
XLOC_006727	XLOC_006727	LTB4R,LTB4R2	chr14:24769059-24787242	IgG	RBM10	NOTEST	0	5.63087	inf	0	1	1	no
XLOC_007361	XLOC_007361	ACYP1	chr14:75519927-75530736	IgG	RBM10	NOTEST	0	5.62556	inf	0	1	1	no
XLOC_015626	XLOC_015626	TAB1	chr22:39795758-39833133	IgG	RBM10	NOTEST	0	5.62429	inf	0	1	1	no
XLOC_003359	XLOC_003359	UROS	chr10:127477146-127511837	IgG	RBM10	NOTEST	0	5.61942	inf	0	1	1	no
XLOC_024807	XLOC_024807	SAPCD2	chr9:139956578-139965028	IgG	RBM10	NOTEST	0	5.61472	inf	0	1	1	no
XLOC_019733	XLOC_019733	RIPPLY2	chr6:84562984-84567234	IgG	RBM10	NOTEST	0	5.6122	inf	0	1	1	no
XLOC_006090	XLOC_006090	LINC01089	chr12:122233172-122241390	IgG	RBM10	NOTEST	0	5.60791	inf	0	1	1	no
XLOC_013540	XLOC_013540	TMEM198	chr2:220408744-220415317	IgG	RBM10	NOTEST	0	5.60629	inf	0	1	1	no
XLOC_009333	XLOC_009333	C16orf95	chr16:87336403-87351026	IgG	RBM10	NOTEST	0	5.60355	inf	0	1	1	no
XLOC_017797	XLOC_017797	SLBP	chr4:1694526-1714030	IgG	RBM10	NOTEST	0	5.60144	inf	0	1	1	no
XLOC_005731	XLOC_005731	DDX23	chr12:49223538-49245957	IgG	RBM10	NOTEST	0	5.59835	inf	0	1	1	no
XLOC_001747	XLOC_001747	GFI1	chr1:92940317-92952433	IgG	RBM10	NOTEST	0	5.58762	inf	0	1	1	no
XLOC_014618	XLOC_014618	ACTR5	chr20:37377096-37401089	IgG	RBM10	NOTEST	0	5.57273	inf	0	1	1	no
XLOC_011446	XLOC_011446	ARRDC2	chr19:18111940-18124911	IgG	RBM10	NOTEST	0	5.56794	inf	0	1	1	no
XLOC_016410	XLOC_016410	CHCHD6	chr3:126423062-126679263	IgG	RBM10	NOTEST	0	5.56135	inf	0	1	1	no
XLOC_012343	XLOC_012343	GMIP	chr19:19740281-19754476	IgG	RBM10	NOTEST	0	5.55633	inf	0	1	1	no
XLOC_021918	XLOC_021918	UBE2D4	chr7:43966034-44058748	IgG	RBM10	NOTEST	0	5.55486	inf	0	1	1	no
XLOC_008731	XLOC_008731	E2F4	chr16:67226067-67232821	IgG	RBM10	NOTEST	0	5.55382	inf	0	1	1	no
XLOC_017348	XLOC_017348	NSG1	chr4:4387982-4543775	IgG	RBM10	NOTEST	0	5.53822	inf	0	1	1	no
XLOC_016209	XLOC_016209	RBM15B	chr3:51428698-51534018	IgG	RBM10	NOTEST	0	5.53792	inf	0	1	1	no
XLOC_025670	XLOC_025670	TMSB15A	chrX:101768609-101771699	IgG	RBM10	NOTEST	0	5.53053	inf	0	1	1	no
XLOC_005470	XLOC_005470	BRI3BP	chr12:125478193-125511969	IgG	RBM10	NOTEST	0	5.52847	inf	0	1	1	no
XLOC_013758	XLOC_013758	LOC100288911	chr2:36581891-36582713	IgG	RBM10	NOTEST	0	5.5275	inf	0	1	1	no
XLOC_018570	XLOC_018570	EGR1	chr5:137801180-137805004	IgG	RBM10	NOTEST	0	5.52643	inf	0	1	1	no
XLOC_023830	XLOC_023830	COMMD5	chr8:146075550-146078963	IgG	RBM10	NOTEST	0	5.52511	inf	0	1	1	no
XLOC_003420	XLOC_003420	BRSK2	chr11:1411128-1483919	IgG	RBM10	NOTEST	0	5.5245	inf	0	1	1	no
XLOC_004044	XLOC_004044	REXO2	chr11:114310107-114321000	IgG	RBM10	NOTEST	0	5.51637	inf	0	1	1	no
XLOC_003883	XLOC_003883	CTTN	chr11:70244611-70282690	IgG	RBM10	NOTEST	0	5.51125	inf	0	1	1	no
XLOC_011447	XLOC_011447	MAST3	chr19:18169804-18262499	IgG	RBM10	NOTEST	0	5.51041	inf	0	1	1	no
XLOC_012786	XLOC_012786	FIZ1	chr19:56102736-56110893	IgG	RBM10	NOTEST	0	5.50966	inf	0	1	1	no
XLOC_004710	XLOC_004710	SNORA25	chr11:93463680-93463812	IgG	RBM10	NOTEST	0	5.50608	inf	0	1	1	no
XLOC_016116	XLOC_016116	EIF1B	chr3:39850404-40353915	IgG	RBM10	NOTEST	0	5.49859	inf	0	1	1	no
XLOC_018111	XLOC_018111	NDUFC1	chr4:140211070-140311935	IgG	RBM10	NOTEST	0	5.49662	inf	0	1	1	no
XLOC_016803	XLOC_016803	ELP6	chr3:47537129-47555199	IgG	RBM10	NOTEST	0	5.49237	inf	0	1	1	no
XLOC_007633	XLOC_007633	CHAC1	chr15:41245635-41248717	IgG	RBM10	NOTEST	0	5.49176	inf	0	1	1	no
XLOC_008379	XLOC_008379	GNPTG	chr16:1401899-1464721	IgG	RBM10	NOTEST	0	5.48974	inf	0	1	1	no
XLOC_014328	XLOC_014328	DNPEP	chr2:220238179-220252662	IgG	RBM10	NOTEST	0	5.48524	inf	0	1	1	no
XLOC_015333	XLOC_015333	C21orf59	chr21:33973983-33984918	IgG	RBM10	NOTEST	0	5.48038	inf	0	1	1	no
XLOC_025371	XLOC_025371	TAZ	chrX:153626570-153650063	IgG	RBM10	NOTEST	0	5.47499	inf	0	1	1	no
XLOC_004500	XLOC_004500	GANAB	chr11:62392297-62414198	IgG	RBM10	NOTEST	0	5.47246	inf	0	1	1	no
XLOC_025725	XLOC_025725	RNF113A	chrX:119004494-119010629	IgG	RBM10	NOTEST	0	5.46317	inf	0	1	1	no
XLOC_019604	XLOC_019604	PIM1	chr6:37137921-37143204	IgG	RBM10	NOTEST	0	5.45923	inf	0	1	1	no
XLOC_003159	XLOC_003159	DNAJC9	chr10:75002581-75007025	IgG	RBM10	NOTEST	0	5.45217	inf	0	1	1	no
XLOC_011935	XLOC_011935	TSEN34	chr19:54694118-54698394	IgG	RBM10	NOTEST	0	5.44403	inf	0	1	1	no
XLOC_013526	XLOC_013526	CDK5R2	chr2:219824349-219826877	IgG	RBM10	NOTEST	0	5.43784	inf	0	1	1	no
XLOC_024803	XLOC_024803	ABCA2	chr9:139901685-139931234	IgG	RBM10	NOTEST	0	5.43401	inf	0	1	1	no
XLOC_005409	XLOC_005409	PLBD2	chr12:113796370-113827458	IgG	RBM10	NOTEST	0	5.43167	inf	0	1	1	no
XLOC_013907	XLOC_013907	LOXL3	chr2:74753774-74784678	IgG	RBM10	NOTEST	0	5.43107	inf	0	1	1	no
XLOC_014378	XLOC_014378	HJURP	chr2:234745346-234763212	IgG	RBM10	NOTEST	0	5.43101	inf	0	1	1	no
XLOC_022216	XLOC_022216	HILPDA	chr7:128095883-128098472	IgG	RBM10	NOTEST	0	5.42913	inf	0	1	1	no
XLOC_007752	XLOC_007752	MAP2K5	chr15:67835020-68099455	IgG	RBM10	NOTEST	0	5.42464	inf	0	1	1	no
XLOC_009202	XLOC_009202	CNOT1	chr16:58549382-58663790	IgG	RBM10	NOTEST	0	5.41613	inf	0	1	1	no
XLOC_008930	XLOC_008930	SNORA10	chr16:2012061-2014827	IgG	RBM10	NOTEST	0	5.41127	inf	0	1	1	no
XLOC_009829	XLOC_009829	AKAP1	chr17:55162552-55198710	IgG	RBM10	NOTEST	0	5.4069	inf	0	1	1	no
XLOC_003803	XLOC_003803	POLA2	chr11:65029431-65065088	IgG	RBM10	NOTEST	0	5.39846	inf	0	1	1	no
XLOC_004824	XLOC_004824	CCDC153	chr11:119060962-119066584	IgG	RBM10	NOTEST	0	5.39793	inf	0	1	1	no
XLOC_001467	XLOC_001467	SNHG12	chr1:28879528-28908366	IgG	RBM10	NOTEST	0	5.38314	inf	0	1	1	no
XLOC_018575	XLOC_018575	UBE2D2	chr5:138940750-139008018	IgG	RBM10	NOTEST	0	5.37572	inf	0	1	1	no
XLOC_006101	XLOC_006101	VPS37B	chr12:123349874-123380712	IgG	RBM10	NOTEST	0	5.37425	inf	0	1	1	no
XLOC_024070	XLOC_024070	MSANTD3,MSANTD3-TMEFF1,TMEFF1	chr9:103189494-103339918	IgG	RBM10	NOTEST	0	5.3704	inf	0	1	1	no
XLOC_009046	XLOC_009046	GPRC5B	chr16:19870292-19896151	IgG	RBM10	NOTEST	0	5.3689	inf	0	1	1	no
XLOC_001138	XLOC_001138	SNAP47	chr1:227916239-227968932	IgG	RBM10	NOTEST	0	5.36818	inf	0	1	1	no
XLOC_009368	XLOC_009368	TIMM22	chr17:900356-905390	IgG	RBM10	NOTEST	0	5.36603	inf	0	1	1	no
XLOC_009091	XLOC_009091	NUPR1	chr16:28548661-28550495	IgG	RBM10	NOTEST	0	5.36591	inf	0	1	1	no
XLOC_008823	XLOC_008823	HSBP1	chr16:83841507-83846607	IgG	RBM10	NOTEST	0	5.35927	inf	0	1	1	no
XLOC_014922	XLOC_014922	PLAGL2	chr20:30780306-30795546	IgG	RBM10	NOTEST	0	5.35799	inf	0	1	1	no
XLOC_024230	XLOC_024230	CEL	chr9:135937364-135947250	IgG	RBM10	NOTEST	0	5.35494	inf	0	1	1	no
XLOC_014631	XLOC_014631	IFT52	chr20:42219578-42275862	IgG	RBM10	NOTEST	0	5.35486	inf	0	1	1	no
XLOC_000380	XLOC_000380	TOE1	chr1:45794913-45956840	IgG	RBM10	NOTEST	0	5.35287	inf	0	1	1	no
XLOC_014812	XLOC_014812	LZTS3	chr20:3143262-3154238	IgG	RBM10	NOTEST	0	5.3395	inf	0	1	1	no
XLOC_020079	XLOC_020079	TRIM27	chr6:28870778-28891768	IgG	RBM10	NOTEST	0	5.3381	inf	0	1	1	no
XLOC_003947	XLOC_003947	TMEM126A	chr11:85358962-85367597	IgG	RBM10	NOTEST	0	5.33703	inf	0	1	1	no
XLOC_013784	XLOC_013784	COX7A2L	chr2:42577644-42588356	IgG	RBM10	NOTEST	0	5.33662	inf	0	1	1	no
XLOC_006017	XLOC_006017	FOXN4	chr12:109715782-109747025	IgG	RBM10	NOTEST	0	5.32965	inf	0	1	1	no
XLOC_014236	XLOC_014236	HSPD1	chr2:198351307-198418423	IgG	RBM10	NOTEST	0	5.31776	inf	0	1	1	no
XLOC_012992	XLOC_012992	EPCAM	chr2:47596286-47614167	IgG	RBM10	NOTEST	0	5.31677	inf	0	1	1	no
XLOC_020259	XLOC_020259	XPO5	chr6:43490067-43543812	IgG	RBM10	NOTEST	0	5.31028	inf	0	1	1	no
XLOC_002340	XLOC_002340	PARP1	chr1:226548391-226595801	IgG	RBM10	NOTEST	0	5.30646	inf	0	1	1	no
XLOC_002239	XLOC_002239	CYB5R1	chr1:202931000-202936404	IgG	RBM10	NOTEST	0	5.29824	inf	0	1	1	no
XLOC_007164	XLOC_007164	C14orf93	chr14:23456109-23479410	IgG	RBM10	NOTEST	0	5.2963	inf	0	1	1	no
XLOC_016427	XLOC_016427	HMCES	chr3:128997683-129024135	IgG	RBM10	NOTEST	0	5.29616	inf	0	1	1	no
XLOC_017358	XLOC_017358	LOC93622	chr4:6675820-6677774	IgG	RBM10	NOTEST	0	5.28876	inf	0	1	1	no
XLOC_015596	XLOC_015596	KCTD17	chr22:37447775-37459430	IgG	RBM10	NOTEST	0	5.28843	inf	0	1	1	no
XLOC_015331	XLOC_015331	SNORA80A	chr21:33664123-33765312	IgG	RBM10	NOTEST	0	5.28805	inf	0	1	1	no
XLOC_004169	XLOC_004169	PIDD1	chr11:799178-805250	IgG	RBM10	NOTEST	0	5.28016	inf	0	1	1	no
XLOC_015600	XLOC_015600	SH3BP1	chr22:38035683-38054384	IgG	RBM10	NOTEST	0	5.27657	inf	0	1	1	no
XLOC_019585	XLOC_019585	PPARD	chr6:35310334-35395968	IgG	RBM10	NOTEST	0	5.27548	inf	0	1	1	no
XLOC_022298	XLOC_022298	ZYX	chr7:143078359-143220540	IgG	RBM10	NOTEST	0	5.27442	inf	0	1	1	no
XLOC_015882	XLOC_015882	ANKRD54	chr22:38226861-38240378	IgG	RBM10	NOTEST	0	5.27049	inf	0	1	1	no
XLOC_019346	XLOC_019346	NQO2	chr6:3000049-3020110	IgG	RBM10	NOTEST	0	5.26982	inf	0	1	1	no
XLOC_016125	XLOC_016125	SS18L2	chr3:42589458-42690233	IgG	RBM10	NOTEST	0	5.25992	inf	0	1	1	no
XLOC_009126	XLOC_009126	ZNF689	chr16:30613878-30622096	IgG	RBM10	NOTEST	0	5.25747	inf	0	1	1	no
XLOC_011417	XLOC_011417	FAM32A	chr19:16296234-16302857	IgG	RBM10	NOTEST	0	5.25049	inf	0	1	1	no
XLOC_004671	XLOC_004671	CLNS1A	chr11:77327195-77348851	IgG	RBM10	NOTEST	0	5.24138	inf	0	1	1	no
XLOC_015430	XLOC_015430	SPATC1L	chr21:47581061-47604373	IgG	RBM10	NOTEST	0	5.22366	inf	0	1	1	no
XLOC_007480	XLOC_007480	CYFIP1	chr15:22892648-23003603	IgG	RBM10	NOTEST	0	5.22171	inf	0	1	1	no
XLOC_003913	XLOC_003913	PPME1	chr11:73882107-73965748	IgG	RBM10	NOTEST	0	5.21262	inf	0	1	1	no
XLOC_005492	XLOC_005492	ULK1	chr12:132379278-132407707	IgG	RBM10	NOTEST	0	5.21042	inf	0	1	1	no
XLOC_024816	XLOC_024816	RNF208	chr9:140114698-140115775	IgG	RBM10	NOTEST	0	5.20723	inf	0	1	1	no
XLOC_008170	XLOC_008170	ANP32A	chr15:69070874-69113261	IgG	RBM10	NOTEST	0	5.19753	inf	0	1	1	no
XLOC_014063	XLOC_014063	SAP130	chr2:128698790-128784869	IgG	RBM10	NOTEST	0	5.19297	inf	0	1	1	no
XLOC_002028	XLOC_002028	ISG20L2	chr1:156692412-156697705	IgG	RBM10	NOTEST	0	5.18985	inf	0	1	1	no
XLOC_007658	XLOC_007658	CKMT1A	chr15:43985083-43991420	IgG	RBM10	NOTEST	0	5.18788	inf	0	1	1	no
XLOC_015079	XLOC_015079	CABLES2	chr20:60963685-60982339	IgG	RBM10	NOTEST	0	5.18281	inf	0	1	1	no
XLOC_013534	XLOC_013534	DNAJB2	chr2:220144039-220151622	IgG	RBM10	NOTEST	0	5.1754	inf	0	1	1	no
XLOC_011304	XLOC_011304	MARCH2	chr19:8478186-8503899	IgG	RBM10	NOTEST	0	5.172	inf	0	1	1	no
XLOC_007329	XLOC_007329	ACTN1	chr14:69340839-69446083	IgG	RBM10	NOTEST	0	5.17022	inf	0	1	1	no
XLOC_003405	XLOC_003405	TMEM80	chr11:644224-705028	IgG	RBM10	NOTEST	0	5.17012	inf	0	1	1	no
XLOC_002352	XLOC_002352	TRIM11	chr1:228581376-228594517	IgG	RBM10	NOTEST	0	5.16928	inf	0	1	1	no
XLOC_025695	XLOC_025695	PSMD10	chrX:107327434-107334874	IgG	RBM10	NOTEST	0	5.16748	inf	0	1	1	no
XLOC_013626	XLOC_013626	PPP1R7	chr2:242045513-242123065	IgG	RBM10	NOTEST	0	5.16499	inf	0	1	1	no
XLOC_000216	XLOC_000216	CEP85	chr1:26560643-26605529	IgG	RBM10	NOTEST	0	5.16362	inf	0	1	1	no
XLOC_010250	XLOC_010250	KIAA0100	chr17:26926150-26972177	IgG	RBM10	NOTEST	0	5.16069	inf	0	1	1	no
XLOC_000265	XLOC_000265	TXLNA	chr1:32645344-32663886	IgG	RBM10	NOTEST	0	5.14877	inf	0	1	1	no
XLOC_010557	XLOC_010557	CUEDC1	chr17:55938603-56032684	IgG	RBM10	NOTEST	0	5.14412	inf	0	1	1	no
XLOC_011386	XLOC_011386	CC2D1A	chr19:14016955-14041693	IgG	RBM10	NOTEST	0	5.13418	inf	0	1	1	no
XLOC_025881	XLOC_025881	SLC10A3	chrX:153715644-153719029	IgG	RBM10	NOTEST	0	5.13301	inf	0	1	1	no
XLOC_013726	XLOC_013726	PREB	chr2:27346656-27357542	IgG	RBM10	NOTEST	0	5.13127	inf	0	1	1	no
XLOC_008687	XLOC_008687	NUP93	chr16:56764016-56878861	IgG	RBM10	NOTEST	0	5.13008	inf	0	1	1	no
XLOC_008132	XLOC_008132	FAM96A	chr15:64364757-64386207	IgG	RBM10	NOTEST	0	5.12903	inf	0	1	1	no
XLOC_025008	XLOC_025008	FTSJ1	chrX:48334408-48344752	IgG	RBM10	NOTEST	0	5.12775	inf	0	1	1	no
XLOC_016429	XLOC_016429	IFT122	chr3:129149786-129239350	IgG	RBM10	NOTEST	0	5.12738	inf	0	1	1	no
XLOC_011525	XLOC_011525	PDCD2L	chr19:34895302-34917072	IgG	RBM10	NOTEST	0	5.11695	inf	0	1	1	no
XLOC_010532	XLOC_010532	PPP1R9B	chr17:48211098-48227878	IgG	RBM10	NOTEST	0	5.11616	inf	0	1	1	no
XLOC_009661	XLOC_009661	STARD3	chr17:37793332-37820454	IgG	RBM10	NOTEST	0	5.1158	inf	0	1	1	no
XLOC_023008	XLOC_023008	TUSC3	chr8:15397595-15624158	IgG	RBM10	NOTEST	0	5.1136	inf	0	1	1	no
XLOC_019307	XLOC_019307	ADAMTS2	chr5:178537851-178772431	IgG	RBM10	NOTEST	0	5.11313	inf	0	1	1	no
XLOC_024814	XLOC_024814	TPRN	chr9:140086068-140095163	IgG	RBM10	NOTEST	0	5.11164	inf	0	1	1	no
XLOC_013969	XLOC_013969	ANKRD39	chr2:97513723-97523756	IgG	RBM10	NOTEST	0	5.11027	inf	0	1	1	no
XLOC_003140	XLOC_003140	PPA1	chr10:71962585-71993190	IgG	RBM10	NOTEST	0	5.11002	inf	0	1	1	no
XLOC_009515	XLOC_009515	DRG2	chr17:17991180-18011299	IgG	RBM10	NOTEST	0	5.10272	inf	0	1	1	no
XLOC_003393	XLOC_003393	PSMD13	chr11:236807-252984	IgG	RBM10	NOTEST	0	5.09822	inf	0	1	1	no
XLOC_012193	XLOC_012193	FBXL12	chr19:9920942-9929731	IgG	RBM10	NOTEST	0	5.0924	inf	0	1	1	no
XLOC_014942	XLOC_014942	TRPC4AP	chr20:33543637-33680618	IgG	RBM10	NOTEST	0	5.08922	inf	0	1	1	no
XLOC_015368	XLOC_015368	PSMG1	chr21:40547371-40555440	IgG	RBM10	NOTEST	0	5.08171	inf	0	1	1	no
XLOC_003743	XLOC_003743	FEN1	chr11:61560108-61564714	IgG	RBM10	NOTEST	0	5.0727	inf	0	1	1	no
XLOC_002231	XLOC_002231	ARL8A	chr1:202102531-202113871	IgG	RBM10	NOTEST	0	5.0704	inf	0	1	1	no
XLOC_003870	XLOC_003870	LRP5	chr11:68080076-68216743	IgG	RBM10	NOTEST	0	5.06827	inf	0	1	1	no
XLOC_009929	XLOC_009929	KCTD2	chr17:73028661-73061984	IgG	RBM10	NOTEST	0	5.06275	inf	0	1	1	no
XLOC_007083	XLOC_007083	TRAF3	chr14:103243815-103377837	IgG	RBM10	NOTEST	0	5.06149	inf	0	1	1	no
XLOC_020564	XLOC_020564	MPC1	chr6:166778407-166796501	IgG	RBM10	NOTEST	0	5.05291	inf	0	1	1	no
XLOC_012460	XLOC_012460	LRFN1	chr19:39797456-39805976	IgG	RBM10	NOTEST	0	5.04692	inf	0	1	1	no
XLOC_000157	XLOC_000157	PQLC2	chr1:19638739-19658922	IgG	RBM10	NOTEST	0	5.03703	inf	0	1	1	no
XLOC_011187	XLOC_011187	ARID3A	chr19:926036-972803	IgG	RBM10	NOTEST	0	5.0358	inf	0	1	1	no
XLOC_018275	XLOC_018275	GUSBP1	chr5:21459588-21589481	IgG	RBM10	NOTEST	0	5.03158	inf	0	1	1	no
XLOC_012652	XLOC_012652	AKT1S1	chr19:50372289-50392007	IgG	RBM10	NOTEST	0	5.03084	inf	0	1	1	no
XLOC_013379	XLOC_013379	HOXD11	chr2:176972083-176974316	IgG	RBM10	NOTEST	0	5.02403	inf	0	1	1	no
XLOC_009711	XLOC_009711	RAMP2	chr17:40905946-40915060	IgG	RBM10	NOTEST	0	5.02069	inf	0	1	1	no
XLOC_016190	XLOC_016190	APEH	chr3:49711434-49720934	IgG	RBM10	NOTEST	0	5.01767	inf	0	1	1	no
XLOC_002896	XLOC_002896	BUB3	chr10:124913759-124924886	IgG	RBM10	NOTEST	0	5.00794	inf	0	1	1	no
XLOC_004581	XLOC_004581	CD248	chr11:66081957-66084515	IgG	RBM10	NOTEST	0	5.00603	inf	0	1	1	no
XLOC_013574	XLOC_013574	COPS7B	chr2:232646380-232673964	IgG	RBM10	NOTEST	0	5.00047	inf	0	1	1	no
XLOC_009512	XLOC_009512	RAI1	chr17:17584786-17740325	IgG	RBM10	NOTEST	0	4.99714	inf	0	1	1	no
XLOC_017067	XLOC_017067	TPRA1	chr3:127291906-127309602	IgG	RBM10	NOTEST	0	4.99283	inf	0	1	1	no
XLOC_003345	XLOC_003345	CUZD1,FAM24B	chr10:124591670-124658230	IgG	RBM10	NOTEST	0	4.99243	inf	0	1	1	no
XLOC_016013	XLOC_016013	JAGN1	chr3:9932270-9936031	IgG	RBM10	NOTEST	0	4.99235	inf	0	1	1	no
XLOC_022608	XLOC_022608	NSUN5	chr7:72716512-72722864	IgG	RBM10	NOTEST	0	4.99215	inf	0	1	1	no
XLOC_004823	XLOC_004823	DPAGT1	chr11:118967212-118972785	IgG	RBM10	NOTEST	0	4.9782	inf	0	1	1	no
XLOC_017986	XLOC_017986	HNRNPD	chr4:83274466-83295149	IgG	RBM10	NOTEST	0	4.97807	inf	0	1	1	no
XLOC_004821	XLOC_004821	HYOU1	chr11:118914895-118927957	IgG	RBM10	NOTEST	0	4.97449	inf	0	1	1	no
XLOC_005186	XLOC_005186	ORMDL2	chr12:56211805-56236767	IgG	RBM10	NOTEST	0	4.96639	inf	0	1	1	no
XLOC_014786	XLOC_014786	TBC1D20	chr20:416120-443197	IgG	RBM10	NOTEST	0	4.96561	inf	0	1	1	no
XLOC_007643	XLOC_007643	JMJD7,JMJD7-PLA2G4B,PLA2G4B	chr15:42120282-42186275	IgG	RBM10	NOTEST	0	4.96296	inf	0	1	1	no
XLOC_025097	XLOC_025097	IGBP1	chrX:69353317-69386173	IgG	RBM10	NOTEST	0	4.96107	inf	0	1	1	no
XLOC_004880	XLOC_004880	NFRKB	chr11:129733669-129765490	IgG	RBM10	NOTEST	0	4.96062	inf	0	1	1	no
XLOC_022922	XLOC_022922	FASTK	chr7:150773707-150777970	IgG	RBM10	NOTEST	0	4.94846	inf	0	1	1	no
XLOC_000141	XLOC_000141	NECAP2	chr1:16767166-16786584	IgG	RBM10	NOTEST	0	4.94414	inf	0	1	1	no
XLOC_025566	XLOC_025566	MTRNR2L10	chrX:55207823-55208944	IgG	RBM10	NOTEST	0	4.9427	inf	0	1	1	no
XLOC_024262	XLOC_024262	EGFL7	chr9:139553307-139567130	IgG	RBM10	NOTEST	0	4.93741	inf	0	1	1	no
XLOC_025876	XLOC_025876	FLNA	chrX:153576899-153603006	IgG	RBM10	NOTEST	0	4.93584	inf	0	1	1	no
XLOC_008855	XLOC_008855	ZFPM1	chr16:88520013-88601574	IgG	RBM10	NOTEST	0	4.93292	inf	0	1	1	no
XLOC_022699	XLOC_022699	PDAP1	chr7:98972297-99006305	IgG	RBM10	NOTEST	0	4.92985	inf	0	1	1	no
XLOC_001046	XLOC_001046	CNTN2	chr1:205012339-205047171	IgG	RBM10	NOTEST	0	4.92976	inf	0	1	1	no
XLOC_014468	XLOC_014468	PCNA-AS1	chr20:5095598-5107268	IgG	RBM10	NOTEST	0	4.92813	inf	0	1	1	no
XLOC_002911	XLOC_002911	MGMT	chr10:131265453-131565783	IgG	RBM10	NOTEST	0	4.92666	inf	0	1	1	no
XLOC_025520	XLOC_025520	PRAF2	chrX:48928812-48931704	IgG	RBM10	NOTEST	0	4.9258	inf	0	1	1	no
XLOC_000877	XLOC_000877	DUSP12	chr1:161719580-161726952	IgG	RBM10	NOTEST	0	4.92574	inf	0	1	1	no
XLOC_020247	XLOC_020247	TBCC	chr6:42712233-42713884	IgG	RBM10	NOTEST	0	4.92565	inf	0	1	1	no
XLOC_011427	XLOC_011427	OCEL1	chr19:17337054-17340028	IgG	RBM10	NOTEST	0	4.92337	inf	0	1	1	no
XLOC_017129	XLOC_017129	PAQR9	chr3:142680073-142682178	IgG	RBM10	NOTEST	0	4.91933	inf	0	1	1	no
XLOC_013669	XLOC_013669	ITGB1BP1	chr2:9545814-9563643	IgG	RBM10	NOTEST	0	4.91303	inf	0	1	1	no
XLOC_011815	XLOC_011815	TBC1D17	chr19:50372289-50392007	IgG	RBM10	NOTEST	0	4.91155	inf	0	1	1	no
XLOC_005019	XLOC_005019	MGST1	chr12:16500075-16530123	IgG	RBM10	NOTEST	0	4.9028	inf	0	1	1	no
XLOC_002877	XLOC_002877	PPAPDC1A	chr10:122216465-122806858	IgG	RBM10	NOTEST	0	4.90233	inf	0	1	1	no
XLOC_023447	XLOC_023447	LZTS1	chr8:20103675-20112803	IgG	RBM10	NOTEST	0	4.88944	inf	0	1	1	no
XLOC_012446	XLOC_012446	CAPN12	chr19:39138266-39235114	IgG	RBM10	NOTEST	0	4.88919	inf	0	1	1	no
XLOC_010987	XLOC_010987	HSBP1L1	chr18:77724581-77730822	IgG	RBM10	NOTEST	0	4.88548	inf	0	1	1	no
XLOC_010596	XLOC_010596	LIMD2	chr17:61699800-61777519	IgG	RBM10	NOTEST	0	4.88059	inf	0	1	1	no
XLOC_010648	XLOC_010648	CDC42EP4	chr17:71279762-71308143	IgG	RBM10	NOTEST	0	4.86476	inf	0	1	1	no
XLOC_012484	XLOC_012484	NUMBL	chr19:41171811-41196563	IgG	RBM10	NOTEST	0	4.85709	inf	0	1	1	no
XLOC_001558	XLOC_001558	PPT1	chr1:40538381-40563142	IgG	RBM10	NOTEST	0	4.85647	inf	0	1	1	no
XLOC_019788	XLOC_019788	GTF3C6	chr6:111279762-111289091	IgG	RBM10	NOTEST	0	4.83922	inf	0	1	1	no
XLOC_007186	XLOC_007186	TM9SF1	chr14:24658348-24664942	IgG	RBM10	NOTEST	0	4.8359	inf	0	1	1	no
XLOC_008329	XLOC_008329	VIMP	chr15:101811113-101817725	IgG	RBM10	NOTEST	0	4.8339	inf	0	1	1	no
XLOC_019583	XLOC_019583	ZNF76	chr6:35227490-35263764	IgG	RBM10	NOTEST	0	4.83384	inf	0	1	1	no
XLOC_022832	XLOC_022832	ZC3HC1	chr7:129658125-129691291	IgG	RBM10	NOTEST	0	4.83218	inf	0	1	1	no
XLOC_018054	XLOC_018054	PAPSS1	chr4:108534821-108641419	IgG	RBM10	NOTEST	0	4.82947	inf	0	1	1	no
XLOC_013937	XLOC_013937	IMMT	chr2:86371054-86422893	IgG	RBM10	NOTEST	0	4.81536	inf	0	1	1	no
XLOC_005351	XLOC_005351	TXNRD1	chr12:104609556-104744085	IgG	RBM10	NOTEST	0	4.81531	inf	0	1	1	no
XLOC_007455	XLOC_007455	XRCC3	chr14:104095524-104181823	IgG	RBM10	NOTEST	0	4.81439	inf	0	1	1	no
XLOC_006016	XLOC_006016	ALKBH2	chr12:109525992-109531293	IgG	RBM10	NOTEST	0	4.81318	inf	0	1	1	no
XLOC_012092	XLOC_012092	MFSD12	chr19:3544196-3557582	IgG	RBM10	NOTEST	0	4.81304	inf	0	1	1	no
XLOC_009181	XLOC_009181	CRNDE	chr16:54952776-54963101	IgG	RBM10	NOTEST	0	4.81179	inf	0	1	1	no
XLOC_016110	XLOC_016110	SLC25A38	chr3:39424814-39438819	IgG	RBM10	NOTEST	0	4.80768	inf	0	1	1	no
XLOC_020173	XLOC_020173	RXRB	chr6:33161361-33172214	IgG	RBM10	NOTEST	0	4.80179	inf	0	1	1	no
XLOC_001405	XLOC_001405	RAP1GAP	chr1:21922707-21995856	IgG	RBM10	NOTEST	0	4.80121	inf	0	1	1	no
XLOC_015169	XLOC_015169	IL10RB	chr21:34638664-34669539	IgG	RBM10	NOTEST	0	4.79737	inf	0	1	1	no
XLOC_021828	XLOC_021828	TSPAN13	chr7:16793350-16824161	IgG	RBM10	NOTEST	0	4.79446	inf	0	1	1	no
XLOC_000227	XLOC_000227	SFN	chr1:27189632-27190947	IgG	RBM10	NOTEST	0	4.79194	inf	0	1	1	no
XLOC_004803	XLOC_004803	DSCAML1	chr11:117298488-117667976	IgG	RBM10	NOTEST	0	4.79036	inf	0	1	1	no
XLOC_019518	XLOC_019518	NFKBIL1	chr6:31514627-31526606	IgG	RBM10	NOTEST	0	4.78597	inf	0	1	1	no
XLOC_015850	XLOC_015850	RTCB	chr22:32783561-32808274	IgG	RBM10	NOTEST	0	4.78419	inf	0	1	1	no
XLOC_003183	XLOC_003183	ZCCHC24	chr10:81142082-81205383	IgG	RBM10	NOTEST	0	4.78044	inf	0	1	1	no
XLOC_024676	XLOC_024676	RC3H2	chr9:125611731-125667562	IgG	RBM10	NOTEST	0	4.77687	inf	0	1	1	no
XLOC_001481	XLOC_001481	SDC3	chr1:31342312-31381480	IgG	RBM10	NOTEST	0	4.77312	inf	0	1	1	no
XLOC_018814	XLOC_018814	MED10	chr5:6372038-6378639	IgG	RBM10	NOTEST	0	4.75906	inf	0	1	1	no
XLOC_017233	XLOC_017233	MAP6D1	chr3:183533663-183543393	IgG	RBM10	NOTEST	0	4.75598	inf	0	1	1	no
XLOC_019167	XLOC_019167	GNPDA1	chr5:141380233-141392620	IgG	RBM10	NOTEST	0	4.75435	inf	0	1	1	no
XLOC_023308	XLOC_023308	PTP4A3	chr8:142431487-142442554	IgG	RBM10	NOTEST	0	4.7514	inf	0	1	1	no
XLOC_022364	XLOC_022364	PAXIP1-AS1	chr7:154795142-154797413	IgG	RBM10	NOTEST	0	4.74781	inf	0	1	1	no
XLOC_006368	XLOC_006368	CARKD	chr13:111267806-111292342	IgG	RBM10	NOTEST	0	4.74671	inf	0	1	1	no
XLOC_022507	XLOC_022507	RP9	chr7:33134409-33149002	IgG	RBM10	NOTEST	0	4.74413	inf	0	1	1	no
XLOC_010685	XLOC_010685	SRP68	chr17:74034855-74068607	IgG	RBM10	NOTEST	0	4.73658	inf	0	1	1	no
XLOC_024707	XLOC_024707	ST6GALNAC4	chr9:130670164-130679305	IgG	RBM10	NOTEST	0	4.73188	inf	0	1	1	no
XLOC_024553	XLOC_024553	FAM120AOS	chr9:96208781-96328397	IgG	RBM10	NOTEST	0	4.72615	inf	0	1	1	no
XLOC_024540	XLOC_024540	IARS	chr9:94972489-95056038	IgG	RBM10	NOTEST	0	4.72155	inf	0	1	1	no
XLOC_015031	XLOC_015031	KCNB1	chr20:47988504-48099181	IgG	RBM10	NOTEST	0	4.71262	inf	0	1	1	no
XLOC_014304	XLOC_014304	AAMP	chr2:219128851-219134893	IgG	RBM10	NOTEST	0	4.70639	inf	0	1	1	no
XLOC_002006	XLOC_002006	GON4L	chr1:155715558-155829191	IgG	RBM10	NOTEST	0	4.70257	inf	0	1	1	no
XLOC_007443	XLOC_007443	BEGAIN	chr14:101003483-101036131	IgG	RBM10	NOTEST	0	4.69559	inf	0	1	1	no
XLOC_010468	XLOC_010468	KIF18B	chr17:43002078-43025079	IgG	RBM10	NOTEST	0	4.68983	inf	0	1	1	no
XLOC_006685	XLOC_006685	METTL17	chr14:21457964-21467322	IgG	RBM10	NOTEST	0	4.68072	inf	0	1	1	no
XLOC_011521	XLOC_011521	KCTD15	chr19:34287750-34306666	IgG	RBM10	NOTEST	0	4.68049	inf	0	1	1	no
XLOC_023821	XLOC_023821	CYHR1	chr8:145675314-145691031	IgG	RBM10	NOTEST	0	4.67731	inf	0	1	1	no
XLOC_024420	XLOC_024420	ARHGEF39	chr9:35658286-35665278	IgG	RBM10	NOTEST	0	4.6726	inf	0	1	1	no
XLOC_024700	XLOC_024700	PTRH1	chr9:130469270-130477936	IgG	RBM10	NOTEST	0	4.66235	inf	0	1	1	no
XLOC_004508	XLOC_004508	NXF1	chr11:62559597-62572964	IgG	RBM10	NOTEST	0	4.66114	inf	0	1	1	no
XLOC_017800	XLOC_017800	NELFA	chr4:1984440-2010962	IgG	RBM10	NOTEST	0	4.66098	inf	0	1	1	no
XLOC_015327	XLOC_015327	SCAF4	chr21:33043312-33104431	IgG	RBM10	NOTEST	0	4.65707	inf	0	1	1	no
XLOC_022632	XLOC_022632	TMEM120A	chr7:75544419-75623992	IgG	RBM10	NOTEST	0	4.65356	inf	0	1	1	no
XLOC_024431	XLOC_024431	RNF38	chr9:36336398-36401195	IgG	RBM10	NOTEST	0	4.6402	inf	0	1	1	no
XLOC_012563	XLOC_012563	FBXO46	chr19:46213886-46234151	IgG	RBM10	NOTEST	0	4.63857	inf	0	1	1	no
XLOC_009349	XLOC_009349	GALNS	chr16:88880141-88923374	IgG	RBM10	NOTEST	0	4.63796	inf	0	1	1	no
XLOC_024365	XLOC_024365	TUSC1	chr9:25676386-25678856	IgG	RBM10	NOTEST	0	4.63554	inf	0	1	1	no
XLOC_013651	XLOC_013651	RNASEH1	chr2:3592481-3605961	IgG	RBM10	NOTEST	0	4.63278	inf	0	1	1	no
XLOC_008700	XLOC_008700	COQ9	chr16:57462086-57495187	IgG	RBM10	NOTEST	0	4.62842	inf	0	1	1	no
XLOC_011646	XLOC_011646	BCKDHA	chr19:41903693-41930910	IgG	RBM10	NOTEST	0	4.62454	inf	0	1	1	no
XLOC_010578	XLOC_010578	PTRH2	chr17:57774666-57784856	IgG	RBM10	NOTEST	0	4.62408	inf	0	1	1	no
XLOC_001589	XLOC_001589	EIF2B3	chr1:45316193-45452394	IgG	RBM10	NOTEST	0	4.62377	inf	0	1	1	no
XLOC_012385	XLOC_012385	PEPD	chr19:33877854-34012799	IgG	RBM10	NOTEST	0	4.62364	inf	0	1	1	no
XLOC_018235	XLOC_018235	EXOC3	chr5:443333-467409	IgG	RBM10	NOTEST	0	4.62015	inf	0	1	1	no
XLOC_019314	XLOC_019314	C5orf45	chr5:179224597-179285840	IgG	RBM10	NOTEST	0	4.61604	inf	0	1	1	no
XLOC_002641	XLOC_002641	TSPAN15	chr10:71211225-71267423	IgG	RBM10	NOTEST	0	4.61483	inf	0	1	1	no
XLOC_006909	XLOC_006909	ADCK1	chr14:78266425-78400297	IgG	RBM10	NOTEST	0	4.61386	inf	0	1	1	no
XLOC_012262	XLOC_012262	C19orf57	chr19:13993167-14016909	IgG	RBM10	NOTEST	0	4.60587	inf	0	1	1	no
XLOC_024383	XLOC_024383	B4GALT1	chr9:33110638-33179981	IgG	RBM10	NOTEST	0	4.60386	inf	0	1	1	no
XLOC_016123	XLOC_016123	TRAK1	chr3:42132745-42267382	IgG	RBM10	NOTEST	0	4.59951	inf	0	1	1	no
XLOC_018785	XLOC_018785	PP7080	chr5:470624-473080	IgG	RBM10	NOTEST	0	4.59562	inf	0	1	1	no
XLOC_024017	XLOC_024017	GADD45G	chr9:92219926-92221469	IgG	RBM10	NOTEST	0	4.59503	inf	0	1	1	no
XLOC_024251	XLOC_024251	PPP1R26	chr9:138371647-138380739	IgG	RBM10	NOTEST	0	4.59123	inf	0	1	1	no
[truncated: 24,021 more rows]

## Sheet: 10RIP - targets
Test_id	Gene_id	Gene	Locus	Sample 1 label	Sample 2 label	Differential expression test status	FPKM of the gene in sample 1 (Control IP)	FPKM of the gene in sample 2 (RBM10 IP)	log2(fold_change) between samples 1 and 2	Value of test statistic used to determine significance of expression change	p_value	q_value	Significant expression change?
XLOC_015929	XLOC_015929	NDUFA6	chr22:42481529-42486888	IgG	RBM10	OK	0	19721.4	inf	#NAME?	0.1067	0.371128	no
XLOC_007188	XLOC_007188	MDP1,NEDD8,NEDD8-MDP1	chr14:24683142-24701576	IgG	RBM10	OK	0	11774.7	inf	#NAME?	0.0191	0.371128	no
XLOC_022224	XLOC_022224	ATP6V1F	chr7:128502856-128505903	IgG	RBM10	OK	0	7305.19	inf	#NAME?	0.10195	0.371128	no
XLOC_010944	XLOC_010944	SEC11C	chr18:56807124-56826063	IgG	RBM10	OK	0	3472.61	inf	#NAME?	0.0612	0.371128	no
XLOC_010125	XLOC_010125	GPS2	chr17:7215977-7218658	IgG	RBM10	OK	0	3036.98	inf	#NAME?	0.10615	0.371128	no
XLOC_020025	XLOC_020025	TDP2	chr6:24650204-24667115	IgG	RBM10	OK	0	2593.79	inf	#NAME?	0.0643	0.371128	no
XLOC_011798	XLOC_011798	RPS11	chr19:49999621-50002969	IgG	RBM10	OK	0	2358.91	inf	#NAME?	0.1226	0.38913	no
XLOC_019423	XLOC_019423	HIST1H2AE	chr6:26217147-26217711	IgG	RBM10	OK	0	1953.21	inf	#NAME?	0.06475	0.371128	no
XLOC_003164	XLOC_003164	PPP3CB	chr10:75196185-75255782	IgG	RBM10	NOTEST	0	1948.23	inf	0	1	1	no
XLOC_010341	XLOC_010341	MIEN1	chr17:37885408-37886788	IgG	RBM10	OK	0	1209.46	inf	#NAME?	0.1079	0.371128	no
XLOC_001143	XLOC_001143	GUK1	chr1:228327784-228336655	IgG	RBM10	OK	0	1203.1	inf	#NAME?	0.02315	0.371128	no
XLOC_020337	XLOC_020337	TMEM30A	chr6:75962637-75994632	IgG	RBM10	NOTEST	0	1134.18	inf	0	1	1	no
XLOC_011441	XLOC_011441	RPL18A	chr19:17970686-17974133	IgG	RBM10	OK	0	954	inf	#NAME?	0.1031	0.371128	no
XLOC_017110	XLOC_017110	DBR1	chr3:137879829-137893791	IgG	RBM10	OK	0	945.055	inf	#NAME?	0.0566	0.371128	no
XLOC_009870	XLOC_009870	LOC729683	chr17:61777697-61780045	IgG	RBM10	OK	0	789.686	inf	#NAME?	0.06855	0.371128	no
XLOC_014521	XLOC_014521	NXT1	chr20:23331372-23335408	IgG	RBM10	OK	0	780.29	inf	#NAME?	0.0992	0.371128	no
XLOC_012322	XLOC_012322	JUND	chr19:18390503-18392466	IgG	RBM10	OK	0	724.24	inf	#NAME?	0.12405	0.392584	no
XLOC_004080	XLOC_004080	OAF	chr11:120081746-120100650	IgG	RBM10	OK	0	589.755	inf	#NAME?	0.05465	0.371128	no
XLOC_011262	XLOC_011262	RPL36	chr19:5690271-5691678	IgG	RBM10	OK	0	575.348	inf	#NAME?	0.10195	0.371128	no
XLOC_003409	XLOC_003409	RPLP2	chr11:809935-812876	IgG	RBM10	OK	0	553.738	inf	#NAME?	0.1031	0.371128	no
XLOC_019439	XLOC_019439	HIST1H2AG	chr6:27100816-27101314	IgG	RBM10	OK	0	542.737	inf	#NAME?	0.0745	0.371128	no
XLOC_014194	XLOC_014194	FKBP7	chr2:179059207-179672150	IgG	RBM10	NOTEST	0	503.585	inf	0	1	1	no
XLOC_018959	XLOC_018959	GUSBP3,GUSBP9,SMA4,SMA5	chr5:69423288-69881629	IgG	RBM10	OK	0	497.187	inf	#NAME?	0.13045	0.412237	no
XLOC_013100	XLOC_013100	TMSB10	chr2:85132762-85133799	IgG	RBM10	OK	0	488.393	inf	#NAME?	0.0581	0.371128	no
XLOC_001239	XLOC_001239	MIR6723	chr1:567704-567793	IgG	RBM10	OK	0	476.569	inf	#NAME?	0.1029	0.371128	no
XLOC_011248	XLOC_011248	CHAF1A	chr19:4402659-4443394	IgG	RBM10	OK	0	473.417	inf	#NAME?	0.0736	0.371128	no
XLOC_022032	XLOC_022032	HSPB1	chr7:75931874-75933614	IgG	RBM10	OK	0	429.845	inf	#NAME?	0.0588	0.371128	no
XLOC_014058	XLOC_014058	IWS1	chr2:128238382-128284087	IgG	RBM10	OK	0	426.18	inf	#NAME?	0.06415	0.371128	no
XLOC_023580	XLOC_023580	SNHG6	chr8:67782983-67837777	IgG	RBM10	OK	0	365.732	inf	#NAME?	0.20685	0.624578	no
XLOC_007317	XLOC_007317	MAX	chr14:65381078-65569413	IgG	RBM10	OK	0	342.279	inf	#NAME?	0.00045	0.244237	no
XLOC_017520	XLOC_017520	RUFY3	chr4:71570653-71674339	IgG	RBM10	OK	0	331.136	inf	#NAME?	0.0065	0.371128	no
XLOC_024693	XLOC_024693	MAPKAP1	chr9:128199672-128469513	IgG	RBM10	NOTEST	0	324.523	inf	0	1	1	no
XLOC_005803	XLOC_005803	ATP5G2	chr12:54058943-54070512	IgG	RBM10	OK	0	317.072	inf	#NAME?	0.09845	0.371128	no
XLOC_017170	XLOC_017170	SSR3	chr3:156257928-156272973	IgG	RBM10	NOTEST	0	312.831	inf	0	1	1	no
XLOC_016658	XLOC_016658	RPL35A	chr3:197615945-197686886	IgG	RBM10	OK	0	296.251	inf	#NAME?	0.10435	0.371128	no
XLOC_012414	XLOC_012414	POLR2I	chr19:36602104-36616849	IgG	RBM10	OK	0	281.147	inf	#NAME?	0.05475	0.371128	no
XLOC_025598	XLOC_025598	BCYRN1	chrX:70430034-70948962	IgG	RBM10	OK	0	279.233	inf	#NAME?	0.18105	0.568005	no
XLOC_016981	XLOC_016981	RPL24	chr3:101399933-101405563	IgG	RBM10	OK	0	277.439	inf	#NAME?	0.0525	0.371128	no
XLOC_003862	XLOC_003862	GSTP1	chr11:67351065-67354124	IgG	RBM10	OK	0	273.988	inf	#NAME?	0.06145	0.371128	no
XLOC_004949	XLOC_004949	C12orf57	chr12:7053202-7055165	IgG	RBM10	OK	0	266.033	inf	#NAME?	0.0533	0.371128	no
XLOC_014591	XLOC_014591	ROMO1	chr20:34256609-34288902	IgG	RBM10	OK	0	265.587	inf	#NAME?	0.11065	0.371128	no
XLOC_019418	XLOC_019418	HIST1H1E	chr6:26156558-26157343	IgG	RBM10	OK	0	263.818	inf	#NAME?	0.0904	0.371128	no
XLOC_018555	XLOC_018555	MIR4461	chr5:134240809-134298336	IgG	RBM10	OK	0	262.906	inf	#NAME?	0.20025	0.616398	no
XLOC_000361	XLOC_000361	ATP6V0B	chr1:44440601-44443972	IgG	RBM10	OK	0	261.718	inf	#NAME?	0.0925	0.371128	no
XLOC_017411	XLOC_017411	SLIT2	chr4:20255186-20622184	IgG	RBM10	NOTEST	0	260.288	inf	0	1	1	no
XLOC_015889	XLOC_015889	TMEM184B	chr22:38615297-38669040	IgG	RBM10	OK	0	250.171	inf	#NAME?	0.0407	0.371128	no
XLOC_012275	XLOC_012275	NDUFB7	chr19:14676889-14682889	IgG	RBM10	OK	0	245.568	inf	#NAME?	0.0504	0.371128	no
XLOC_018241	XLOC_018241	NDUFS6	chr5:1801495-1816167	IgG	RBM10	OK	0	233.709	inf	#NAME?	0.05035	0.371128	no
XLOC_019001	XLOC_019001	RPS23	chr5:81569138-81574235	IgG	RBM10	OK	0	231.013	inf	#NAME?	0.0889	0.371128	no
XLOC_011470	XLOC_011470	NDUFA13	chr19:19627018-19639013	IgG	RBM10	OK	0	229.551	inf	#NAME?	0.0505	0.371128	no
XLOC_012254	XLOC_012254	GADD45GIP1	chr19:13064969-13068068	IgG	RBM10	OK	0	228.535	inf	#NAME?	0.04875	0.371128	no
XLOC_001327	XLOC_001327	SRM	chr1:11114648-11120091	IgG	RBM10	OK	0	227.878	inf	#NAME?	0.05905	0.371128	no
XLOC_009721	XLOC_009721	RPL27	chr17:41150445-41154971	IgG	RBM10	OK	0	227.032	inf	#NAME?	0.0535	0.371128	no
XLOC_005200	XLOC_005200	MYL6	chr12:56552044-56555366	IgG	RBM10	OK	0	216.378	inf	#NAME?	0.0922	0.371128	no
XLOC_009785	XLOC_009785	ATP5G1	chr17:46970147-46973232	IgG	RBM10	OK	0	207.43	inf	#NAME?	0.10125	0.371128	no
XLOC_019197	XLOC_019197	RPS14	chr5:149823791-149829319	IgG	RBM10	OK	0	195.914	inf	#NAME?	0.09815	0.371128	no
XLOC_024681	XLOC_024681	STRBP	chr9:125883907-126030855	IgG	RBM10	NOTEST	0	190.288	inf	0	1	1	no
XLOC_012915	XLOC_012915	ATRAID	chr2:27422454-27440046	IgG	RBM10	OK	0	179.553	inf	#NAME?	0.14175	0.446646	no
XLOC_001331	XLOC_001331	MAD2L2	chr1:11734536-11751678	IgG	RBM10	OK	0	173.036	inf	#NAME?	0.1003	0.371128	no
XLOC_004595	XLOC_004595	PPP1CA	chr11:67159422-67169376	IgG	RBM10	OK	0	172.477	inf	#NAME?	0.09295	0.371128	no
XLOC_001994	XLOC_001994	KRTCAP2	chr1:155141883-155145804	IgG	RBM10	OK	0	172.098	inf	#NAME?	0.0553	0.371128	no
XLOC_022157	XLOC_022157	PSMC2	chr7:102987970-103629963	IgG	RBM10	NOTEST	0	164.701	inf	0	1	1	no
XLOC_008839	XLOC_008839	COX4I1	chr16:85833172-85840607	IgG	RBM10	OK	0	158.916	inf	#NAME?	0.05215	0.371128	no
XLOC_011291	XLOC_011291	TRAPPC5	chr19:7745706-7747748	IgG	RBM10	OK	0	153.858	inf	#NAME?	0.1058	0.371128	no
XLOC_010004	XLOC_010004	ANAPC11	chr17:79845710-79858409	IgG	RBM10	OK	0	151.261	inf	#NAME?	0.09075	0.371128	no
XLOC_012611	XLOC_012611	RPL18	chr19:49118583-49133663	IgG	RBM10	OK	0	151.135	inf	#NAME?	0.0934	0.371128	no
XLOC_007158	XLOC_007158	DAD1	chr14:23033806-23058143	IgG	RBM10	OK	0	149.431	inf	#NAME?	0.0585	0.371128	no
XLOC_013262	XLOC_013262	MZT2B	chr2:130908964-130948300	IgG	RBM10	OK	0	149.213	inf	#NAME?	0.10735	0.371128	no
XLOC_012219	XLOC_012219	TMEM205	chr19:11453451-11456981	IgG	RBM10	OK	0	147.905	inf	#NAME?	0.09995	0.371128	no
XLOC_005357	XLOC_005357	C12orf75	chr12:105724413-105765296	IgG	RBM10	OK	0	146.68	inf	#NAME?	0.0751	0.371128	no
XLOC_011195	XLOC_011195	ATP5D	chr19:1241748-1244824	IgG	RBM10	OK	0	145.348	inf	#NAME?	0.09555	0.371128	no
XLOC_008396	XLOC_008396	NPW	chr16:2069520-2070756	IgG	RBM10	OK	0	144.824	inf	#NAME?	0.0487	0.371128	no
XLOC_011314	XLOC_011314	UBL5	chr19:9938555-9940797	IgG	RBM10	OK	0	140.695	inf	#NAME?	0.1008	0.371128	no
XLOC_001263	XLOC_001263	AURKAIP1	chr1:1309109-1310818	IgG	RBM10	OK	0	135.623	inf	#NAME?	0.0376	0.371128	no
XLOC_024157	XLOC_024157	PBX3	chr9:128509616-128729655	IgG	RBM10	OK	0	126.511	inf	#NAME?	0.00795	0.371128	no
XLOC_009569	XLOC_009569	RPL23A	chr17:27046999-27053949	IgG	RBM10	OK	0	124.222	inf	#NAME?	0.103	0.371128	no
XLOC_006477	XLOC_006477	LHFP	chr13:39917028-40177356	IgG	RBM10	NOTEST	0	121.146	inf	0	1	1	no
XLOC_023085	XLOC_023085	EIF4EBP1	chr8:37888019-37917883	IgG	RBM10	OK	0	120.646	inf	#NAME?	0.0556	0.371128	no
XLOC_003829	XLOC_003829	BANF1	chr11:65764015-65771617	IgG	RBM10	OK	0	119.452	inf	#NAME?	0.20925	0.624818	no
XLOC_007112	XLOC_007112	MTA1	chr14:105886185-105937057	IgG	RBM10	OK	0	117.303	inf	#NAME?	0.0922	0.371128	no
XLOC_010121	XLOC_010121	GABARAP	chr17:7143737-7145753	IgG	RBM10	OK	0	116.352	inf	#NAME?	0.05885	0.371128	no
XLOC_023601	XLOC_023601	RPL7	chr8:74202873-74205869	IgG	RBM10	OK	0	116.286	inf	#NAME?	0.05455	0.371128	no
XLOC_021783	XLOC_021783	NUDT1	chr7:2281856-2290780	IgG	RBM10	OK	0	113.909	inf	#NAME?	0.0932	0.371128	no
XLOC_009696	XLOC_009696	FKBP10	chr17:39968961-39979469	IgG	RBM10	OK	0	112.945	inf	#NAME?	0.0587	0.371128	no
XLOC_023684	XLOC_023684	PABPC1	chr8:101715143-101734315	IgG	RBM10	OK	0	111.622	inf	#NAME?	0.10275	0.371128	no
XLOC_022578	XLOC_022578	CHCHD2	chr7:56169265-56174187	IgG	RBM10	OK	0	111.215	inf	#NAME?	0.0551	0.371128	no
XLOC_008920	XLOC_008920	MRPS34	chr16:1821895-1823140	IgG	RBM10	OK	0	110.652	inf	#NAME?	0.0491	0.371128	no
XLOC_008899	XLOC_008899	C16orf13	chr16:684426-686366	IgG	RBM10	OK	0	109.478	inf	#NAME?	0.0001	0.10855	no
XLOC_008675	XLOC_008675	MT2A	chr16:56642477-56643409	IgG	RBM10	OK	0	108.635	inf	#NAME?	0.0505	0.371128	no
XLOC_009342	XLOC_009342	CYBA	chr16:88709696-88717492	IgG	RBM10	OK	0	108.319	inf	#NAME?	0.1058	0.371128	no
XLOC_015459	XLOC_015459	GP1BB,SEPT5	chr22:19701986-19712297	IgG	RBM10	OK	0	108.048	inf	#NAME?	0.0923	0.371128	no
XLOC_005844	XLOC_005844	ATP5B	chr12:57031958-57039852	IgG	RBM10	OK	0	107.694	inf	#NAME?	0.10455	0.371128	no
XLOC_011215	XLOC_011215	OAZ1	chr19:2269519-2273487	IgG	RBM10	OK	0	107.15	inf	#NAME?	0.0582	0.371128	no
XLOC_012441	XLOC_012441	PPP1R14A	chr19:38741876-38747231	IgG	RBM10	OK	0	107.05	inf	#NAME?	0.1057	0.371128	no
XLOC_025359	XLOC_025359	SSR4	chrX:153051220-153063967	IgG	RBM10	OK	0	105.204	inf	#NAME?	0.2188	0.624818	no
XLOC_017696	XLOC_017696	RPS3A	chr4:152020724-152025804	IgG	RBM10	OK	0	104.512	inf	#NAME?	0.09975	0.371128	no
XLOC_006059	XLOC_006059	TESC	chr12:117476727-117537251	IgG	RBM10	OK	0	104.245	inf	#NAME?	0.099	0.371128	no
XLOC_024714	XLOC_024714	CIZ1	chr9:130928343-131017527	IgG	RBM10	OK	0	102.047	inf	#NAME?	5e-05	0.10855	no
XLOC_015076	XLOC_015076	PSMA7	chr20:60711782-60718514	IgG	RBM10	OK	0	101.234	inf	#NAME?	0.0523	0.371128	no
XLOC_012449	XLOC_012449	ECH1	chr19:39306061-39322497	IgG	RBM10	OK	0	101.167	inf	#NAME?	0.05605	0.371128	no
XLOC_005827	XLOC_005827	CD63	chr12:56119226-56123457	IgG	RBM10	OK	0	100.394	inf	#NAME?	0.0928	0.371128	no
XLOC_012080	XLOC_012080	LMNB2	chr19:2428162-2456966	IgG	RBM10	OK	0	96.8718	inf	#NAME?	0.11865	0.379286	no
XLOC_009875	XLOC_009875	SNORD104	chr17:62223437-62223517	IgG	RBM10	NOTEST	0	96.7897	inf	0	1	1	no
XLOC_005543	XLOC_005543	MRPL51	chr12:6601315-6602471	IgG	RBM10	OK	0	96.1871	inf	#NAME?	0.0493	0.371128	no
XLOC_020044	XLOC_020044	HIST1H2AD,HIST1H3D	chr6:26197011-26199521	IgG	RBM10	OK	0	95.6968	inf	#NAME?	0.10575	0.371128	no
XLOC_020181	XLOC_020181	CUTA	chr6:33384318-33386065	IgG	RBM10	OK	0	95.3728	inf	#NAME?	0.0944	0.371128	no
XLOC_010759	XLOC_010759	DCXR	chr17:79993756-79995573	IgG	RBM10	OK	0	93.605	inf	#NAME?	0.1099	0.371128	no
XLOC_013153	XLOC_013153	COX5B	chr2:98262520-98264657	IgG	RBM10	OK	0	91.2096	inf	#NAME?	0.0497	0.371128	no
XLOC_010711	XLOC_010711	USP36	chr17:76792964-76836969	IgG	RBM10	NOTEST	0	91.0026	inf	0	1	1	no
XLOC_000066	XLOC_000066	PARK7	chr1:8021713-8045342	IgG	RBM10	OK	0	90.9675	inf	#NAME?	0.09515	0.371128	no
XLOC_011571	XLOC_011571	TBCB	chr19:36602104-36616849	IgG	RBM10	OK	0	89.4115	inf	#NAME?	0.11795	0.378164	no
XLOC_009427	XLOC_009427	C17orf49,RNASEK	chr17:6915735-6922973	IgG	RBM10	OK	0	87.714	inf	#NAME?	0.09135	0.371128	no
XLOC_004936	XLOC_004936	PTMS	chr12:6875540-6880118	IgG	RBM10	OK	0	86.5814	inf	#NAME?	0.0553	0.371128	no
XLOC_024426	XLOC_024426	HINT2	chr9:35812956-35815042	IgG	RBM10	OK	0	85.4688	inf	#NAME?	0.04935	0.371128	no
XLOC_014414	XLOC_014414	STK25	chr2:242295663-242448987	IgG	RBM10	OK	0	85.4575	inf	#NAME?	0.0981	0.371128	no
XLOC_003772	XLOC_003772	COX8A	chr11:63742078-63744015	IgG	RBM10	OK	0	85.4276	inf	#NAME?	0.05035	0.371128	no
XLOC_011374	XLOC_011374	RAD23A	chr19:13056627-13064457	IgG	RBM10	OK	0	84.2126	inf	#NAME?	0.0909	0.371128	no
XLOC_015908	XLOC_015908	RPS19BP1	chr22:39925097-39928860	IgG	RBM10	OK	0	84.1205	inf	#NAME?	0.05055	0.371128	no
XLOC_008209	XLOC_008209	COX5A	chr15:75212616-75230495	IgG	RBM10	OK	0	82.6859	inf	#NAME?	0.04975	0.371128	no
XLOC_025023	XLOC_025023	PLP2	chrX:49028183-49031468	IgG	RBM10	OK	0	82.6859	inf	#NAME?	0.0581	0.371128	no
XLOC_025722	XLOC_025722	RPL39	chrX:118920466-118925622	IgG	RBM10	OK	0	82.63	inf	#NAME?	0.11245	0.372479	no
XLOC_015601	XLOC_015601	PDXP	chr22:38054736-38062939	IgG	RBM10	OK	0	82.3367	inf	#NAME?	0.06075	0.371128	no
XLOC_012248	XLOC_012248	PRDX2	chr19:12907633-12912724	IgG	RBM10	OK	0	82.187	inf	#NAME?	0.0575	0.371128	no
XLOC_020253	XLOC_020253	DNPH1	chr6:43193366-43197211	IgG	RBM10	OK	0	82.1001	inf	#NAME?	0.10475	0.371128	no
XLOC_014890	XLOC_014890	CST3	chr20:23608533-23618685	IgG	RBM10	OK	0	81.9264	inf	#NAME?	0.1017	0.371128	no
XLOC_003786	XLOC_003786	PRDX5	chr11:64085559-64089295	IgG	RBM10	OK	0	79.9975	inf	#NAME?	0.0946	0.371128	no
XLOC_019527	XLOC_019527	CSNK2B	chr6:31629005-31637847	IgG	RBM10	OK	0	79.0372	inf	#NAME?	0.22445	0.624818	no
XLOC_012078	XLOC_012078	LSM7	chr19:2321519-2328614	IgG	RBM10	OK	0	78.395	inf	#NAME?	0.05185	0.371128	no
XLOC_024294	XLOC_024294	MRPL41	chr9:140446308-140447007	IgG	RBM10	OK	0	78.2577	inf	#NAME?	0.0672	0.371128	no
XLOC_012470	XLOC_012470	FBL	chr19:40325092-40337054	IgG	RBM10	OK	0	76.4303	inf	#NAME?	0.05115	0.371128	no
XLOC_010470	XLOC_010470	C1QL1	chr17:43037060-43045644	IgG	RBM10	OK	0	75.5441	inf	#NAME?	0.0476	0.371128	no
XLOC_025879	XLOC_025879	LAGE3	chrX:153706107-153707596	IgG	RBM10	OK	0	74.8375	inf	#NAME?	0.0497	0.371128	no
XLOC_008979	XLOC_008979	CORO7,CORO7-PAM16,PAM16	chr16:4390251-4466962	IgG	RBM10	OK	0	73.9539	inf	#NAME?	0.2107	0.624818	no
XLOC_010401	XLOC_010401	KRT19	chr17:39679868-39684641	IgG	RBM10	OK	0	73.2439	inf	#NAME?	0.0509	0.371128	no
XLOC_001265	XLOC_001265	MRPL20	chr1:1334909-1342693	IgG	RBM10	OK	0	73.0691	inf	#NAME?	0.1091	0.371128	no
XLOC_014763	XLOC_014763	PPDPF	chr20:62152132-62153524	IgG	RBM10	OK	0	72.9572	inf	#NAME?	0.0501	0.371128	no
XLOC_020336	XLOC_020336	COX7A2	chr6:75947390-75953644	IgG	RBM10	OK	0	72.8925	inf	#NAME?	0.10335	0.371128	no
XLOC_005456	XLOC_005456	ARL6IP4	chr12:123464606-123467460	IgG	RBM10	OK	0	72.7953	inf	#NAME?	0.09125	0.371128	no
XLOC_016875	XLOC_016875	RPL29	chr3:52027643-52029958	IgG	RBM10	OK	0	72.3158	inf	#NAME?	0.0494	0.371128	no
XLOC_013724	XLOC_013724	OST4	chr2:27274490-27294567	IgG	RBM10	OK	0	72.2722	inf	#NAME?	0.2167	0.624818	no
XLOC_022539	XLOC_022539	POLD2	chr7:44154278-44163169	IgG	RBM10	OK	0	72.1803	inf	#NAME?	0.10065	0.371128	no
XLOC_024361	XLOC_024361	CDKN2A	chr9:21967137-21994490	IgG	RBM10	OK	0	72.1524	inf	#NAME?	0.0941	0.371128	no
XLOC_020356	XLOC_020356	SNHG5	chr6:86386724-86388451	IgG	RBM10	OK	0	71.7296	inf	#NAME?	0.11525	0.376176	no
XLOC_002708	XLOC_002708	ADIRF,AGAP11	chr10:88728187-88769960	IgG	RBM10	OK	0	71.6483	inf	#NAME?	0.10905	0.371128	no
XLOC_020068	XLOC_020068	HIST1H2AM	chr6:27860476-27860963	IgG	RBM10	OK	0	71.3372	inf	#NAME?	0.0676	0.371128	no
XLOC_012562	XLOC_012562	SNRPD2	chr19:46190711-46195443	IgG	RBM10	OK	0	70.2167	inf	#NAME?	0.1061	0.371128	no
XLOC_019108	XLOC_019108	PITX1	chr5:134363423-134735577	IgG	RBM10	OK	0	69.8426	inf	#NAME?	0.20745	0.624818	no
XLOC_007468	XLOC_007468	NUDT14	chr14:105639273-105647660	IgG	RBM10	OK	0	69.8083	inf	#NAME?	0.0497	0.371128	no
XLOC_012246	XLOC_012246	C19orf43	chr19:12841453-12845529	IgG	RBM10	OK	0	69.7988	inf	#NAME?	0.04965	0.371128	no
XLOC_011461	XLOC_011461	CRTC1	chr19:18794424-18893143	IgG	RBM10	NOTEST	0	68.7521	inf	0	1	1	no
XLOC_015952	XLOC_015952	PHF21B	chr22:45277042-45405809	IgG	RBM10	OK	0	68.3644	inf	#NAME?	0.0004	0.244237	no
XLOC_000645	XLOC_000645	ATP1A1	chr1:116915794-116961244	IgG	RBM10	OK	0	67.8689	inf	#NAME?	0.10115	0.371128	no
XLOC_008943	XLOC_008943	RNPS1	chr16:2303116-2318413	IgG	RBM10	OK	0	67.487	inf	#NAME?	0.09185	0.371128	no
XLOC_011201	XLOC_011201	NDUFS7	chr19:1383882-1395588	IgG	RBM10	OK	0	67.3444	inf	#NAME?	0.05565	0.371128	no
XLOC_014804	XLOC_014804	SNRPB	chr20:2442280-2451499	IgG	RBM10	OK	0	67.1709	inf	#NAME?	0.0958	0.371128	no
XLOC_011593	XLOC_011593	SPINT2	chr19:38755097-38783254	IgG	RBM10	OK	0	66.9654	inf	#NAME?	0.09935	0.371128	no
XLOC_018685	XLOC_018685	PTTG1	chr5:159848813-159855751	IgG	RBM10	OK	0	66.4637	inf	#NAME?	0.09915	0.371128	no
XLOC_013066	XLOC_013066	CCT7	chr2:73461363-73480150	IgG	RBM10	OK	0	66.3081	inf	#NAME?	0.0949	0.371128	no
XLOC_013674	XLOC_013674	ODC1	chr2:10580496-10588680	IgG	RBM10	OK	0	66.052	inf	#NAME?	0.09335	0.371128	no
XLOC_000784	XLOC_000784	CKS1B	chr1:154947117-154951725	IgG	RBM10	OK	0	65.8697	inf	#NAME?	0.10865	0.371128	no
XLOC_005147	XLOC_005147	PCBP2	chr12:53845885-53893444	IgG	RBM10	NOTEST	0	65.6366	inf	0	1	1	no
XLOC_024014	XLOC_024014	CKS2	chr9:91926112-91931618	IgG	RBM10	OK	0	65.3553	inf	#NAME?	0.1056	0.371128	no
XLOC_025184	XLOC_025184	NGFRAP1	chrX:102631250-102633092	IgG	RBM10	OK	0	65.0808	inf	#NAME?	0.09125	0.371128	no
XLOC_023615	XLOC_023615	TPD52	chr8:80947102-81083894	IgG	RBM10	NOTEST	0	64.8635	inf	0	1	1	no
XLOC_024024	XLOC_024024	CENPP	chr9:95059639-95432547	IgG	RBM10	OK	0	64.1135	inf	#NAME?	0.03075	0.371128	no
XLOC_002083	XLOC_002083	PFDN2	chr1:161070345-161102478	IgG	RBM10	OK	0	63.554	inf	#NAME?	0.213	0.624818	no
XLOC_005848	XLOC_005848	NACA	chr12:57106210-57119326	IgG	RBM10	OK	0	63.2196	inf	#NAME?	0.101	0.371128	no
XLOC_022740	XLOC_022740	FIS1	chr7:100882892-100888371	IgG	RBM10	OK	0	62.9805	inf	#NAME?	0.0509	0.371128	no
XLOC_005866	XLOC_005866	CDK4	chr12:58138783-58146230	IgG	RBM10	OK	0	62.3003	inf	#NAME?	0.20655	0.624578	no
XLOC_000799	XLOC_000799	FDPS	chr1:155278538-155300909	IgG	RBM10	OK	0	62.2333	inf	#NAME?	0.2094	0.624818	no
XLOC_023336	XLOC_023336	CYC1	chr8:145149937-145152430	IgG	RBM10	OK	0	62.0614	inf	#NAME?	0.0533	0.371128	no
XLOC_010758	XLOC_010758	STRA13	chr17:79976578-79980785	IgG	RBM10	OK	0	60.7978	inf	#NAME?	0.1036	0.371128	no
XLOC_004289	XLOC_004289	MTRNR2L8	chr11:10529433-10530723	IgG	RBM10	OK	0	60.4424	inf	#NAME?	0.102	0.371128	no
XLOC_010749	XLOC_010749	P4HB	chr17:79801033-79818544	IgG	RBM10	OK	0	60.3821	inf	#NAME?	0.05705	0.371128	no
XLOC_011198	XLOC_011198	C19orf24	chr19:1275519-1279243	IgG	RBM10	OK	0	60.323	inf	#NAME?	0.05415	0.371128	no
XLOC_010192	XLOC_010192	CENPV	chr17:16245847-16256812	IgG	RBM10	OK	0	60.2768	inf	#NAME?	0.0498	0.371128	no
XLOC_020536	XLOC_020536	DYNLT1	chr6:159057506-159065818	IgG	RBM10	OK	0	60.2392	inf	#NAME?	0.09315	0.371128	no
XLOC_019421	XLOC_019421	HIST1H2BF	chr6:26199786-26200216	IgG	RBM10	OK	0	59.8561	inf	#NAME?	0.0692	0.371128	no
XLOC_011555	XLOC_011555	COX6B1	chr19:36139124-36149686	IgG	RBM10	OK	0	59.8154	inf	#NAME?	0.0507	0.371128	no
XLOC_004804	XLOC_004804	FXYD2,FXYD6,FXYD6-FXYD2	chr11:117690789-117748201	IgG	RBM10	OK	0	59.7697	inf	#NAME?	0.0939	0.371128	no
XLOC_001248	XLOC_001248	HES4	chr1:934341-935552	IgG	RBM10	NOTEST	0	59.6048	inf	0	1	1	no
XLOC_024289	XLOC_024289	TUBB4B	chr9:140135710-140142244	IgG	RBM10	OK	0	59.6001	inf	#NAME?	0.1056	0.371128	no
XLOC_022091	XLOC_022091	BRI3	chr7:97910978-98030427	IgG	RBM10	OK	0	59.538	inf	#NAME?	0.22445	0.624818	no
XLOC_016118	XLOC_016118	RPL14	chr3:40498782-40503863	IgG	RBM10	OK	0	59.4379	inf	#NAME?	0.1008	0.371128	no
XLOC_018738	XLOC_018738	HIGD2A	chr5:175815783-175816751	IgG	RBM10	OK	0	58.949	inf	#NAME?	0.0514	0.371128	no
XLOC_012197	XLOC_012197	EIF3G	chr19:10216898-10230599	IgG	RBM10	OK	0	58.7037	inf	#NAME?	0.11005	0.371128	no
XLOC_016840	XLOC_016840	GPX1	chr3:49394608-49395791	IgG	RBM10	OK	0	58.3848	inf	#NAME?	0.10805	0.371128	no
XLOC_014739	XLOC_014739	ADRM1	chr20:60877951-60883918	IgG	RBM10	OK	0	58.2335	inf	#NAME?	0.0989	0.371128	no
XLOC_000924	XLOC_000924	PRRC2C	chr1:171454665-171562650	IgG	RBM10	OK	0	57.9802	inf	#NAME?	0.10425	0.371128	no
XLOC_009348	XLOC_009348	APRT	chr16:88875876-88878342	IgG	RBM10	OK	0	57.7461	inf	#NAME?	0.09835	0.371128	no
XLOC_012139	XLOC_012139	KHSRP	chr19:6413118-6424822	IgG	RBM10	OK	0	57.6907	inf	#NAME?	0.1011	0.371128	no
XLOC_000228	XLOC_000228	NUDC	chr1:27248212-27273362	IgG	RBM10	OK	0	57.6387	inf	#NAME?	0.0567	0.371128	no
XLOC_011287	XLOC_011287	PET100	chr19:7694670-7698634	IgG	RBM10	OK	0	57.2379	inf	#NAME?	0.1181	0.378164	no
XLOC_016420	XLOC_016420	LOC90246	chr3:128226677-128229429	IgG	RBM10	NOTEST	0	57.2078	inf	0	1	1	no
XLOC_012241	XLOC_012241	WDR83OS	chr19:12777617-12792701	IgG	RBM10	OK	0	56.399	inf	#NAME?	0.1057	0.371128	no
XLOC_004599	XLOC_004599	TMEM134	chr11:67231818-67236748	IgG	RBM10	OK	0	56.3618	inf	#NAME?	0.0928	0.371128	no
XLOC_008133	XLOC_008133	PPIB	chr15:64443915-64455354	IgG	RBM10	OK	0	56.2815	inf	#NAME?	0.1103	0.371128	no
XLOC_025863	XLOC_025863	BCAP31	chrX:152965946-152990201	IgG	RBM10	OK	0	55.8204	inf	#NAME?	0.0978	0.371128	no
XLOC_004255	XLOC_004255	TAF10	chr11:6624937-6633475	IgG	RBM10	OK	0	55.6011	inf	#NAME?	0.1166	0.377915	no
XLOC_007165	XLOC_007165	PSMB5	chr14:23495059-23504429	IgG	RBM10	OK	0	55.2132	inf	#NAME?	0.10705	0.371128	no
XLOC_006076	XLOC_006076	SRSF9	chr12:120884240-120907558	IgG	RBM10	OK	0	54.9522	inf	#NAME?	0.2114	0.624818	no
XLOC_010279	XLOC_010279	COPRS	chr17:30178883-30186326	IgG	RBM10	OK	0	54.9388	inf	#NAME?	0.04975	0.371128	no
XLOC_020262	XLOC_020262	MRPL14	chr6:44081372-44095191	IgG	RBM10	OK	0	54.9181	inf	#NAME?	0.0498	0.371128	no
XLOC_000536	XLOC_000536	RPL5	chr1:93297593-93427079	IgG	RBM10	OK	0	54.8951	inf	#NAME?	0.109	0.371128	no
XLOC_005201	XLOC_005201	NABP2	chr12:56618124-56623638	IgG	RBM10	OK	0	54.8737	inf	#NAME?	0.055	0.371128	no
XLOC_002030	XLOC_002030	HDGF	chr1:156711898-156722240	IgG	RBM10	OK	0	54.5375	inf	#NAME?	0.1042	0.371128	no
XLOC_014954	XLOC_014954	SCAND1	chr20:34541538-34543281	IgG	RBM10	NOTEST	0	54.2314	inf	0	1	1	no
XLOC_011331	XLOC_011331	ILF3	chr19:10764936-10803095	IgG	RBM10	OK	0	54.0053	inf	#NAME?	0.0908	0.371128	no
XLOC_019422	XLOC_019422	HIST1H4E	chr6:26204872-26205249	IgG	RBM10	OK	0	53.7543	inf	#NAME?	0.07805	0.371128	no
XLOC_011783	XLOC_011783	SNRNP70	chr19:49588464-49611870	IgG	RBM10	OK	0	53.2716	inf	#NAME?	0.04925	0.371128	no
XLOC_008233	XLOC_008233	CIB2	chr15:78396947-78423877	IgG	RBM10	OK	0	53.2032	inf	#NAME?	0.0918	0.371128	no
XLOC_025168	XLOC_025168	HNRNPH2,RPL36A,RPL36A-HNRNPH2	chrX:100645877-100669128	IgG	RBM10	OK	0	52.9635	inf	#NAME?	0.2068	0.624578	no
XLOC_023818	XLOC_023818	VPS28	chr8:145648983-145653946	IgG	RBM10	OK	0	52.8513	inf	#NAME?	0.1094	0.371128	no
XLOC_010745	XLOC_010745	OXLD1	chr17:79632065-79633618	IgG	RBM10	OK	0	52.0177	inf	#NAME?	0.06205	0.371128	no
XLOC_001266	XLOC_001266	ANKRD65	chr1:1353799-1356824	IgG	RBM10	OK	0	51.8315	inf	#NAME?	0.0927	0.371128	no
XLOC_022534	XLOC_022534	MRPS24,URGCP,URGCP-MRPS24	chr7:43906156-43966010	IgG	RBM10	OK	0	51.5295	inf	#NAME?	0.094	0.371128	no
XLOC_005556	XLOC_005556	PHB2	chr12:7074514-7079916	IgG	RBM10	OK	0	50.8762	inf	#NAME?	0.10135	0.371128	no
XLOC_008942	XLOC_008942	ECI1	chr16:2289872-2301602	IgG	RBM10	OK	0	50.6505	inf	#NAME?	0.10395	0.371128	no
XLOC_022113	XLOC_022113	LAMTOR4	chr7:99746529-99751833	IgG	RBM10	OK	0	50.4949	inf	#NAME?	0.05515	0.371128	no
XLOC_013073	XLOC_013073	DGUOK	chr2:74153952-74208566	IgG	RBM10	OK	0	49.8713	inf	#NAME?	0.0937	0.371128	no
XLOC_019452	XLOC_019452	HIST1H2BN	chr6:27806439-27806888	IgG	RBM10	OK	0	49.6111	inf	#NAME?	0.0787	0.371128	no
XLOC_023027	XLOC_023027	DMTN	chr8:21911080-21940036	IgG	RBM10	OK	0	49.2087	inf	#NAME?	0.09115	0.371128	no
XLOC_009651	XLOC_009651	PSMB3	chr17:36908965-36920484	IgG	RBM10	OK	0	48.8605	inf	#NAME?	0.1	0.371128	no
XLOC_003434	XLOC_003434	CD81	chr11:2349978-2418649	IgG	RBM10	OK	0	48.6129	inf	#NAME?	0.1048	0.371128	no
XLOC_017331	XLOC_017331	C4orf48	chr4:2043719-2045697	IgG	RBM10	NOTEST	0	48.417	inf	0	1	1	no
XLOC_018698	XLOC_018698	FBLL1	chr5:167956581-167957639	IgG	RBM10	OK	0	48.274	inf	#NAME?	0.05535	0.371128	no
XLOC_022998	XLOC_022998	FDFT1	chr8:11653081-11696818	IgG	RBM10	OK	0	48.0655	inf	#NAME?	0.09135	0.371128	no
XLOC_025504	XLOC_025504	UXT	chrX:47511190-47519510	IgG	RBM10	OK	0	47.9555	inf	#NAME?	0.10405	0.371128	no
XLOC_015108	XLOC_015108	SOX18	chr20:62679078-62680979	IgG	RBM10	NOTEST	0	47.9335	inf	0	1	1	no
XLOC_004642	XLOC_004642	STARD10	chr11:72465773-72504750	IgG	RBM10	OK	0	47.8237	inf	#NAME?	0.10435	0.371128	no
XLOC_020137	XLOC_020137	LSM2	chr6:31765168-31774761	IgG	RBM10	OK	0	47.774	inf	#NAME?	0.04915	0.371128	no
XLOC_015674	XLOC_015674	ARHGAP8,PRR5,PRR5-ARHGAP8	chr22:45064426-45258664	IgG	RBM10	OK	0	47.7522	inf	#NAME?	0.09145	0.371128	no
XLOC_019426	XLOC_019426	HIST1H2BH	chr6:26251878-26252303	IgG	RBM10	OK	0	47.7303	inf	#NAME?	0.0768	0.371128	no
XLOC_010666	XLOC_010666	HN1	chr17:73131337-73150778	IgG	RBM10	OK	0	47.6627	inf	#NAME?	0.0971	0.371128	no
XLOC_025370	XLOC_025370	SNORA70	chrX:153626570-153650063	IgG	RBM10	NOTEST	0	47.6532	inf	0	1	1	no
XLOC_018576	XLOC_018576	CXXC5	chr5:139028300-139062680	IgG	RBM10	OK	0	47.4337	inf	#NAME?	0.04915	0.371128	no
XLOC_010761	XLOC_010761	DUS1L	chr17:80015747-80023697	IgG	RBM10	OK	0	47.2847	inf	#NAME?	0.05035	0.371128	no
XLOC_019588	XLOC_019588	MIR7111	chr6:35436177-35438558	IgG	RBM10	NOTEST	0	47.2771	inf	0	1	1	no
XLOC_003623	XLOC_003623	MDK	chr11:46402333-46405387	IgG	RBM10	OK	0	46.7993	inf	#NAME?	0.09555	0.371128	no
XLOC_017918	XLOC_017918	NMU	chr4:56461395-56502865	IgG	RBM10	OK	0	46.7385	inf	#NAME?	0.10625	0.371128	no
XLOC_003826	XLOC_003826	DRAP1	chr11:65686727-65689048	IgG	RBM10	OK	0	46.4339	inf	#NAME?	0.05225	0.371128	no
XLOC_012498	XLOC_012498	RABAC1	chr19:42460832-42463528	IgG	RBM10	OK	0	46.359	inf	#NAME?	0.0492	0.371128	no
XLOC_005327	XLOC_005327	SLC25A3	chr12:98987402-98995778	IgG	RBM10	OK	0	46.2681	inf	#NAME?	0.0919	0.371128	no
XLOC_022126	XLOC_022126	GNB2	chr7:100271362-100276792	IgG	RBM10	OK	0	46.1129	inf	#NAME?	0.05015	0.371128	no
XLOC_005792	XLOC_005792	KRT8	chr12:53290970-53346685	IgG	RBM10	OK	0	45.8879	inf	#NAME?	0.2199	0.624818	no
XLOC_012169	XLOC_012169	NDUFA7	chr19:8376183-8386280	IgG	RBM10	OK	0	45.8164	inf	#NAME?	0.0552	0.371128	no
XLOC_013102	XLOC_013102	TCF7L1	chr2:85360582-85537511	IgG	RBM10	NOTEST	0	45.7001	inf	0	1	1	no
XLOC_007183	XLOC_007183	EMC9	chr14:24605366-24610797	IgG	RBM10	OK	0	45.5472	inf	#NAME?	0.11065	0.371128	no
XLOC_022352	XLOC_022352	AGAP3	chr7:150782917-150841523	IgG	RBM10	OK	0	45.2851	inf	#NAME?	0.09425	0.371128	no
XLOC_017794	XLOC_017794	CTBP1	chr4:1203907-1242908	IgG	RBM10	OK	0	45.2294	inf	#NAME?	0.09585	0.371128	no
XLOC_014909	XLOC_014909	MIR663A	chr20:26167654-26189869	IgG	RBM10	NOTEST	0	44.9983	inf	0	1	1	no
XLOC_009074	XLOC_009074	NDUFAB1	chr16:23592334-23607639	IgG	RBM10	OK	0	44.6594	inf	#NAME?	0.0499	0.371128	no
XLOC_001527	XLOC_001527	MRPS15	chr1:36921361-36930040	IgG	RBM10	OK	0	44.6166	inf	#NAME?	0.0521	0.371128	no
XLOC_012109	XLOC_012109	SH3GL1	chr19:4360363-4400565	IgG	RBM10	OK	0	44.4203	inf	#NAME?	0.094	0.371128	no
XLOC_014417	XLOC_014417	DTYMK	chr2:242615156-242626383	IgG	RBM10	OK	0	44.2294	inf	#NAME?	0.09785	0.371128	no
XLOC_007418	XLOC_007418	IFI27L2	chr14:94594117-94595957	IgG	RBM10	OK	0	43.6713	inf	#NAME?	0.0636	0.371128	no
XLOC_014064	XLOC_014064	HS6ST1	chr2:129023053-129076171	IgG	RBM10	OK	0	43.6361	inf	#NAME?	0.0592	0.371128	no
XLOC_015635	XLOC_015635	ADSL	chr22:40742503-40762575	IgG	RBM10	OK	0	43.5567	inf	#NAME?	0.1021	0.371128	no
XLOC_014598	XLOC_014598	C20orf24,TGIF2,TGIF2-C20orf24	chr20:35201875-35274619	IgG	RBM10	OK	0	43.4841	inf	#NAME?	0.09075	0.371128	no
XLOC_011553	XLOC_011553	RBM42	chr19:36119979-36128587	IgG	RBM10	OK	0	43.3743	inf	#NAME?	0.05165	0.371128	no
XLOC_013901	XLOC_013901	MRPL53	chr2:74699084-74699942	IgG	RBM10	OK	0	43.3239	inf	#NAME?	0.06475	0.371128	no
XLOC_020250	XLOC_020250	MEA1	chr6:42952236-42981618	IgG	RBM10	OK	0	43.1676	inf	#NAME?	0.22165	0.624818	no
XLOC_011173	XLOC_011173	BSG	chr19:571276-583493	IgG	RBM10	OK	0	42.9765	inf	#NAME?	0.0936	0.371128	no
XLOC_003819	XLOC_003819	MIR4489	chr11:65405577-65418391	IgG	RBM10	NOTEST	0	42.8714	inf	0	1	1	no
XLOC_011932	XLOC_011932	NDUFA3	chr19:54606159-54610281	IgG	RBM10	OK	0	42.5242	inf	#NAME?	0.06915	0.371128	no
XLOC_009221	XLOC_009221	FAM96B	chr16:66965957-66968326	IgG	RBM10	OK	0	42.4937	inf	#NAME?	0.11	0.371128	no
XLOC_016379	XLOC_016379	NDUFB4	chr3:120315127-120321258	IgG	RBM10	OK	0	42.4116	inf	#NAME?	0.1105	0.371128	no
XLOC_015206	XLOC_015206	PCP4	chr21:41239346-41301322	IgG	RBM10	OK	0	42.297	inf	#NAME?	0.05295	0.371128	no
XLOC_008300	XLOC_008300	IDH2	chr15:90627210-90645786	IgG	RBM10	OK	0	42.2264	inf	#NAME?	0.10045	0.371128	no
XLOC_014442	XLOC_014442	NOP56	chr20:2633177-2639039	IgG	RBM10	OK	0	42.0235	inf	#NAME?	0.0945	0.371128	no
XLOC_014402	XLOC_014402	MYEOV2	chr2:241065979-241075764	IgG	RBM10	OK	0	41.9974	inf	#NAME?	0.1154	0.376176	no
XLOC_017025	XLOC_017025	COX17	chr3:119388371-119396243	IgG	RBM10	OK	0	41.8822	inf	#NAME?	0.0653	0.371128	no
XLOC_004647	XLOC_004647	UCP2	chr11:73685715-73693889	IgG	RBM10	OK	0	41.8496	inf	#NAME?	0.0569	0.371128	no
XLOC_024402	XLOC_024402	DCTN3	chr9:34613541-34620520	IgG	RBM10	OK	0	41.6177	inf	#NAME?	0.09365	0.371128	no
XLOC_020153	XLOC_020153	AGPAT1	chr6:32120578-32145888	IgG	RBM10	OK	0	41.1562	inf	#NAME?	0.221	0.624818	no
XLOC_004635	XLOC_004635	LAMTOR1	chr11:71709957-71823822	IgG	RBM10	OK	0	41.004	inf	#NAME?	0.22035	0.624818	no
XLOC_021790	XLOC_021790	TTYH3	chr7:2671602-2704436	IgG	RBM10	OK	0	40.9683	inf	#NAME?	0.06225	0.371128	no
XLOC_025870	XLOC_025870	HCFC1	chrX:153213007-153236819	IgG	RBM10	OK	0	40.9001	inf	#NAME?	0.10245	0.371128	no
XLOC_011458	XLOC_011458	C19orf60	chr19:18699494-18703147	IgG	RBM10	NOTEST	0	40.7354	inf	0	1	1	no
XLOC_005184	XLOC_005184	BLOC1S1,RDH5	chr12:56109817-56118526	IgG	RBM10	OK	0	40.7315	inf	#NAME?	0.09735	0.371128	no
XLOC_006723	XLOC_006723	REC8	chr14:24641233-24658124	IgG	RBM10	OK	0	40.5543	inf	#NAME?	0.09565	0.371128	no
XLOC_000212	XLOC_000212	ZNF593	chr1:26496387-26497364	IgG	RBM10	OK	0	40.4056	inf	#NAME?	0.0664	0.371128	no
XLOC_014658	XLOC_014658	UBE2C	chr20:44441214-44445596	IgG	RBM10	OK	0	40.3286	inf	#NAME?	0.0924	0.371128	no
XLOC_015927	XLOC_015927	CENPM	chr22:42334740-42343148	IgG	RBM10	OK	0	40.2679	inf	#NAME?	0.10435	0.371128	no
XLOC_007457	XLOC_007457	C14orf2	chr14:104378624-104387903	IgG	RBM10	OK	0	40.1096	inf	#NAME?	0.10715	0.371128	no
XLOC_020036	XLOC_020036	HIST1H4B	chr6:26027123-26027480	IgG	RBM10	OK	0	40.0793	inf	#NAME?	0.08725	0.371128	no
XLOC_000351	XLOC_000351	CDC20	chr1:43824625-43828873	IgG	RBM10	OK	0	40.0391	inf	#NAME?	0.05265	0.371128	no
XLOC_011151	XLOC_011151	CBLN2	chr18:70203914-70211723	IgG	RBM10	OK	0	39.6816	inf	#NAME?	0.0609	0.371128	no
XLOC_015158	XLOC_015158	SOD1	chr21:33031934-33041243	IgG	RBM10	OK	0	39.5188	inf	#NAME?	0.0537	0.371128	no
XLOC_011564	XLOC_011564	APLP1	chr19:36359400-36370699	IgG	RBM10	OK	0	39.1981	inf	#NAME?	0.0926	0.371128	no
XLOC_011444	XLOC_011444	CCDC124	chr19:18043823-18054794	IgG	RBM10	OK	0	39.038	inf	#NAME?	0.05655	0.371128	no
XLOC_011085	XLOC_011085	ATP5A1	chr18:43664109-43684199	IgG	RBM10	OK	0	38.9213	inf	#NAME?	0.0997	0.371128	no
XLOC_015750	XLOC_015750	RTN4R	chr22:20228937-20255816	IgG	RBM10	OK	0	38.825	inf	#NAME?	0.1103	0.371128	no
XLOC_020056	XLOC_020056	HIST1H2BK	chr6:27106071-27114637	IgG	RBM10	OK	0	38.6859	inf	#NAME?	0.11345	0.373748	no
XLOC_011393	XLOC_011393	PKN1	chr19:14544165-14582679	IgG	RBM10	OK	0	38.648	inf	#NAME?	0.0935	0.371128	no
XLOC_003430	XLOC_003430	MRPL23	chr11:1968501-1977839	IgG	RBM10	NOTEST	0	38.6075	inf	0	1	1	no
XLOC_003794	XLOC_003794	ARL2,SNX15	chr11:64781584-64808044	IgG	RBM10	OK	0	38.5012	inf	#NAME?	0.09785	0.371128	no
XLOC_012373	XLOC_012373	UQCRFS1	chr19:29698166-29704136	IgG	RBM10	OK	0	37.8925	inf	#NAME?	0.05105	0.371128	no
XLOC_016176	XLOC_016176	TMA7	chr3:48481685-48485537	IgG	RBM10	OK	0	37.7009	inf	#NAME?	0.0548	0.371128	no
XLOC_012062	XLOC_012062	UQCR11	chr19:1597153-1605483	IgG	RBM10	OK	0	37.4843	inf	#NAME?	0.05125	0.371128	no
XLOC_009738	XLOC_009738	RUNDC3A	chr17:42385926-42396038	IgG	RBM10	OK	0	37.39	inf	#NAME?	0.0961	0.371128	no
XLOC_015652	XLOC_015652	SREBF2	chr22:42229082-42303312	IgG	RBM10	OK	0	37.3681	inf	#NAME?	0.0962	0.371128	no
XLOC_012861	XLOC_012861	HPCAL1	chr2:10443029-10567743	IgG	RBM10	OK	0	37.1798	inf	#NAME?	0.09555	0.371128	no
XLOC_008543	XLOC_008543	PLK1	chr16:23690200-23724821	IgG	RBM10	OK	0	37.1237	inf	#NAME?	0.10675	0.371128	no
XLOC_025671	XLOC_025671	BEX1	chrX:102317580-102319168	IgG	RBM10	OK	0	36.8179	inf	#NAME?	0.04915	0.371128	no
XLOC_010984	XLOC_010984	NFATC1	chr18:77155771-77289323	IgG	RBM10	OK	0	36.6156	inf	#NAME?	0.0907	0.371128	no
XLOC_011817	XLOC_011817	ATF5	chr19:50392912-50437193	IgG	RBM10	OK	0	36.5782	inf	#NAME?	0.09305	0.371128	no
XLOC_000033	XLOC_000033	PRKCZ	chr1:1981908-2144159	IgG	RBM10	OK	0	36.4653	inf	#NAME?	0.1326	0.418422	no
XLOC_018667	XLOC_018667	LARP1	chr5:154092461-154197167	IgG	RBM10	OK	0	36.3559	inf	#NAME?	0.0649	0.371128	no
XLOC_025248	XLOC_025248	NDUFA1	chrX:119004494-119010629	IgG	RBM10	OK	0	35.885	inf	#NAME?	0.11965	0.381439	no
XLOC_005837	XLOC_005837	CNPY2,PAN2	chr12:56704212-56727837	IgG	RBM10	OK	0	35.7048	inf	#NAME?	0.09645	0.371128	no
XLOC_013906	XLOC_013906	AUP1	chr2:74753774-74784678	IgG	RBM10	OK	0	35.6683	inf	#NAME?	0.2048	0.622718	no
XLOC_007663	XLOC_007663	CTDSPL2	chr15:44719578-44819429	IgG	RBM10	NOTEST	0	35.5863	inf	0	1	1	no
XLOC_015490	XLOC_015490	SDF2L1	chr22:21996541-21998588	IgG	RBM10	OK	0	35.2056	inf	#NAME?	0.05915	0.371128	no
XLOC_022334	XLOC_022334	LRRC61	chr7:149944300-150035245	IgG	RBM10	OK	0	35.1805	inf	#NAME?	0.103	0.371128	no
XLOC_019211	XLOC_019211	ATOX1	chr5:151122382-151138210	IgG	RBM10	OK	0	35.0269	inf	#NAME?	0.0601	0.371128	no
XLOC_022611	XLOC_022611	BCL7B	chr7:72950682-72972065	IgG	RBM10	OK	0	34.9655	inf	#NAME?	0.10165	0.371128	no
XLOC_020120	XLOC_020120	ATP6V1G2,DDX39B	chr6:31496738-31514625	IgG	RBM10	OK	0	34.8143	inf	#NAME?	0.09295	0.371128	no
XLOC_004615	XLOC_004615	MRPL21	chr11:68658745-68671303	IgG	RBM10	OK	0	34.6274	inf	#NAME?	0.11745	0.377915	no
XLOC_016589	XLOC_016589	AP2M1	chr3:183892633-183901879	IgG	RBM10	OK	0	34.6053	inf	#NAME?	0.101	0.371128	no
XLOC_004380	XLOC_004380	TP53I11	chr11:44785975-44972857	IgG	RBM10	OK	0	34.3711	inf	#NAME?	0.0907	0.371128	no
XLOC_016183	XLOC_016183	NDUFAF3	chr3:49044636-49060926	IgG	RBM10	OK	0	34.0474	inf	#NAME?	0.2193	0.624818	no
XLOC_000808	XLOC_000808	LAMTOR2	chr1:155996957-156147542	IgG	RBM10	OK	0	33.9521	inf	#NAME?	0.21335	0.624818	no
XLOC_008912	XLOC_008912	TSR3	chr16:1383605-1401873	IgG	RBM10	NOTEST	0	33.7935	inf	0	1	1	no
XLOC_019278	XLOC_019278	CLTB	chr5:175819455-175843570	IgG	RBM10	NOTEST	0	33.7665	inf	0	1	1	no
XLOC_017638	XLOC_017638	SNHG8	chr4:119199916-119200978	IgG	RBM10	OK	0	33.6341	inf	#NAME?	0.11625	0.377812	no
XLOC_022923	XLOC_022923	TMUB1	chr7:150778171-150780620	IgG	RBM10	OK	0	33.6164	inf	#NAME?	0.1063	0.371128	no
XLOC_025868	XLOC_025868	NAA10	chrX:153195279-153200607	IgG	RBM10	OK	0	33.5965	inf	#NAME?	0.10705	0.371128	no
XLOC_016817	XLOC_016817	UQCRC1	chr3:48636431-48647098	IgG	RBM10	OK	0	33.4999	inf	#NAME?	0.0489	0.371128	no
XLOC_022570	XLOC_022570	SEC61G	chr7:54819939-54826939	IgG	RBM10	OK	0	33.4501	inf	#NAME?	0.11255	0.372479	no
XLOC_010762	XLOC_010762	FASN	chr17:80036213-80056106	IgG	RBM10	OK	0	33.3946	inf	#NAME?	0.0618	0.371128	no
XLOC_004440	XLOC_004440	SSRP1	chr11:57093458-57103351	IgG	RBM10	OK	0	33.2235	inf	#NAME?	0.05385	0.371128	no
XLOC_005096	XLOC_005096	PRPH	chr12:49686413-49725514	IgG	RBM10	OK	0	33.2009	inf	#NAME?	0.2121	0.624818	no
XLOC_007601	XLOC_007601	EMC4	chr15:34517197-34630265	IgG	RBM10	OK	0	32.9583	inf	#NAME?	0.2233	0.624818	no
XLOC_003863	XLOC_003863	NDUFV1	chr11:67374322-67380012	IgG	RBM10	OK	0	32.957	inf	#NAME?	0.1081	0.371128	no
XLOC_008933	XLOC_008933	ZNF598	chr16:2047652-2059822	IgG	RBM10	OK	0	32.9446	inf	#NAME?	0.05155	0.371128	no
XLOC_022030	XLOC_022030	MDH2	chr7:75677336-75696827	IgG	RBM10	OK	0	32.8908	inf	#NAME?	0.0974	0.371128	no
XLOC_020214	XLOC_020214	CCDC167	chr6:37450696-37467700	IgG	RBM10	OK	0	32.8593	inf	#NAME?	0.05365	0.371128	no
XLOC_011197	XLOC_011197	CIRBP	chr19:1267469-1274809	IgG	RBM10	OK	0	32.8492	inf	#NAME?	0.2164	0.624818	no
XLOC_014951	XLOC_014951	CPNE1,RBM12	chr20:34213952-34252878	IgG	RBM10	NOTEST	0	32.7847	inf	0	1	1	no
XLOC_007792	XLOC_007792	CSK	chr15:75074424-75095539	IgG	RBM10	OK	0	32.7617	inf	#NAME?	0.09505	0.371128	no
XLOC_009390	XLOC_009390	EMC6	chr17:3539761-3599698	IgG	RBM10	OK	0	32.7578	inf	#NAME?	0.23375	0.624818	no
XLOC_000217	XLOC_000217	SH3BGRL3	chr1:26606212-26608013	IgG	RBM10	OK	0	32.5486	inf	#NAME?	0.0492	0.371128	no
XLOC_007145	XLOC_007145	ZNF219	chr14:21484921-21572863	IgG	RBM10	NOTEST	0	32.5158	inf	0	1	1	no
XLOC_010016	XLOC_010016	NARF	chr17:80416059-80446143	IgG	RBM10	OK	0	32.4502	inf	#NAME?	0.0952	0.371128	no
XLOC_012046	XLOC_012046	RNF126	chr19:647525-663233	IgG	RBM10	NOTEST	0	32.3878	inf	0	1	1	no
XLOC_023535	XLOC_023535	PRKDC	chr8:48685668-48872743	IgG	RBM10	NOTEST	0	32.1298	inf	0	1	1	no
XLOC_020117	XLOC_020117	HLA-C	chr6:31236525-31239913	IgG	RBM10	OK	0	32.1201	inf	#NAME?	0.0493	0.371128	no
XLOC_013706	XLOC_013706	SF3B6	chr2:24290453-24299314	IgG	RBM10	OK	0	31.8957	inf	#NAME?	0.05625	0.371128	no
XLOC_010582	XLOC_010582	MIR4737	chr17:58120385-58120466	IgG	RBM10	NOTEST	0	31.8836	inf	0	1	1	no
XLOC_010746	XLOC_010746	ARL16	chr17:79648223-79650954	IgG	RBM10	OK	0	31.8714	inf	#NAME?	0.0491	0.371128	no
XLOC_006720	XLOC_006720	PSME1	chr14:24605366-24610797	IgG	RBM10	OK	0	31.77	inf	#NAME?	0.0992	0.371128	no
XLOC_015648	XLOC_015648	XRCC6	chr22:42017166-42060052	IgG	RBM10	OK	0	31.7629	inf	#NAME?	0.093	0.371128	no
XLOC_020048	XLOC_020048	HIST1H3F	chr6:26250369-26250835	IgG	RBM10	NOTEST	0	31.6248	inf	0	1	1	no
XLOC_007316	XLOC_007316	RAB15	chr14:65381078-65569413	IgG	RBM10	OK	0	31.5514	inf	#NAME?	0.1211	0.384931	no
XLOC_025358	XLOC_025358	SRPK3	chrX:153046455-153051187	IgG	RBM10	OK	0	31.4517	inf	#NAME?	0.10795	0.371128	no
XLOC_012928	XLOC_012928	MRPL33	chr2:27994583-28002608	IgG	RBM10	OK	0	31.4346	inf	#NAME?	0.1228	0.389195	no
XLOC_002145	XLOC_002145	GAS5	chr1:173832385-173837125	IgG	RBM10	OK	0	31.428	inf	#NAME?	0.1111	0.371128	no
XLOC_018759	XLOC_018759	HNRNPAB	chr5:177631507-177659823	IgG	RBM10	OK	0	31.4026	inf	#NAME?	0.1077	0.371128	no
XLOC_024931	XLOC_024931	PRDX4	chrX:23685644-23704514	IgG	RBM10	OK	0	31.3782	inf	#NAME?	0.0489	0.371128	no
XLOC_004580	XLOC_004580	YIF1A	chr11:66052050-66056638	IgG	RBM10	OK	0	31.3335	inf	#NAME?	0.0492	0.371128	no
XLOC_022617	XLOC_022617	CLDN3	chr7:73183326-73184600	IgG	RBM10	NOTEST	0	31.2958	inf	0	1	1	no
XLOC_015736	XLOC_015736	SLC25A1	chr22:19163087-19166376	IgG	RBM10	OK	0	31.1621	inf	#NAME?	0.0967	0.371128	no
XLOC_017905	XLOC_017905	OCIAD2	chr4:48887396-48908845	IgG	RBM10	OK	0	30.9306	inf	#NAME?	0.10465	0.371128	no
XLOC_012069	XLOC_012069	BTBD2	chr19:1985446-2015702	IgG	RBM10	OK	0	30.8849	inf	#NAME?	0.04965	0.371128	no
XLOC_013239	XLOC_013239	DBI	chr2:120124499-120130127	IgG	RBM10	OK	0	30.7044	inf	#NAME?	0.0925	0.371128	no
XLOC_005213	XLOC_005213	SHMT2	chr12:57623355-57634475	IgG	RBM10	OK	0	30.6809	inf	#NAME?	0.0918	0.371128	no
XLOC_006954	XLOC_006954	GLRX5	chr14:96001322-96011055	IgG	RBM10	OK	0	30.6211	inf	#NAME?	0.05005	0.371128	no
XLOC_003494	XLOC_003494	EIF3F	chr11:8008866-8017719	IgG	RBM10	OK	0	30.565	inf	#NAME?	0.04935	0.371128	no
XLOC_015640	XLOC_015640	RBX1	chr22:41347350-41369019	IgG	RBM10	OK	0	30.4542	inf	#NAME?	0.0497	0.371128	no
XLOC_015924	XLOC_015924	NHP2L1	chr22:42069936-42084913	IgG	RBM10	OK	0	30.4187	inf	#NAME?	0.0984	0.371128	no
XLOC_010254	XLOC_010254	TLCD1	chr17:27046999-27053949	IgG	RBM10	OK	0	30.4142	inf	#NAME?	0.1038	0.371128	no
XLOC_003834	XLOC_003834	RAB1B	chr11:66036055-66044963	IgG	RBM10	OK	0	30.3458	inf	#NAME?	0.05215	0.371128	no
XLOC_005199	XLOC_005199	MYL6B	chr12:56546203-56551771	IgG	RBM10	OK	0	30.2736	inf	#NAME?	0.114	0.374588	no
XLOC_011743	XLOC_011743	GLTSCR2	chr19:48248792-48260323	IgG	RBM10	NOTEST	0	30.2225	inf	0	1	1	no
XLOC_004170	XLOC_004170	POLR2L	chr11:839720-842529	IgG	RBM10	OK	0	30.0292	inf	#NAME?	0.05005	0.371128	no
XLOC_014600	XLOC_014600	RPN2	chr20:35729628-35870025	IgG	RBM10	OK	0	29.9602	inf	#NAME?	0.0995	0.371128	no
XLOC_018193	XLOC_018193	DCTD	chr4:183811243-183838630	IgG	RBM10	OK	0	29.9258	inf	#NAME?	0.09555	0.371128	no
XLOC_008616	XLOC_008616	BCKDK	chr16:31119614-31124112	IgG	RBM10	OK	0	29.8465	inf	#NAME?	0.10145	0.371128	no
XLOC_000382	XLOC_000382	AKR1A1	chr1:46016454-46035723	IgG	RBM10	OK	0	29.7613	inf	#NAME?	0.0981	0.371128	no
XLOC_004505	XLOC_004505	BSCL2,HNRNPUL2	chr11:62457733-62494857	IgG	RBM10	OK	0	29.6403	inf	#NAME?	0.09125	0.371128	no
XLOC_007892	XLOC_007892	NGRN	chr15:90773476-90815443	IgG	RBM10	OK	0	29.6333	inf	#NAME?	0.09575	0.371128	no
XLOC_008296	XLOC_008296	MESP1	chr15:90293097-90294540	IgG	RBM10	NOTEST	0	29.5781	inf	0	1	1	no
XLOC_013319	XLOC_013319	GALNT13	chr2:154728425-155313950	IgG	RBM10	NOTEST	0	29.5409	inf	0	1	1	no
XLOC_015752	XLOC_015752	DGCR6L	chr22:20301760-20307628	IgG	RBM10	OK	0	29.5299	inf	#NAME?	0.0517	0.371128	no
XLOC_021766	XLOC_021766	FAM20C	chr7:192968-300740	IgG	RBM10	NOTEST	0	29.4016	inf	0	1	1	no
XLOC_012823	XLOC_012823	CHMP2A	chr19:59062932-59066491	IgG	RBM10	NOTEST	0	29.382	inf	0	1	1	no
XLOC_023506	XLOC_023506	DUSP26	chr8:33448853-33457439	IgG	RBM10	OK	0	29.3523	inf	#NAME?	0.0491	0.371128	no
XLOC_023872	XLOC_023872	RRAGA	chr9:19049371-19051021	IgG	RBM10	OK	0	29.3495	inf	#NAME?	0.04925	0.371128	no
XLOC_024792	XLOC_024792	AGPAT2	chr9:139567594-139581911	IgG	RBM10	NOTEST	0	29.1952	inf	0	1	1	no
XLOC_011225	XLOC_011225	GNA11	chr19:3094407-3124000	IgG	RBM10	OK	0	29.1802	inf	#NAME?	0.05615	0.371128	no
XLOC_023190	XLOC_023190	FABP5	chr8:82192717-82197012	IgG	RBM10	OK	0	29.1546	inf	#NAME?	0.05455	0.371128	no
XLOC_009109	XLOC_009109	YPEL3	chr16:30103634-30107537	IgG	RBM10	OK	0	29.1522	inf	#NAME?	0.1098	0.371128	no
XLOC_010001	XLOC_010001	MRPL12	chr17:79670399-79674556	IgG	RBM10	NOTEST	0	29.14	inf	0	1	1	no
XLOC_001916	XLOC_001916	CERS2	chr1:150937648-150947479	IgG	RBM10	OK	0	29.1381	inf	#NAME?	0.10605	0.371128	no
XLOC_003759	XLOC_003759	POLR2G	chr11:62529010-62534187	IgG	RBM10	OK	0	29.1292	inf	#NAME?	0.05035	0.371128	no
XLOC_013811	XLOC_013811	NRXN1	chr2:50145642-51259674	IgG	RBM10	NOTEST	0	29.0877	inf	0	1	1	no
XLOC_022097	XLOC_022097	ARPC1B	chr7:98972297-99006305	IgG	RBM10	NOTEST	0	29.086	inf	0	1	1	no
XLOC_024753	XLOC_024753	SURF1	chr9:136218659-136223361	IgG	RBM10	OK	0	29.0433	inf	#NAME?	0.1113	0.371128	no
XLOC_024268	XLOC_024268	RABL6	chr9:139690789-139735639	IgG	RBM10	NOTEST	0	29.0071	inf	0	1	1	no
XLOC_011430	XLOC_011430	MRPL34	chr19:17416476-17417652	IgG	RBM10	OK	0	28.9613	inf	#NAME?	0.06455	0.371128	no
XLOC_024284	XLOC_024284	SSNA1	chr9:140069235-140084822	IgG	RBM10	OK	0	28.9122	inf	#NAME?	0.11425	0.374678	no
XLOC_024030	XLOC_024030	C9orf89	chr9:95858449-95875565	IgG	RBM10	OK	0	28.8236	inf	#NAME?	0.056	0.371128	no
XLOC_015288	XLOC_015288	APP	chr21:27252860-27543446	IgG	RBM10	NOTEST	0	28.7911	inf	0	1	1	no
XLOC_022127	XLOC_022127	POP7	chr7:100303675-100305123	IgG	RBM10	OK	0	28.791	inf	#NAME?	0.0543	0.371128	no
XLOC_011372	XLOC_011372	CALR	chr19:13049413-13055304	IgG	RBM10	OK	0	28.7242	inf	#NAME?	0.10545	0.371128	no
XLOC_001969	XLOC_001969	ILF2	chr1:153631129-153643504	IgG	RBM10	OK	0	28.6786	inf	#NAME?	0.1045	0.371128	no
XLOC_025010	XLOC_025010	EBP	chrX:48380163-48387104	IgG	RBM10	OK	0	28.663	inf	#NAME?	0.0493	0.371128	no
XLOC_012904	XLOC_012904	KCNK3	chr2:26915580-26954066	IgG	RBM10	OK	0	28.6053	inf	#NAME?	0.05785	0.371128	no
XLOC_010133	XLOC_010133	NAA38	chr17:7760002-7765600	IgG	RBM10	NOTEST	0	28.6002	inf	0	1	1	no
XLOC_004503	XLOC_004503	UBXN1	chr11:62443969-62446589	IgG	RBM10	NOTEST	0	28.5344	inf	0	1	1	no
XLOC_006945	XLOC_006945	IFI27L1	chr14:94547638-94569060	IgG	RBM10	OK	0	28.52	inf	#NAME?	0.1179	0.378164	no
XLOC_025554	XLOC_025554	HSD17B10	chrX:53458205-53461323	IgG	RBM10	OK	0	28.4956	inf	#NAME?	0.1024	0.371128	no
XLOC_020144	XLOC_020144	NELFE	chr6:31919863-31937532	IgG	RBM10	OK	0	28.443	inf	#NAME?	0.1096	0.371128	no
XLOC_000017	XLOC_000017	B3GALT6	chr1:1167628-1170420	IgG	RBM10	OK	0	28.3723	inf	#NAME?	0.05115	0.371128	no
XLOC_008592	XLOC_008592	PPP4C	chr16:30087383-30096695	IgG	RBM10	OK	0	28.3609	inf	#NAME?	0.05115	0.371128	no
XLOC_002029	XLOC_002029	MRPL24	chr1:156707093-156710923	IgG	RBM10	NOTEST	0	28.3533	inf	0	1	1	no
XLOC_011761	XLOC_011761	EMP3	chr19:48828628-48833810	IgG	RBM10	OK	0	28.3039	inf	#NAME?	0.0576	0.371128	no
XLOC_015103	XLOC_015103	UCKL1	chr20:62571181-62601223	IgG	RBM10	NOTEST	0	28.282	inf	0	1	1	no
XLOC_012242	XLOC_012242	DHPS	chr19:12777617-12792701	IgG	RBM10	OK	0	28.2257	inf	#NAME?	0.097	0.371128	no
XLOC_009130	XLOC_009130	BCL7C	chr16:30845361-30906539	IgG	RBM10	NOTEST	0	28.1875	inf	0	1	1	no
XLOC_014920	XLOC_014920	PDRG1	chr20:30532757-30539883	IgG	RBM10	OK	0	28.0135	inf	#NAME?	0.04985	0.371128	no
XLOC_007660	XLOC_007660	HYPK,SERF2	chr15:44038589-44094769	IgG	RBM10	OK	0	28.0007	inf	#NAME?	0.0908	0.371128	no
XLOC_005861	XLOC_005861	DDIT3	chr12:57881735-57914300	IgG	RBM10	OK	0	27.9779	inf	#NAME?	0.2062	0.624578	no
XLOC_005418	XLOC_005418	PEBP1	chr12:118573869-118583390	IgG	RBM10	OK	0	27.9241	inf	#NAME?	0.0489	0.371128	no
XLOC_015100	XLOC_015100	STMN3	chr20:62271057-62284963	IgG	RBM10	OK	0	27.9078	inf	#NAME?	0.0923	0.371128	no
XLOC_005603	XLOC_005603	YBX3	chr12:10851675-10875953	IgG	RBM10	OK	0	27.8835	inf	#NAME?	0.10325	0.371128	no
XLOC_000010	XLOC_000010	ISG15	chr1:948846-949919	IgG	RBM10	NOTEST	0	27.7737	inf	0	1	1	no
XLOC_015890	XLOC_015890	CSNK1E	chr22:38686696-38794931	IgG	RBM10	OK	0	27.6597	inf	#NAME?	0.10755	0.371128	no
XLOC_006113	XLOC_006113	CCDC92	chr12:124420954-124457163	IgG	RBM10	OK	0	27.5636	inf	#NAME?	0.0486	0.371128	no
XLOC_015757	XLOC_015757	PI4KA	chr22:21061978-21213100	IgG	RBM10	OK	0	27.4379	inf	#NAME?	0.2165	0.624818	no
XLOC_024783	XLOC_024783	DNLZ	chr9:139256351-139258263	IgG	RBM10	NOTEST	0	27.3421	inf	0	1	1	no
XLOC_007827	XLOC_007827	TMED3	chr15:79603490-79615189	IgG	RBM10	OK	0	27.3092	inf	#NAME?	0.04855	0.371128	no
XLOC_012073	XLOC_012073	PLEKHJ1	chr19:2233154-2236328	IgG	RBM10	OK	0	27.0919	inf	#NAME?	0.1072	0.371128	no
XLOC_010266	XLOC_010266	GIT1	chr17:27900486-27916610	IgG	RBM10	OK	0	27.089	inf	#NAME?	0.1017	0.371128	no
XLOC_015820	XLOC_015820	ASCC2	chr22:30184596-30234293	IgG	RBM10	OK	0	27.0567	inf	#NAME?	0.09525	0.371128	no
XLOC_007354	XLOC_007354	NPC2	chr14:74946642-74960084	IgG	RBM10	OK	0	26.963	inf	#NAME?	0.109	0.371128	no
XLOC_012306	XLOC_012306	NR2F6	chr19:17342693-17356151	IgG	RBM10	NOTEST	0	26.9558	inf	0	1	1	no
XLOC_012765	XLOC_012765	TNNI3	chr19:55663135-55669100	IgG	RBM10	NOTEST	0	26.8249	inf	0	1	1	no
XLOC_000257	XLOC_000257	SERINC2	chr1:31882411-31907527	IgG	RBM10	OK	0	26.8156	inf	#NAME?	0.09525	0.371128	no
XLOC_003851	XLOC_003851	ADRBK1	chr11:67033904-67054029	IgG	RBM10	NOTEST	0	26.7958	inf	0	1	1	no
XLOC_012318	XLOC_012318	RAB3A	chr19:18307610-18314874	IgG	RBM10	NOTEST	0	26.7823	inf	0	1	1	no
XLOC_017467	XLOC_017467	DANCR	chr4:53578620-53580305	IgG	RBM10	OK	0	26.7503	inf	#NAME?	0.11165	0.371128	no
XLOC_009552	XLOC_009552	MTRNR2L1	chr17:22022436-22023991	IgG	RBM10	OK	0	26.6746	inf	#NAME?	0.05275	0.371128	no
XLOC_010665	XLOC_010665	NT5C	chr17:73106081-73127890	IgG	RBM10	NOTEST	0	26.5497	inf	0	1	1	no
XLOC_012110	XLOC_012110	UBXN6	chr19:4445002-4457791	IgG	RBM10	NOTEST	0	26.4699	inf	0	1	1	no
XLOC_021784	XLOC_021784	EIF3B	chr7:2394473-2420377	IgG	RBM10	OK	0	26.4334	inf	#NAME?	0.09435	0.371128	no
XLOC_022722	XLOC_022722	PPP1R35	chr7:100032911-100034094	IgG	RBM10	NOTEST	0	26.3889	inf	0	1	1	no
XLOC_011631	XLOC_011631	SHKBP1	chr19:41082756-41097305	IgG	RBM10	NOTEST	0	26.2624	inf	0	1	1	no
XLOC_011566	XLOC_011566	LRFN3	chr19:36428021-36436097	IgG	RBM10	NOTEST	0	26.2304	inf	0	1	1	no
XLOC_009119	XLOC_009119	DCTPP1	chr16:30435018-30441373	IgG	RBM10	OK	0	26.2024	inf	#NAME?	0.05115	0.371128	no
XLOC_017787	XLOC_017787	CPLX1	chr4:778744-819945	IgG	RBM10	NOTEST	0	26.118	inf	0	1	1	no
XLOC_014768	XLOC_014768	SLC2A4RG	chr20:62371210-62436856	IgG	RBM10	OK	0	26.1044	inf	#NAME?	0.18555	0.581283	no
XLOC_011333	XLOC_011333	DNM2	chr19:10828728-10942586	IgG	RBM10	NOTEST	0	26.0994	inf	0	1	1	no
XLOC_015508	XLOC_015508	SMARCB1	chr22:24129149-24181199	IgG	RBM10	OK	0	26.0395	inf	#NAME?	0.0958	0.371128	no
XLOC_013216	XLOC_013216	CHCHD5	chr2:113342035-113346617	IgG	RBM10	NOTEST	0	26.024	inf	0	1	1	no
XLOC_009111	XLOC_009111	MAPK3	chr16:30125425-30134630	IgG	RBM10	OK	0	25.9144	inf	#NAME?	0.1064	0.371128	no
XLOC_008264	XLOC_008264	HOMER2	chr15:83517728-83621476	IgG	RBM10	OK	0	25.7532	inf	#NAME?	0.10255	0.371128	no
XLOC_006675	XLOC_006675	APEX1	chr14:20923289-20925931	IgG	RBM10	OK	0	25.7231	inf	#NAME?	0.09475	0.371128	no
XLOC_010526	XLOC_010526	SLC35B1	chr17:47778295-47785313	IgG	RBM10	OK	0	25.6922	inf	#NAME?	0.10935	0.371128	no
XLOC_012224	XLOC_012224	ECSIT,ZNF653	chr19:11594241-11639987	IgG	RBM10	NOTEST	0	25.6317	inf	0	1	1	no
XLOC_009517	XLOC_009517	ALKBH5	chr17:18086866-18113267	IgG	RBM10	OK	0	25.4744	inf	#NAME?	0.0564	0.371128	no
XLOC_012589	XLOC_012589	AP2S1	chr19:47341422-47354203	IgG	RBM10	NOTEST	0	25.3234	inf	0	1	1	no
XLOC_007365	XLOC_007365	C14orf1	chr14:76117232-76127538	IgG	RBM10	OK	0	25.2395	inf	#NAME?	0.05095	0.371128	no
XLOC_001246	XLOC_001246	NOC2L	chr1:861120-894679	IgG	RBM10	NOTEST	0	25.1733	inf	0	1	1	no
XLOC_022011	XLOC_022011	EIF4H	chr7:73588705-73611429	IgG	RBM10	OK	0	25.1607	inf	#NAME?	0.09545	0.371128	no
XLOC_010664	XLOC_010664	ATP5H	chr17:73028661-73061984	IgG	RBM10	OK	0	25.1601	inf	#NAME?	0.10935	0.371128	no
XLOC_019000	XLOC_019000	SSBP2	chr5:80243511-81047072	IgG	RBM10	NOTEST	0	25.1589	inf	0	1	1	no
XLOC_010751	XLOC_010751	ALYREF	chr17:79845710-79858409	IgG	RBM10	NOTEST	0	25.1513	inf	0	1	1	no
XLOC_008359	XLOC_008359	FAM195A	chr16:691848-698474	IgG	RBM10	NOTEST	0	25.141	inf	0	1	1	no
XLOC_004597	XLOC_004597	CORO1B	chr11:67205517-67211292	IgG	RBM10	NOTEST	0	24.9922	inf	0	1	1	no
XLOC_011246	XLOC_011246	FSD1	chr19:4304590-4323843	IgG	RBM10	NOTEST	0	24.9795	inf	0	1	1	no
XLOC_002222	XLOC_002222	TMEM9	chr1:201103898-201140710	IgG	RBM10	OK	0	24.8912	inf	#NAME?	0.0918	0.371128	no
XLOC_001504	XLOC_001504	TMEM54	chr1:33352097-33366953	IgG	RBM10	OK	0	24.8823	inf	#NAME?	0.1966	0.609741	no
XLOC_014507	XLOC_014507	DTD1	chr20:18568555-18744560	IgG	RBM10	OK	0	24.8136	inf	#NAME?	0.1114	0.371128	no
XLOC_016896	XLOC_016896	TKT	chr3:53258722-53290130	IgG	RBM10	NOTEST	0	24.8125	inf	0	1	1	no
XLOC_008939	XLOC_008939	CASKIN1	chr16:2205798-2246465	IgG	RBM10	NOTEST	0	24.8102	inf	0	1	1	no
XLOC_012653	XLOC_012653	IL4I1,NUP62	chr19:50392912-50437193	IgG	RBM10	OK	0	24.7176	inf	#NAME?	0.0907	0.371128	no
XLOC_008428	XLOC_008428	PAQR4	chr16:3019245-3030540	IgG	RBM10	OK	0	24.6828	inf	#NAME?	0.0936	0.371128	no
XLOC_005746	XLOC_005746	MCRS1	chr12:49932939-49961928	IgG	RBM10	OK	0	24.522	inf	#NAME?	0.10335	0.371128	no
XLOC_012051	XLOC_012051	TMEM259	chr19:1000436-1021141	IgG	RBM10	NOTEST	0	24.5092	inf	0	1	1	no
XLOC_008205	XLOC_008205	ULK3	chr15:75128456-75135687	IgG	RBM10	NOTEST	0	24.4205	inf	0	1	1	no
XLOC_025137	XLOC_025137	COX7B	chrX:77154960-77160881	IgG	RBM10	OK	0	24.4018	inf	#NAME?	0.0647	0.371128	no
XLOC_007184	XLOC_007184	PSME2	chr14:24612573-24615855	IgG	RBM10	OK	0	24.3879	inf	#NAME?	0.1106	0.371128	no
XLOC_011699	XLOC_011699	APOE	chr19:45409038-45412650	IgG	RBM10	NOTEST	0	24.3564	inf	0	1	1	no
XLOC_004157	XLOC_004157	HRAS	chr11:532241-535550	IgG	RBM10	NOTEST	0	24.3247	inf	0	1	1	no
XLOC_003825	XLOC_003825	CCDC85B	chr11:65657874-65659106	IgG	RBM10	NOTEST	0	24.2631	inf	0	1	1	no
XLOC_005553	XLOC_005553	MLF2	chr12:6857157-6862636	IgG	RBM10	OK	0	24.1916	inf	#NAME?	0.1044	0.371128	no
XLOC_023335	XLOC_023335	GPAA1	chr8:145137523-145141119	IgG	RBM10	OK	0	24.1808	inf	#NAME?	0.0491	0.371128	no
XLOC_008301	XLOC_008301	CIB1	chr15:90773476-90815443	IgG	RBM10	OK	0	24.1386	inf	#NAME?	0.1056	0.371128	no
XLOC_010714	XLOC_010714	LGALS3BP	chr17:76967334-76976061	IgG	RBM10	OK	0	24.1192	inf	#NAME?	0.0509	0.371128	no
XLOC_007450	XLOC_007450	ANKRD9	chr14:102973197-102976128	IgG	RBM10	NOTEST	0	24.1111	inf	0	1	1	no
XLOC_012202	XLOC_012202	RAVER1	chr19:10426888-10444314	IgG	RBM10	NOTEST	0	23.9433	inf	0	1	1	no
XLOC_015764	XLOC_015764	YDJC	chr22:21982377-21984340	IgG	RBM10	NOTEST	0	23.7351	inf	0	1	1	no
XLOC_012300	XLOC_012300	CHERP	chr19:16607121-16653263	IgG	RBM10	NOTEST	0	23.6553	inf	0	1	1	no
XLOC_011781	XLOC_011781	SNAR-G1	chr19:49540276-49540404	IgG	RBM10	NOTEST	0	23.6434	inf	0	1	1	no
XLOC_014970	XLOC_014970	SNHG17	chr20:37049238-37064018	IgG	RBM10	OK	0	23.6126	inf	#NAME?	0.099	0.371128	no
XLOC_020537	XLOC_020537	MIR3918	chr6:159071045-159185908	IgG	RBM10	NOTEST	0	23.4322	inf	0	1	1	no
XLOC_002707	XLOC_002707	SNCG	chr10:88718287-88723017	IgG	RBM10	NOTEST	0	23.4156	inf	0	1	1	no
XLOC_010678	XLOC_010678	WBP2	chr17:73841779-73851501	IgG	RBM10	OK	0	23.3779	inf	#NAME?	0.05195	0.371128	no
XLOC_010010	XLOC_010010	GPS1	chr17:80009762-80015346	IgG	RBM10	NOTEST	0	23.3428	inf	0	1	1	no
XLOC_012824	XLOC_012824	UBE2M	chr19:59067078-59070343	IgG	RBM10	NOTEST	0	23.1771	inf	0	1	1	no
XLOC_001299	XLOC_001299	ICMT	chr1:6266188-6296044	IgG	RBM10	OK	0	23.1283	inf	#NAME?	0.1938	0.6038	no
XLOC_010081	XLOC_010081	PELP1	chr17:4574678-4608824	IgG	RBM10	NOTEST	0	23.0567	inf	0	1	1	no
XLOC_020037	XLOC_020037	HIST1H3B	chr6:26031816-26032288	IgG	RBM10	NOTEST	0	23.0087	inf	0	1	1	no
XLOC_007488	XLOC_007488	SNRPN,SNURF	chr15:25068793-25223729	IgG	RBM10	OK	0	22.9915	inf	#NAME?	0.0957	0.371128	no
XLOC_001497	XLOC_001497	MARCKSL1	chr1:32799429-32801840	IgG	RBM10	OK	0	22.9182	inf	#NAME?	0.1032	0.371128	no
XLOC_023081	XLOC_023081	ZNF703	chr8:37553300-37556396	IgG	RBM10	NOTEST	0	22.6801	inf	0	1	1	no
XLOC_014408	XLOC_014408	KIF1A	chr2:241653180-241759725	IgG	RBM10	NOTEST	0	22.5847	inf	0	1	1	no
XLOC_000778	XLOC_000778	HAX1	chr1:154245038-154248355	IgG	RBM10	OK	0	22.5661	inf	#NAME?	0.105	0.371128	no
XLOC_015248	XLOC_015248	FAM207A	chr21:46359954-46396888	IgG	RBM10	NOTEST	0	22.4741	inf	0	1	1	no
XLOC_008885	XLOC_008885	TUBB3	chr16:89988416-90002505	IgG	RBM10	NOTEST	0	22.4084	inf	0	1	1	no
XLOC_019109	XLOC_019109	C5orf66-AS1	chr5:134363423-134735577	IgG	RBM10	NOTEST	0	22.2671	inf	0	1	1	no
XLOC_004537	XLOC_004537	TRMT112	chr11:64072999-64085556	IgG	RBM10	OK	0	22.261	inf	#NAME?	0.0987	0.371128	no
XLOC_004274	XLOC_004274	LMO1	chr11:8245850-8290182	IgG	RBM10	NOTEST	0	22.2193	inf	0	1	1	no
XLOC_008741	XLOC_008741	PARD6A	chr16:67694850-67696681	IgG	RBM10	NOTEST	0	22.1894	inf	0	1	1	no
XLOC_010720	XLOC_010720	CBX4	chr17:77806954-77813213	IgG	RBM10	NOTEST	0	22.1617	inf	0	1	1	no
XLOC_001130	XLOC_001130	EPHX1	chr1:225997775-226070420	IgG	RBM10	NOTEST	0	22.1558	inf	0	1	1	no
XLOC_013894	XLOC_013894	BOLA3	chr2:74362527-74375039	IgG	RBM10	NOTEST	0	22.1334	inf	0	1	1	no
XLOC_023817	XLOC_023817	SLC39A4	chr8:145637797-145642279	IgG	RBM10	NOTEST	0	22.0686	inf	0	1	1	no
XLOC_011433	XLOC_011433	MVB12A	chr19:17530911-17536140	IgG	RBM10	NOTEST	0	21.8992	inf	0	1	1	no
XLOC_022711	XLOC_022711	MCM7	chr7:99690350-99723128	IgG	RBM10	NOTEST	0	21.8251	inf	0	1	1	no
XLOC_008686	XLOC_008686	MT1X	chr16:56716381-56718108	IgG	RBM10	NOTEST	0	21.7697	inf	0	1	1	no
XLOC_012268	XLOC_012268	PRKACA	chr19:14202506-14228559	IgG	RBM10	OK	0	21.7126	inf	#NAME?	0.06225	0.371128	no
XLOC_005961	XLOC_005961	NDUFA12	chr12:95365103-95397489	IgG	RBM10	NOTEST	0	21.7045	inf	0	1	1	no
XLOC_012597	XLOC_012597	NAPA	chr19:47987538-48018515	IgG	RBM10	NOTEST	0	21.4837	inf	0	1	1	no
XLOC_012168	XLOC_012168	CD320	chr19:8367010-8373240	IgG	RBM10	NOTEST	0	21.479	inf	0	1	1	no
XLOC_000231	XLOC_000231	TMEM222	chr1:27648635-27662891	IgG	RBM10	OK	0	21.407	inf	#NAME?	0.22515	0.624818	no
XLOC_015688	XLOC_015688	GTSE1	chr22:46692637-46726707	IgG	RBM10	NOTEST	0	21.3778	inf	0	1	1	no
XLOC_017237	XLOC_017237	CAMK2N2	chr3:183967444-184010819	IgG	RBM10	NOTEST	0	21.361	inf	0	1	1	no
XLOC_015551	XLOC_015551	CABP7	chr22:30116343-30162969	IgG	RBM10	OK	0	21.352	inf	#NAME?	0.2032	0.619589	no
XLOC_014778	XLOC_014778	TCEA2	chr20:62688438-62703700	IgG	RBM10	NOTEST	0	21.3278	inf	0	1	1	no
XLOC_020373	XLOC_020373	BACH2	chr6:90636246-91006627	IgG	RBM10	NOTEST	0	21.2627	inf	0	1	1	no
XLOC_001290	XLOC_001290	WRAP73	chr1:3547330-3566671	IgG	RBM10	NOTEST	0	21.2353	inf	0	1	1	no
XLOC_007331	XLOC_007331	ERH	chr14:69846839-69865021	IgG	RBM10	NOTEST	0	21.2257	inf	0	1	1	no
XLOC_008581	XLOC_008581	KIF22	chr16:29802033-29816706	IgG	RBM10	NOTEST	0	21.2253	inf	0	1	1	no
XLOC_011323	XLOC_011323	MRPL4	chr19:10362639-10370736	IgG	RBM10	NOTEST	0	21.1424	inf	0	1	1	no
XLOC_015758	XLOC_015758	THAP7	chr22:21354060-21368576	IgG	RBM10	NOTEST	0	21.1234	inf	0	1	1	no
XLOC_024726	XLOC_024726	SH3GLB2	chr9:131770071-131790632	IgG	RBM10	NOTEST	0	21.0379	inf	0	1	1	no
XLOC_016588	XLOC_016588	DVL3	chr3:183873283-183891314	IgG	RBM10	OK	0	20.9417	inf	#NAME?	0.0612	0.371128	no
XLOC_005092	XLOC_005092	CACNB3	chr12:49208214-49222726	IgG	RBM10	NOTEST	0	20.905	inf	0	1	1	no
XLOC_001968	XLOC_001968	S100A13	chr1:153591275-153618782	IgG	RBM10	NOTEST	0	20.8642	inf	0	1	1	no
XLOC_012043	XLOC_012043	SHC2	chr19:416582-460996	IgG	RBM10	NOTEST	0	20.8385	inf	0	1	1	no
XLOC_008694	XLOC_008694	CPNE2	chr16:57126454-57181878	IgG	RBM10	NOTEST	0	20.6513	inf	0	1	1	no
XLOC_004058	XLOC_004058	ATP5L	chr11:118230295-118289530	IgG	RBM10	OK	0	20.6415	inf	#NAME?	0.1019	0.371128	no
XLOC_002013	XLOC_002013	SSR2	chr1:155978838-155990758	IgG	RBM10	OK	0	20.6374	inf	#NAME?	0.05	0.371128	no
XLOC_024062	XLOC_024062	NANS	chr9:100818958-100845365	IgG	RBM10	NOTEST	0	20.4848	inf	0	1	1	no
XLOC_023333	XLOC_023333	EXOSC4	chr8:145133521-145135551	IgG	RBM10	NOTEST	0	20.463	inf	0	1	1	no
XLOC_009107	XLOC_009107	FAM57B	chr16:30034654-30042186	IgG	RBM10	NOTEST	0	20.4478	inf	0	1	1	no
XLOC_012115	XLOC_012115	C19orf10	chr19:4657556-4670415	IgG	RBM10	NOTEST	0	20.4003	inf	0	1	1	no
XLOC_015393	XLOC_015393	U2AF1	chr21:44513065-44527688	IgG	RBM10	NOTEST	0	20.3945	inf	0	1	1	no
XLOC_025081	XLOC_025081	LOC550643	chrX:56755717-56844004	IgG	RBM10	OK	0	20.3763	inf	#NAME?	0.11485	0.376077	no
XLOC_019203	XLOC_019203	TNIP1	chr5:150409503-150467221	IgG	RBM10	NOTEST	0	20.3031	inf	0	1	1	no
XLOC_013617	XLOC_013617	GPC1	chr2:241375114-241407495	IgG	RBM10	NOTEST	0	20.2585	inf	0	1	1	no
XLOC_014203	XLOC_014203	NEUROD1	chr2:182540832-182545392	IgG	RBM10	OK	0	20.1898	inf	#NAME?	0.05645	0.371128	no
XLOC_013078	XLOC_013078	WDR54	chr2:74648884-74652882	IgG	RBM10	OK	0	20.1697	inf	#NAME?	0.05075	0.371128	no
XLOC_000810	XLOC_000810	LMNA	chr1:155996957-156147542	IgG	RBM10	NOTEST	0	20.1652	inf	0	1	1	no
XLOC_004445	XLOC_004445	TIMM10	chr11:57295935-57298232	IgG	RBM10	OK	0	20.1523	inf	#NAME?	0.055	0.371128	no
XLOC_013870	XLOC_013870	SNRPG	chr2:70508505-70520869	IgG	RBM10	OK	0	20.0711	inf	#NAME?	0.05675	0.371128	no
XLOC_012174	XLOC_012174	ZNF414	chr19:8575461-8579048	IgG	RBM10	NOTEST	0	20.0285	inf	0	1	1	no
XLOC_008216	XLOC_008216	IMP3	chr15:75931425-75932664	IgG	RBM10	NOTEST	0	19.9651	inf	0	1	1	no
XLOC_003683	XLOC_003683	RTN4RL2	chr11:57228009-57245012	IgG	RBM10	NOTEST	0	19.9414	inf	0	1	1	no
XLOC_012290	XLOC_012290	WIZ	chr19:15532317-15560762	IgG	RBM10	NOTEST	0	19.8999	inf	0	1	1	no
XLOC_010253	XLOC_010253	NARR,RAB34	chr17:27041298-27045286	IgG	RBM10	NOTEST	0	19.8575	inf	0	1	1	no
XLOC_022919	XLOC_022919	KCNH2	chr7:150642043-150675402	IgG	RBM10	NOTEST	0	19.8065	inf	0	1	1	no
XLOC_009672	XLOC_009672	THRA	chr17:38218445-38256978	IgG	RBM10	NOTEST	0	19.802	inf	0	1	1	no
XLOC_006181	XLOC_006181	GTF3A	chr13:27998680-28024739	IgG	RBM10	NOTEST	0	19.7842	inf	0	1	1	no
XLOC_010723	XLOC_010723	EIF4A3	chr17:78109012-78120982	IgG	RBM10	NOTEST	0	19.7639	inf	0	1	1	no
XLOC_012586	XLOC_012586	STRN4	chr19:47222767-47261832	IgG	RBM10	NOTEST	0	19.7461	inf	0	1	1	no
XLOC_016876	XLOC_016876	DUSP7	chr3:52082936-52090461	IgG	RBM10	NOTEST	0	19.7342	inf	0	1	1	no
XLOC_003384	XLOC_003384	ECHS1	chr10:135175986-135186908	IgG	RBM10	NOTEST	0	19.6775	inf	0	1	1	no
XLOC_006426	XLOC_006426	CENPJ	chr13:25456411-25497027	IgG	RBM10	NOTEST	0	19.6504	inf	0	1	1	no
XLOC_018982	XLOC_018982	TBCA	chr5:76986994-77072185	IgG	RBM10	NOTEST	0	19.6363	inf	0	1	1	no
XLOC_008140	XLOC_008140	SPG21	chr15:65255361-65282284	IgG	RBM10	OK	0	19.6012	inf	#NAME?	0.10155	0.371128	no
XLOC_014651	XLOC_014651	PIGT	chr20:44044706-44054885	IgG	RBM10	NOTEST	0	19.561	inf	0	1	1	no
XLOC_000359	XLOC_000359	IPO13	chr1:44412477-44433694	IgG	RBM10	NOTEST	0	19.5359	inf	0	1	1	no
XLOC_015863	XLOC_015863	TXN2	chr22:36863092-36877687	IgG	RBM10	NOTEST	0	19.5296	inf	0	1	1	no
XLOC_012267	XLOC_012267	SAMD1	chr19:14199228-14201232	IgG	RBM10	NOTEST	0	19.4478	inf	0	1	1	no
XLOC_011188	XLOC_011188	WDR18	chr19:984327-994569	IgG	RBM10	NOTEST	0	19.4341	inf	0	1	1	no
XLOC_005212	XLOC_005212	NXPH4	chr12:57610577-57620232	IgG	RBM10	NOTEST	0	19.4075	inf	0	1	1	no
XLOC_008934	XLOC_008934	NTHL1	chr16:2089815-2097867	IgG	RBM10	NOTEST	0	19.3408	inf	0	1	1	no
XLOC_015658	XLOC_015658	SMDT1	chr22:42475694-42480288	IgG	RBM10	OK	0	19.3384	inf	#NAME?	0.04975	0.371128	no
XLOC_003284	XLOC_003284	CUEDC2	chr10:104183001-104192423	IgG	RBM10	NOTEST	0	19.3208	inf	0	1	1	no
XLOC_012504	XLOC_012504	GSK3A	chr19:42734337-42746736	IgG	RBM10	OK	0	19.2424	inf	#NAME?	0.05145	0.371128	no
XLOC_010247	XLOC_010247	ALDOC	chr17:26900132-26903951	IgG	RBM10	NOTEST	0	19.2244	inf	0	1	1	no
XLOC_009894	XLOC_009894	AMZ2	chr17:66244144-66253305	IgG	RBM10	OK	0	19.1835	inf	#NAME?	0.0924	0.371128	no
XLOC_015693	XLOC_015693	FAM19A5	chr22:48885271-49147747	IgG	RBM10	NOTEST	0	19.125	inf	0	1	1	no
XLOC_023932	XLOC_023932	GRHPR	chr9:37422706-37436986	IgG	RBM10	NOTEST	0	19.0811	inf	0	1	1	no
XLOC_024237	XLOC_024237	SURF2	chr9:136223420-136228041	IgG	RBM10	NOTEST	0	19.0797	inf	0	1	1	no
XLOC_003860	XLOC_003860	AIP	chr11:67250504-67258579	IgG	RBM10	NOTEST	0	19.0657	inf	0	1	1	no
XLOC_001621	XLOC_001621	FAF1	chr1:50906934-51425936	IgG	RBM10	NOTEST	0	18.9947	inf	0	1	1	no
XLOC_010705	XLOC_010705	TK1	chr17:76170159-76183285	IgG	RBM10	NOTEST	0	18.9864	inf	0	1	1	no
XLOC_015041	XLOC_015041	KCNG1	chr20:49620192-49639675	IgG	RBM10	NOTEST	0	18.9277	inf	0	1	1	no
XLOC_015233	XLOC_015233	PFKL	chr21:45719916-45747264	IgG	RBM10	NOTEST	0	18.9275	inf	0	1	1	no
XLOC_000272	XLOC_000272	HDAC1	chr1:32757707-32799224	IgG	RBM10	NOTEST	0	18.9106	inf	0	1	1	no
XLOC_008337	XLOC_008337	SNRNP25	chr16:103828-107669	IgG	RBM10	NOTEST	0	18.8735	inf	0	1	1	no
XLOC_015697	XLOC_015697	CRELD2	chr22:50312277-50321188	IgG	RBM10	NOTEST	0	18.8607	inf	0	1	1	no
XLOC_011270	XLOC_011270	CLPP	chr19:6361462-6368915	IgG	RBM10	NOTEST	0	18.7953	inf	0	1	1	no
XLOC_008012	XLOC_008012	SRP14	chr15:40327890-40331389	IgG	RBM10	OK	0	18.7445	inf	#NAME?	0.1057	0.371128	no
XLOC_011418	XLOC_011418	AP1M1	chr19:16308664-16346156	IgG	RBM10	NOTEST	0	18.7298	inf	0	1	1	no
XLOC_024805	XLOC_024805	NPDC1	chr9:139933908-139940676	IgG	RBM10	NOTEST	0	18.6964	inf	0	1	1	no
XLOC_025139	XLOC_025139	PGK1	chrX:77359665-77382324	IgG	RBM10	OK	0	18.6416	inf	#NAME?	0.0551	0.371128	no
XLOC_011541	XLOC_011541	USF2	chr19:35759895-35770718	IgG	RBM10	NOTEST	0	18.6321	inf	0	1	1	no
XLOC_003762	XLOC_003762	MIR6748	chr11:62554873-62559486	IgG	RBM10	NOTEST	0	18.6267	inf	0	1	1	no
XLOC_014633	XLOC_014633	TOX2	chr20:42543491-42698254	IgG	RBM10	NOTEST	0	18.62	inf	0	1	1	no
XLOC_022120	XLOC_022120	MEPCE	chr7:99998494-100031749	IgG	RBM10	NOTEST	0	18.6166	inf	0	1	1	no
XLOC_009999	XLOC_009999	HGS	chr17:79650961-79669151	IgG	RBM10	NOTEST	0	18.5868	inf	0	1	1	no
XLOC_013735	XLOC_013735	PPM1G	chr2:27604065-27632550	IgG	RBM10	NOTEST	0	18.5576	inf	0	1	1	no
XLOC_022015	XLOC_022015	GTF2IRD1	chr7:73868119-74016920	IgG	RBM10	NOTEST	0	18.5532	inf	0	1	1	no
XLOC_025368	XLOC_025368	EMD	chrX:153607596-153609883	IgG	RBM10	NOTEST	0	18.5406	inf	0	1	1	no
XLOC_000706	XLOC_000706	PLEKHO1	chr1:150122169-150131825	IgG	RBM10	NOTEST	0	18.5208	inf	0	1	1	no
XLOC_010122	XLOC_010122	CTDNEP1	chr17:7146905-7155259	IgG	RBM10	NOTEST	0	18.5149	inf	0	1	1	no
XLOC_011237	XLOC_011237	MRPL54	chr19:3762664-3767563	IgG	RBM10	NOTEST	0	18.4088	inf	0	1	1	no
XLOC_010097	XLOC_010097	C1QBP	chr17:5185557-5342471	IgG	RBM10	NOTEST	0	18.3122	inf	0	1	1	no
XLOC_011155	XLOC_011155	CYB5A	chr18:71920526-71959251	IgG	RBM10	NOTEST	0	18.299	inf	0	1	1	no
XLOC_008683	XLOC_008683	MT1F	chr16:56691854-56693215	IgG	RBM10	NOTEST	0	18.2897	inf	0	1	1	no
XLOC_009611	XLOC_009611	TMEM98	chr17:31254927-31268667	IgG	RBM10	NOTEST	0	18.2882	inf	0	1	1	no
XLOC_008364	XLOC_008364	METRN	chr16:765172-767480	IgG	RBM10	NOTEST	0	18.1339	inf	0	1	1	no
XLOC_008197	XLOC_008197	STRA6	chr15:74471807-74502046	IgG	RBM10	NOTEST	0	18.1301	inf	0	1	1	no
XLOC_018720	XLOC_018720	ATP6V0E1	chr5:172410762-172461900	IgG	RBM10	NOTEST	0	18.1271	inf	0	1	1	no
XLOC_015579	XLOC_015579	FBXO7	chr22:32870706-32894818	IgG	RBM10	NOTEST	0	18.0803	inf	0	1	1	no
XLOC_012791	XLOC_012791	ZNF787	chr19:56598728-56632742	IgG	RBM10	NOTEST	0	18.0377	inf	0	1	1	no
XLOC_000096	XLOC_000096	MIIP	chr1:12079298-12092106	IgG	RBM10	NOTEST	0	18.0112	inf	0	1	1	no
XLOC_014428	XLOC_014428	RBCK1	chr20:388708-411610	IgG	RBM10	NOTEST	0	18.0033	inf	0	1	1	no
XLOC_012253	XLOC_012253	FARSA	chr19:13033283-13044558	IgG	RBM10	NOTEST	0	17.9877	inf	0	1	1	no
XLOC_004443	XLOC_004443	SLC43A3	chr11:57174426-57195053	IgG	RBM10	NOTEST	0	17.9792	inf	0	1	1	no
XLOC_002227	XLOC_002227	CSRP1	chr1:201452657-201476387	IgG	RBM10	NOTEST	0	17.9271	inf	0	1	1	no
XLOC_019654	XLOC_019654	TMEM63B	chr6:44095375-44123256	IgG	RBM10	NOTEST	0	17.8883	inf	0	1	1	no
XLOC_010522	XLOC_010522	PHB	chr17:47481409-47492267	IgG	RBM10	NOTEST	0	17.8814	inf	0	1	1	no
XLOC_005134	XLOC_005134	EIF4B	chr12:53400061-53435993	IgG	RBM10	NOTEST	0	17.8299	inf	0	1	1	no
XLOC_001256	XLOC_001256	ACAP3	chr1:1227763-1243269	IgG	RBM10	NOTEST	0	17.8288	inf	0	1	1	no
XLOC_008433	XLOC_008433	THOC6	chr16:3072620-3077756	IgG	RBM10	NOTEST	0	17.7341	inf	0	1	1	no
XLOC_011233	XLOC_011233	HMG20B	chr19:3572942-3579081	IgG	RBM10	NOTEST	0	17.7125	inf	0	1	1	no
XLOC_022351	XLOC_022351	SLC4A2	chr7:150755298-150773614	IgG	RBM10	NOTEST	0	17.6557	inf	0	1	1	no
XLOC_000365	XLOC_000365	DMAP1	chr1:44679124-44686351	IgG	RBM10	NOTEST	0	17.6545	inf	0	1	1	no
XLOC_008986	XLOC_008986	ROGDI	chr16:4846962-4852951	IgG	RBM10	NOTEST	0	17.6274	inf	0	1	1	no
XLOC_012124	XLOC_012124	LONP1	chr19:5691844-5720463	IgG	RBM10	NOTEST	0	17.526	inf	0	1	1	no
XLOC_014901	XLOC_014901	ABHD12	chr20:25228705-25371618	IgG	RBM10	NOTEST	0	17.5083	inf	0	1	1	no
XLOC_000931	XLOC_000931	PRDX6	chr1:173446485-173457946	IgG	RBM10	NOTEST	0	17.432	inf	0	1	1	no
XLOC_010545	XLOC_010545	CA10	chr17:49707673-50237377	IgG	RBM10	NOTEST	0	17.3977	inf	0	1	1	no
XLOC_019294	XLOC_019294	DDX41	chr5:176938577-176943967	IgG	RBM10	NOTEST	0	17.397	inf	0	1	1	no
XLOC_012084	XLOC_012084	SLC39A3	chr19:2732522-2740074	IgG	RBM10	NOTEST	0	17.3866	inf	0	1	1	no
XLOC_007408	XLOC_007408	NDUFB1	chr14:92582467-92588153	IgG	RBM10	NOTEST	0	17.3674	inf	0	1	1	no
XLOC_008587	XLOC_008587	TMEM219	chr16:29973350-29984373	IgG	RBM10	NOTEST	0	17.3311	inf	0	1	1	no
XLOC_014746	XLOC_014746	MRGBP	chr20:61427804-61431945	IgG	RBM10	NOTEST	0	17.329	inf	0	1	1	no
XLOC_014722	XLOC_014722	NELFCD	chr20:57556262-57570188	IgG	RBM10	NOTEST	0	17.3261	inf	0	1	1	no
XLOC_009712	XLOC_009712	VPS25	chr17:40925453-40931618	IgG	RBM10	NOTEST	0	17.3072	inf	0	1	1	no
XLOC_000442	XLOC_000442	FGGY	chr1:59762624-60228402	IgG	RBM10	NOTEST	0	17.2723	inf	0	1	1	no
XLOC_002926	XLOC_002926	ZNF511	chr10:135092133-135126666	IgG	RBM10	NOTEST	0	17.2534	inf	0	1	1	no
XLOC_009891	XLOC_009891	KPNA2	chr17:66031847-66042970	IgG	RBM10	NOTEST	0	17.2379	inf	0	1	1	no
XLOC_003780	XLOC_003780	FKBP2	chr11:64008412-64011607	IgG	RBM10	NOTEST	0	17.2264	inf	0	1	1	no
XLOC_007591	XLOC_007591	KLF13	chr15:31619082-31670102	IgG	RBM10	NOTEST	0	17.1722	inf	0	1	1	no
XLOC_001324	XLOC_001324	CASZ1	chr1:10696665-10856733	IgG	RBM10	NOTEST	0	17.1167	inf	0	1	1	no
XLOC_002079	XLOC_002079	TSTD1	chr1:161007421-161008774	IgG	RBM10	NOTEST	0	17.0412	inf	0	1	1	no
XLOC_019292	XLOC_019292	PDLIM7	chr5:176910394-176924606	IgG	RBM10	NOTEST	0	17.0197	inf	0	1	1	no
XLOC_007193	XLOC_007193	CIDEB	chr14:24769059-24787242	IgG	RBM10	NOTEST	0	17.0114	inf	0	1	1	no
XLOC_009876	XLOC_009876	SNORA76C	chr17:62223698-62223831	IgG	RBM10	NOTEST	0	16.9943	inf	0	1	1	no
XLOC_002173	XLOC_002173	ACBD6	chr1:180257351-180472022	IgG	RBM10	NOTEST	0	16.9291	inf	0	1	1	no
XLOC_023344	XLOC_023344	HSF1	chr8:145515269-145550582	IgG	RBM10	NOTEST	0	16.9008	inf	0	1	1	no
XLOC_019386	XLOC_019386	GMPR	chr6:16238810-16295780	IgG	RBM10	NOTEST	0	16.8518	inf	0	1	1	no
XLOC_003146	XLOC_003146	PCBD1	chr10:72643264-72648543	IgG	RBM10	NOTEST	0	16.8273	inf	0	1	1	no
XLOC_025013	XLOC_025013	WDR13	chrX:48455879-48463582	IgG	RBM10	NOTEST	0	16.8248	inf	0	1	1	no
XLOC_011455	XLOC_011455	SSBP4	chr19:18530145-18549111	IgG	RBM10	NOTEST	0	16.7998	inf	0	1	1	no
XLOC_008223	XLOC_008223	ETFA	chr15:76508628-76603810	IgG	RBM10	NOTEST	0	16.7948	inf	0	1	1	no
XLOC_000333	XLOC_000333	FOXO6	chr1:41827602-41849263	IgG	RBM10	NOTEST	0	16.7798	inf	0	1	1	no
XLOC_013897	XLOC_013897	DCTN1	chr2:74588280-74621008	IgG	RBM10	NOTEST	0	16.7771	inf	0	1	1	no
XLOC_008551	XLOC_008551	LCMT1	chr16:25123046-25189551	IgG	RBM10	NOTEST	0	16.7757	inf	0	1	1	no
XLOC_019161	XLOC_019161	HDAC3	chr5:141000442-141016423	IgG	RBM10	NOTEST	0	16.7436	inf	0	1	1	no
XLOC_013886	XLOC_013886	PRADC1	chr2:73455133-73460356	IgG	RBM10	NOTEST	0	16.7178	inf	0	1	1	no
XLOC_001966	XLOC_001966	S100A16	chr1:153579366-153585514	IgG	RBM10	NOTEST	0	16.7163	inf	0	1	1	no
XLOC_001574	XLOC_001574	EBNA1BP2	chr1:43629844-43720029	IgG	RBM10	NOTEST	0	16.7024	inf	0	1	1	no
XLOC_010005	XLOC_010005	NPB	chr17:79860071-79869353	IgG	RBM10	NOTEST	0	16.6656	inf	0	1	1	no
XLOC_010757	XLOC_010757	NOTUM	chr17:79910382-79919057	IgG	RBM10	NOTEST	0	16.6583	inf	0	1	1	no
XLOC_011853	XLOC_011853	PPP2R1A	chr19:52693054-52729678	IgG	RBM10	NOTEST	0	16.6558	inf	0	1	1	no
XLOC_008374	XLOC_008374	CACNA1H	chr16:1203240-1275254	IgG	RBM10	NOTEST	0	16.611	inf	0	1	1	no
XLOC_008438	XLOC_008438	ZNF213	chr16:3185056-3192805	IgG	RBM10	NOTEST	0	16.6032	inf	0	1	1	no
XLOC_013904	XLOC_013904	PCGF1	chr2:74724643-74734821	IgG	RBM10	NOTEST	0	16.5909	inf	0	1	1	no
XLOC_001838	XLOC_001838	CSDE1	chr1:115259533-115300671	IgG	RBM10	NOTEST	0	16.5665	inf	0	1	1	no
XLOC_012608	XLOC_012608	KDELR1	chr19:48885826-48894810	IgG	RBM10	NOTEST	0	16.4828	inf	0	1	1	no
XLOC_004585	XLOC_004585	SLC29A2	chr11:66129991-66139291	IgG	RBM10	NOTEST	0	16.4712	inf	0	1	1	no
XLOC_013087	XLOC_013087	POLE4	chr2:75185774-75196859	IgG	RBM10	NOTEST	0	16.4346	inf	0	1	1	no
XLOC_022553	XLOC_022553	TBRG4	chr7:45139698-45151346	IgG	RBM10	NOTEST	0	16.4245	inf	0	1	1	no
XLOC_005925	XLOC_005925	CSRP2	chr12:77252495-77272799	IgG	RBM10	NOTEST	0	16.3956	inf	0	1	1	no
XLOC_003635	XLOC_003635	NDUFS3	chr11:47586981-47606115	IgG	RBM10	NOTEST	0	16.3919	inf	0	1	1	no
XLOC_012327	XLOC_012327	FKBP8	chr19:18642567-18654383	IgG	RBM10	NOTEST	0	16.3195	inf	0	1	1	no
XLOC_024279	XLOC_024279	C9orf142	chr9:139886869-139888428	IgG	RBM10	NOTEST	0	16.2531	inf	0	1	1	no
XLOC_022385	XLOC_022385	C7orf50	chr7:1036622-1177893	IgG	RBM10	NOTEST	0	16.2262	inf	0	1	1	no
XLOC_014529	XLOC_014529	ENTPD6	chr20:25165307-25207360	IgG	RBM10	NOTEST	0	16.2255	inf	0	1	1	no
XLOC_004777	XLOC_004777	TIMM8B	chr11:111944967-111957522	IgG	RBM10	NOTEST	0	16.1888	inf	0	1	1	no
XLOC_015460	XLOC_015460	TBX1	chr22:19744225-19771112	IgG	RBM10	NOTEST	0	16.1822	inf	0	1	1	no
XLOC_019324	XLOC_019324	MGAT1	chr5:180217540-180237137	IgG	RBM10	NOTEST	0	16.1582	inf	0	1	1	no
XLOC_012855	XLOC_012855	IAH1	chr2:9614669-9628591	IgG	RBM10	NOTEST	0	16.1544	inf	0	1	1	no
XLOC_004568	XLOC_004568	RELA	chr11:65421066-65430443	IgG	RBM10	NOTEST	0	16.1515	inf	0	1	1	no
XLOC_025880	XLOC_025880	UBL4A	chrX:153712055-153715009	IgG	RBM10	NOTEST	0	16.1016	inf	0	1	1	no
XLOC_012087	XLOC_012087	TLE2	chr19:2997635-3047633	IgG	RBM10	NOTEST	0	16.0764	inf	0	1	1	no
XLOC_015470	XLOC_015470	MED15	chr22:20861885-20941919	IgG	RBM10	NOTEST	0	16.0474	inf	0	1	1	no
XLOC_011171	XLOC_011171	CDC34	chr19:531732-542087	IgG	RBM10	NOTEST	0	16.0403	inf	0	1	1	no
XLOC_005862	XLOC_005862	DCTN2	chr12:57916658-57941114	IgG	RBM10	NOTEST	0	16.0371	inf	0	1	1	no
XLOC_011426	XLOC_011426	USE1	chr19:17326154-17330638	IgG	RBM10	NOTEST	0	16.0272	inf	0	1	1	no
XLOC_020411	XLOC_020411	WASF1	chr6:110421021-110501207	IgG	RBM10	NOTEST	0	16.0267	inf	0	1	1	no
XLOC_010432	XLOC_010432	COA3	chr17:40949635-40950743	IgG	RBM10	NOTEST	0	16.0022	inf	0	1	1	no
XLOC_009950	XLOC_009950	UBALD2	chr17:74261285-74267379	IgG	RBM10	NOTEST	0	15.9936	inf	0	1	1	no
XLOC_025785	XLOC_025785	FAM127B	chrX:134184962-134186221	IgG	RBM10	NOTEST	0	15.9386	inf	0	1	1	no
XLOC_001060	XLOC_001060	MAPKAPK2	chr1:206858364-206907630	IgG	RBM10	NOTEST	0	15.9377	inf	0	1	1	no
XLOC_019441	XLOC_019441	HIST1H2AH	chr6:27114860-27115341	IgG	RBM10	NOTEST	0	15.8667	inf	0	1	1	no
XLOC_006639	XLOC_006639	CARS2	chr13:111293756-111358480	IgG	RBM10	NOTEST	0	15.857	inf	0	1	1	no
XLOC_009700	XLOC_009700	NKIRAS2	chr17:40118758-40190044	IgG	RBM10	NOTEST	0	15.8414	inf	0	1	1	no
XLOC_014807	XLOC_014807	IDH3B	chr20:2639040-2644865	IgG	RBM10	NOTEST	0	15.7616	inf	0	1	1	no
XLOC_009928	XLOC_009928	ICT1	chr17:73008779-73017356	IgG	RBM10	NOTEST	0	15.7381	inf	0	1	1	no
XLOC_011449	XLOC_011449	IFI30	chr19:18284589-18288934	IgG	RBM10	NOTEST	0	15.6904	inf	0	1	1	no
XLOC_000307	XLOC_000307	MANEAL	chr1:38259773-38267278	IgG	RBM10	NOTEST	0	15.6738	inf	0	1	1	no
XLOC_019371	XLOC_019371	TMEM14B	chr6:10747991-10760006	IgG	RBM10	NOTEST	0	15.666	inf	0	1	1	no
XLOC_021845	XLOC_021845	MALSU1	chr7:23338939-23349180	IgG	RBM10	NOTEST	0	15.6566	inf	0	1	1	no
XLOC_003796	XLOC_003796	SAC3D1	chr11:64808375-64826009	IgG	RBM10	NOTEST	0	15.6289	inf	0	1	1	no
XLOC_010339	XLOC_010339	NEUROD2	chr17:37760020-37764175	IgG	RBM10	NOTEST	0	15.6239	inf	0	1	1	no
XLOC_000299	XLOC_000299	MAP7D1	chr1:36602169-36646451	IgG	RBM10	NOTEST	0	15.6156	inf	0	1	1	no
XLOC_018560	XLOC_018560	TGFBI	chr5:135364583-135399507	IgG	RBM10	NOTEST	0	15.6151	inf	0	1	1	no
XLOC_004403	XLOC_004403	PSMC3	chr11:47440319-47448024	IgG	RBM10	NOTEST	0	15.5281	inf	0	1	1	no
XLOC_021955	XLOC_021955	CCT6A	chr7:56119377-56131682	IgG	RBM10	NOTEST	0	15.5161	inf	0	1	1	no
XLOC_008761	XLOC_008761	VPS4A	chr16:69345286-69358946	IgG	RBM10	NOTEST	0	15.5029	inf	0	1	1	no
XLOC_012198	XLOC_012198	DNMT1	chr19:10244021-10305755	IgG	RBM10	NOTEST	0	15.4951	inf	0	1	1	no
XLOC_003779	XLOC_003779	VEGFB	chr11:64002055-64006736	IgG	RBM10	NOTEST	0	15.4868	inf	0	1	1	no
XLOC_008612	XLOC_008612	SETD1A	chr16:30968614-30995981	IgG	RBM10	NOTEST	0	15.4842	inf	0	1	1	no
XLOC_001993	XLOC_001993	DPM3	chr1:155112366-155112996	IgG	RBM10	NOTEST	0	15.4591	inf	0	1	1	no
XLOC_014928	XLOC_014928	SNTA1	chr20:31995762-32031698	IgG	RBM10	NOTEST	0	15.4558	inf	0	1	1	no
XLOC_001645	XLOC_001645	SSBP3	chr1:54691103-54872068	IgG	RBM10	NOTEST	0	15.436	inf	0	1	1	no
XLOC_012779	XLOC_012779	TMEM238	chr19:55890611-55895627	IgG	RBM10	NOTEST	0	15.4244	inf	0	1	1	no
XLOC_013671	XLOC_013671	YWHAQ	chr2:9724095-9771184	IgG	RBM10	NOTEST	0	15.3843	inf	0	1	1	no
XLOC_018805	XLOC_018805	MRPL36	chr5:1798498-1799956	IgG	RBM10	NOTEST	0	15.375	inf	0	1	1	no
XLOC_000771	XLOC_000771	SNAPIN	chr1:153631129-153643504	IgG	RBM10	NOTEST	0	15.3736	inf	0	1	1	no
XLOC_024228	XLOC_024228	GTF3C5	chr9:135906061-135933890	IgG	RBM10	NOTEST	0	15.3313	inf	0	1	1	no
XLOC_005110	XLOC_005110	SMARCD1	chr12:50478982-50494494	IgG	RBM10	NOTEST	0	15.3267	inf	0	1	1	no
XLOC_008387	XLOC_008387	NUBP2	chr16:1832923-1839192	IgG	RBM10	NOTEST	0	15.3093	inf	0	1	1	no
XLOC_016841	XLOC_016841	RHOA	chr3:49396578-49449526	IgG	RBM10	NOTEST	0	15.2871	inf	0	1	1	no
XLOC_010326	XLOC_010326	PCGF2	chr17:36886509-36904558	IgG	RBM10	NOTEST	0	15.2369	inf	0	1	1	no
XLOC_001977	XLOC_001977	RAB13	chr1:153954092-153958853	IgG	RBM10	NOTEST	0	15.2072	inf	0	1	1	no
XLOC_014930	XLOC_014930	E2F1	chr20:32263291-32274210	IgG	RBM10	NOTEST	0	15.1517	inf	0	1	1	no
XLOC_003777	XLOC_003777	NUDT22	chr11:63993729-63997488	IgG	RBM10	NOTEST	0	15.1463	inf	0	1	1	no
XLOC_014386	XLOC_014386	ILKAP	chr2:239079042-239112324	IgG	RBM10	NOTEST	0	15.1258	inf	0	1	1	no
XLOC_023452	XLOC_023452	REEP4	chr8:21995532-21999448	IgG	RBM10	NOTEST	0	15.1187	inf	0	1	1	no
XLOC_019656	XLOC_019656	SLC29A1	chr6:44187241-44201888	IgG	RBM10	NOTEST	0	15.1086	inf	0	1	1	no
XLOC_021927	XLOC_021927	ZMIZ2	chr7:44788529-44809479	IgG	RBM10	NOTEST	0	15.1064	inf	0	1	1	no
XLOC_006697	XLOC_006697	MRPL52	chr14:23299091-23304246	IgG	RBM10	NOTEST	0	15.0931	inf	0	1	1	no
XLOC_010681	XLOC_010681	MRPL38	chr17:73894723-73901181	IgG	RBM10	NOTEST	0	15.0754	inf	0	1	1	no
XLOC_001640	XLOC_001640	HSPB11	chr1:54387233-54411288	IgG	RBM10	NOTEST	0	15.068	inf	0	1	1	no
XLOC_008330	XLOC_008330	SNRPA1	chr15:101821714-101835460	IgG	RBM10	NOTEST	0	15.062	inf	0	1	1	no
XLOC_015571	XLOC_015571	DRG1	chr22:31795538-31830172	IgG	RBM10	NOTEST	0	15.0249	inf	0	1	1	no
XLOC_011813	XLOC_011813	PTOV1	chr19:50341902-50363999	IgG	RBM10	NOTEST	0	15.0038	inf	0	1	1	no
XLOC_023708	XLOC_023708	EIF3H	chr8:117657054-117768062	IgG	RBM10	NOTEST	0	14.9903	inf	0	1	1	no
XLOC_002348	XLOC_002348	C1orf35	chr1:228288427-228291022	IgG	RBM10	NOTEST	0	14.9884	inf	0	1	1	no
XLOC_008919	XLOC_008919	NME3	chr16:1820320-1821710	IgG	RBM10	NOTEST	0	14.9366	inf	0	1	1	no
XLOC_020050	XLOC_020050	HIST1H4H	chr6:26285353-26285727	IgG	RBM10	NOTEST	0	14.9305	inf	0	1	1	no
XLOC_010674	XLOC_010674	GALK1	chr17:73754017-73761280	IgG	RBM10	NOTEST	0	14.9296	inf	0	1	1	no
XLOC_008201	XLOC_008201	UBL7	chr15:74738317-74753529	IgG	RBM10	NOTEST	0	14.9053	inf	0	1	1	no
XLOC_016473	XLOC_016473	SPSB4	chr3:140770742-140867453	IgG	RBM10	NOTEST	0	14.8717	inf	0	1	1	no
XLOC_025512	XLOC_025512	PCSK1N	chrX:48689501-48694040	IgG	RBM10	NOTEST	0	14.8464	inf	0	1	1	no
XLOC_005017	XLOC_005017	STRAP	chr12:16035287-16056410	IgG	RBM10	NOTEST	0	14.8369	inf	0	1	1	no
XLOC_022099	XLOC_022099	CPSF4	chr7:99006600-99063824	IgG	RBM10	NOTEST	0	14.8045	inf	0	1	1	no
XLOC_001712	XLOC_001712	GNG5	chr1:84944919-84972262	IgG	RBM10	NOTEST	0	14.7848	inf	0	1	1	no
XLOC_018545	XLOC_018545	MIR3661	chr5:133532147-133561950	IgG	RBM10	NOTEST	0	14.7738	inf	0	1	1	no
XLOC_015457	XLOC_015457	MRPL40	chr22:19420035-19423596	IgG	RBM10	NOTEST	0	14.7475	inf	0	1	1	no
XLOC_003839	XLOC_003839	DPP3	chr11:66247483-66277130	IgG	RBM10	NOTEST	0	14.7439	inf	0	1	1	no
XLOC_000153	XLOC_000153	IGSF21	chr1:18434239-18704977	IgG	RBM10	NOTEST	0	14.7266	inf	0	1	1	no
XLOC_011250	XLOC_011250	HDGFRP2	chr19:4472192-4517716	IgG	RBM10	NOTEST	0	14.7266	inf	0	1	1	no
XLOC_019218	XLOC_019218	HAND1	chr5:153854531-153857824	IgG	RBM10	NOTEST	0	14.7201	inf	0	1	1	no
XLOC_012642	XLOC_012642	PIH1D1	chr19:49949549-49955115	IgG	RBM10	NOTEST	0	14.7022	inf	0	1	1	no
XLOC_011288	XLOC_011288	STXBP2	chr19:7701986-7712760	IgG	RBM10	NOTEST	0	14.6941	inf	0	1	1	no
XLOC_011703	XLOC_011703	CLPTM1	chr19:45457841-45496604	IgG	RBM10	NOTEST	0	14.6535	inf	0	1	1	no
XLOC_015921	XLOC_015921	POLR3H	chr22:41865128-41940610	IgG	RBM10	NOTEST	0	14.6392	inf	0	1	1	no
XLOC_007161	XLOC_007161	PRMT5	chr14:23389719-23398794	IgG	RBM10	NOTEST	0	14.5918	inf	0	1	1	no
XLOC_016389	XLOC_016389	FAM162A	chr3:122103022-122128961	IgG	RBM10	NOTEST	0	14.5805	inf	0	1	1	no
XLOC_025883	XLOC_025883	G6PD	chrX:153759604-153793261	IgG	RBM10	NOTEST	0	14.5758	inf	0	1	1	no
XLOC_004604	XLOC_004604	NUDT8	chr11:67395408-67397408	IgG	RBM10	NOTEST	0	14.5696	inf	0	1	1	no
XLOC_006063	XLOC_006063	WSB2	chr12:118470496-118499979	IgG	RBM10	NOTEST	0	14.5526	inf	0	1	1	no
XLOC_001894	XLOC_001894	RNVU1-19	chr1:149514089-149514256	IgG	RBM10	NOTEST	0	14.5179	inf	0	1	1	no
XLOC_019380	XLOC_019380	NOL7	chr6:13615558-13621127	IgG	RBM10	NOTEST	0	14.5094	inf	0	1	1	no
XLOC_013019	XLOC_013019	COMMD1	chr2:62132802-62363205	IgG	RBM10	NOTEST	0	14.4702	inf	0	1	1	no
XLOC_006974	XLOC_006974	YY1	chr14:100705101-100745371	IgG	RBM10	NOTEST	0	14.4523	inf	0	1	1	no
XLOC_012141	XLOC_012141	SLC25A23	chr19:6440074-6459781	IgG	RBM10	NOTEST	0	14.4087	inf	0	1	1	no
XLOC_007315	XLOC_007315	GPX2	chr14:65381078-65569413	IgG	RBM10	NOTEST	0	14.4062	inf	0	1	1	no
XLOC_004293	XLOC_004293	EIF4G2	chr11:10818592-10830582	IgG	RBM10	NOTEST	0	14.4053	inf	0	1	1	no
XLOC_020003	XLOC_020003	TBC1D7	chr6:13305183-13328815	IgG	RBM10	NOTEST	0	14.3854	inf	0	1	1	no
XLOC_002117	XLOC_002117	ANKRD36BP1	chr1:168214818-168216668	IgG	RBM10	NOTEST	0	14.3174	inf	0	1	1	no
XLOC_013597	XLOC_013597	SH3BP4	chr2:235860627-235964358	IgG	RBM10	NOTEST	0	14.2923	inf	0	1	1	no
XLOC_000383	XLOC_000383	NASP	chr1:46049659-46084578	IgG	RBM10	NOTEST	0	14.2878	inf	0	1	1	no
XLOC_020342	XLOC_020342	HMGN3	chr6:79910961-79946517	IgG	RBM10	NOTEST	0	14.2509	inf	0	1	1	no
XLOC_000263	XLOC_000263	TMEM39B	chr1:32538502-32568467	IgG	RBM10	NOTEST	0	14.2487	inf	0	1	1	no
XLOC_011165	XLOC_011165	PQLC1	chr18:77662419-77711653	IgG	RBM10	NOTEST	0	14.2477	inf	0	1	1	no
XLOC_007835	XLOC_007835	MESDC1	chr15:81293294-81296345	IgG	RBM10	NOTEST	0	14.1932	inf	0	1	1	no
XLOC_004892	XLOC_004892	THYN1	chr11:134118172-134123260	IgG	RBM10	NOTEST	0	14.191	inf	0	1	1	no
XLOC_018753	XLOC_018753	TMED9	chr5:177019212-177023099	IgG	RBM10	NOTEST	0	14.1408	inf	0	1	1	no
XLOC_019454	XLOC_019454	HIST1H2BO	chr6:27861202-27861669	IgG	RBM10	NOTEST	0	14.1396	inf	0	1	1	no
XLOC_003842	XLOC_003842	CCS	chr11:66360689-66373490	IgG	RBM10	NOTEST	0	14.1385	inf	0	1	1	no
XLOC_009359	XLOC_009359	DBNDD1	chr16:90071272-90114191	IgG	RBM10	NOTEST	0	14.1165	inf	0	1	1	no
XLOC_025860	XLOC_025860	HAUS7	chrX:152713122-152775004	IgG	RBM10	NOTEST	0	14.0976	inf	0	1	1	no
XLOC_008344	XLOC_008344	ITFG3	chr16:284544-325943	IgG	RBM10	NOTEST	0	14.0842	inf	0	1	1	no
XLOC_007325	XLOC_007325	VTI1B	chr14:68086578-68141602	IgG	RBM10	NOTEST	0	14.0496	inf	0	1	1	no
XLOC_020046	XLOC_020046	HIST1H1D	chr6:26234439-26235216	IgG	RBM10	NOTEST	0	14.0406	inf	0	1	1	no
XLOC_015976	XLOC_015976	MAPK12	chr22:50691330-50700089	IgG	RBM10	NOTEST	0	14.0381	inf	0	1	1	no
XLOC_002014	XLOC_002014	UBQLN4	chr1:155996957-156147542	IgG	RBM10	NOTEST	0	13.9999	inf	0	1	1	no
XLOC_008365	XLOC_008365	FAM173A	chr16:771141-776473	IgG	RBM10	NOTEST	0	13.9711	inf	0	1	1	no
XLOC_015547	XLOC_015547	GAS2L1	chr22:29702984-29708778	IgG	RBM10	NOTEST	0	13.9092	inf	0	1	1	no
XLOC_009706	XLOC_009706	COASY	chr17:40714091-40718299	IgG	RBM10	NOTEST	0	13.8913	inf	0	1	1	no
XLOC_008719	XLOC_008719	CKLF,CKLF-CMTM1,CMTM1	chr16:66586465-66613038	IgG	RBM10	NOTEST	0	13.8884	inf	0	1	1	no
XLOC_002233	XLOC_002233	UBE2T	chr1:202300784-202311094	IgG	RBM10	NOTEST	0	13.8855	inf	0	1	1	no
XLOC_014813	XLOC_014813	DDRGK1	chr20:3171011-3185295	IgG	RBM10	NOTEST	0	13.8806	inf	0	1	1	no
XLOC_020136	XLOC_020136	VARS	chr6:31745296-31763712	IgG	RBM10	NOTEST	0	13.8702	inf	0	1	1	no
XLOC_001560	XLOC_001560	RIMS3	chr1:41086351-41131324	IgG	RBM10	NOTEST	0	13.8609	inf	0	1	1	no
XLOC_021773	XLOC_021773	GET4	chr7:916190-936071	IgG	RBM10	NOTEST	0	13.8501	inf	0	1	1	no
XLOC_008837	XLOC_008837	GSE1	chr16:85645028-85787681	IgG	RBM10	NOTEST	0	13.8353	inf	0	1	1	no
XLOC_000208	XLOC_000208	MTFR1L	chr1:26146396-26185949	IgG	RBM10	NOTEST	0	13.8016	inf	0	1	1	no
XLOC_002595	XLOC_002595	SLC18A3	chr10:50817140-50873150	IgG	RBM10	NOTEST	0	13.7493	inf	0	1	1	no
XLOC_012503	XLOC_012503	DEDD2	chr19:42702744-42724304	IgG	RBM10	NOTEST	0	13.7308	inf	0	1	1	no
XLOC_011338	XLOC_011338	CARM1	chr19:10982252-11039357	IgG	RBM10	NOTEST	0	13.7083	inf	0	1	1	no
XLOC_002672	XLOC_002672	VDAC2	chr10:76969911-76991207	IgG	RBM10	NOTEST	0	13.7034	inf	0	1	1	no
XLOC_018744	XLOC_018744	UNC5A	chr5:176237559-176326333	IgG	RBM10	NOTEST	0	13.6616	inf	0	1	1	no
XLOC_010418	XLOC_010418	RAB5C	chr17:40276993-40307062	IgG	RBM10	NOTEST	0	13.6602	inf	0	1	1	no
XLOC_023596	XLOC_023596	MSC	chr8:72753776-72987819	IgG	RBM10	NOTEST	0	13.6593	inf	0	1	1	no
XLOC_022257	XLOC_022257	NUP205	chr7:135242661-135333499	IgG	RBM10	NOTEST	0	13.6464	inf	0	1	1	no
XLOC_004534	XLOC_004534	TRPT1	chr11:63974151-63993726	IgG	RBM10	NOTEST	0	13.5807	inf	0	1	1	no
XLOC_008896	XLOC_008896	MRPL28	chr16:417383-420569	IgG	RBM10	NOTEST	0	13.5153	inf	0	1	1	no
XLOC_022550	XLOC_022550	SNHG15	chr7:45022626-45026259	IgG	RBM10	NOTEST	0	13.5074	inf	0	1	1	no
XLOC_000038	XLOC_000038	FAM213B	chr1:2517898-2564481	IgG	RBM10	NOTEST	0	13.4779	inf	0	1	1	no
XLOC_007990	XLOC_007990	EMC7	chr15:34376223-34394053	IgG	RBM10	NOTEST	0	13.4756	inf	0	1	1	no
XLOC_018809	XLOC_018809	IRX2	chr5:2746278-2751769	IgG	RBM10	NOTEST	0	13.4742	inf	0	1	1	no
XLOC_009351	XLOC_009351	CBFA2T3	chr16:88941262-89043504	IgG	RBM10	NOTEST	0	13.4454	inf	0	1	1	no
XLOC_019700	XLOC_019700	MTRNR2L9	chr6:62284007-62284534	IgG	RBM10	NOTEST	0	13.4088	inf	0	1	1	no
XLOC_012839	XLOC_012839	TRAPPC12	chr2:3383445-3483342	IgG	RBM10	NOTEST	0	13.3916	inf	0	1	1	no
XLOC_024341	XLOC_024341	MIR4474	chr9:20341662-20622542	IgG	RBM10	NOTEST	0	13.3898	inf	0	1	1	no
XLOC_019533	XLOC_019533	HSPA1A	chr6:31783290-31785719	IgG	RBM10	NOTEST	0	13.3603	inf	0	1	1	no
XLOC_014041	XLOC_014041	DPP10-AS1	chr2:115199898-116602326	IgG	RBM10	NOTEST	0	13.3564	inf	0	1	1	no
XLOC_014896	XLOC_014896	APMAP	chr20:24943579-24973425	IgG	RBM10	NOTEST	0	13.332	inf	0	1	1	no
XLOC_019487	XLOC_019487	ZNRD1	chr6:30029016-30032686	IgG	RBM10	NOTEST	0	13.3301	inf	0	1	1	no
XLOC_002363	XLOC_002363	PGBD5	chr1:230457391-230561674	IgG	RBM10	NOTEST	0	13.3012	inf	0	1	1	no
XLOC_008890	XLOC_008890	POLR3K	chr16:96978-103632	IgG	RBM10	NOTEST	0	13.2984	inf	0	1	1	no
XLOC_022637	XLOC_022637	POMZP3	chr7:76178657-76257299	IgG	RBM10	NOTEST	0	13.2798	inf	0	1	1	no
XLOC_011634	XLOC_011634	SNRPA	chr19:41256758-41271297	IgG	RBM10	NOTEST	0	13.2384	inf	0	1	1	no
XLOC_024167	XLOC_024167	STXBP1	chr9:130374485-130454995	IgG	RBM10	NOTEST	0	13.2341	inf	0	1	1	no
XLOC_004601	XLOC_004601	CDK2AP2	chr11:67273960-67276199	IgG	RBM10	NOTEST	0	13.2216	inf	0	1	1	no
XLOC_015941	XLOC_015941	PACSIN2	chr22:43265771-43411184	IgG	RBM10	NOTEST	0	13.2124	inf	0	1	1	no
XLOC_000230	XLOC_000230	WDTC1	chr1:27561006-27635124	IgG	RBM10	NOTEST	0	13.2042	inf	0	1	1	no
XLOC_000192	XLOC_000192	LYPLA2	chr1:24117645-24122029	IgG	RBM10	NOTEST	0	13.1923	inf	0	1	1	no
XLOC_008921	XLOC_008921	SPSB3	chr16:1826712-1832581	IgG	RBM10	NOTEST	0	13.1529	inf	0	1	1	no
XLOC_008914	XLOC_008914	C16orf91	chr16:1469744-1470801	IgG	RBM10	NOTEST	0	13.1492	inf	0	1	1	no
XLOC_011381	XLOC_011381	C19orf53	chr19:13885256-13889586	IgG	RBM10	NOTEST	0	13.1415	inf	0	1	1	no
XLOC_012499	XLOC_012499	ATP1A3	chr19:42470733-42498428	IgG	RBM10	NOTEST	0	13.1328	inf	0	1	1	no
XLOC_016831	XLOC_016831	QARS	chr3:49133364-49142562	IgG	RBM10	NOTEST	0	13.1304	inf	0	1	1	no
XLOC_024659	XLOC_024659	PHF19	chr9:123617928-123657174	IgG	RBM10	NOTEST	0	13.1179	inf	0	1	1	no
XLOC_001987	XLOC_001987	PMVK	chr1:154897207-154909484	IgG	RBM10	NOTEST	0	13.1168	inf	0	1	1	no
XLOC_018751	XLOC_018751	GRK6	chr5:176853686-176883287	IgG	RBM10	NOTEST	0	13.1097	inf	0	1	1	no
XLOC_006000	XLOC_006000	CKAP4	chr12:106631658-106641713	IgG	RBM10	NOTEST	0	13.0973	inf	0	1	1	no
XLOC_019291	XLOC_019291	DBN1	chr5:176883613-176900694	IgG	RBM10	NOTEST	0	13.0642	inf	0	1	1	no
XLOC_015892	XLOC_015892	DDX17	chr22:38864066-38902345	IgG	RBM10	NOTEST	0	13.0615	inf	0	1	1	no
XLOC_008331	XLOC_008331	PCSK6	chr15:101844132-102030187	IgG	RBM10	NOTEST	0	13.0299	inf	0	1	1	no
XLOC_009407	XLOC_009407	RNF167	chr17:4843629-4848517	IgG	RBM10	NOTEST	0	12.9842	inf	0	1	1	no
XLOC_023761	XLOC_023761	ZFAT	chr8:135490030-135725292	IgG	RBM10	NOTEST	0	12.8862	inf	0	1	1	no
XLOC_001525	XLOC_001525	LSM10	chr1:36859030-36863493	IgG	RBM10	NOTEST	0	12.8671	inf	0	1	1	no
XLOC_003930	XLOC_003930	TSKU	chr11:76493356-76509198	IgG	RBM10	NOTEST	0	12.8529	inf	0	1	1	no
XLOC_019355	XLOC_019355	PPP1R3G	chr6:5085719-5087455	IgG	RBM10	NOTEST	0	12.8385	inf	0	1	1	no
XLOC_020042	XLOC_020042	HIST1H2BC	chr6:26123694-26124132	IgG	RBM10	NOTEST	0	12.8349	inf	0	1	1	no
XLOC_015574	XLOC_015574	YWHAH	chr22:32329506-32353590	IgG	RBM10	NOTEST	0	12.827	inf	0	1	1	no
XLOC_024815	XLOC_024815	TMEM203	chr9:140098534-140100090	IgG	RBM10	NOTEST	0	12.7931	inf	0	1	1	no
XLOC_003230	XLOC_003230	PDLIM1	chr10:96997324-97050905	IgG	RBM10	NOTEST	0	12.7571	inf	0	1	1	no
XLOC_012133	XLOC_012133	MLLT1	chr19:6210391-6279959	IgG	RBM10	NOTEST	0	12.7387	inf	0	1	1	no
XLOC_013620	XLOC_013620	RNPEPL1	chr2:241508003-241518149	IgG	RBM10	NOTEST	0	12.7344	inf	0	1	1	no
XLOC_004069	XLOC_004069	TRAPPC4	chr11:118889240-118894385	IgG	RBM10	NOTEST	0	12.7231	inf	0	1	1	no
XLOC_014055	XLOC_014055	ERCC3	chr2:128014865-128051752	IgG	RBM10	NOTEST	0	12.7204	inf	0	1	1	no
XLOC_016633	XLOC_016633	HRASLS	chr3:192958916-192988644	IgG	RBM10	NOTEST	0	12.7162	inf	0	1	1	no
XLOC_014573	XLOC_014573	CHMP4B	chr20:32399109-32442173	IgG	RBM10	NOTEST	0	12.7024	inf	0	1	1	no
XLOC_010233	XLOC_010233	TMEM11	chr17:21101262-21117908	IgG	RBM10	NOTEST	0	12.696	inf	0	1	1	no
XLOC_009470	XLOC_009470	RANGRF	chr17:8191081-8198170	IgG	RBM10	NOTEST	0	12.6762	inf	0	1	1	no
XLOC_025372	XLOC_025372	ATP6AP1	chrX:153656977-153664863	IgG	RBM10	NOTEST	0	12.6739	inf	0	1	1	no
XLOC_005434	XLOC_005434	UNC119B	chr12:121148237-121161443	IgG	RBM10	NOTEST	0	12.6629	inf	0	1	1	no
XLOC_003150	XLOC_003150	PSAP	chr10:73576054-73611082	IgG	RBM10	NOTEST	0	12.6237	inf	0	1	1	no
XLOC_004893	XLOC_004893	B3GAT1	chr11:134248397-134281812	IgG	RBM10	NOTEST	0	12.6237	inf	0	1	1	no
XLOC_012049	XLOC_012049	MED16	chr19:867961-893218	IgG	RBM10	NOTEST	0	12.6102	inf	0	1	1	no
XLOC_006906	XLOC_006906	AHSA1	chr14:77924372-77935815	IgG	RBM10	NOTEST	0	12.6022	inf	0	1	1	no
XLOC_012126	XLOC_012126	DUS3L	chr19:5785152-5791249	IgG	RBM10	NOTEST	0	12.5992	inf	0	1	1	no
XLOC_003858	XLOC_003858	RPS6KB2	chr11:67195934-67202879	IgG	RBM10	NOTEST	0	12.5976	inf	0	1	1	no
XLOC_019281	XLOC_019281	SNCB	chr5:176047209-176057557	IgG	RBM10	NOTEST	0	12.5726	inf	0	1	1	no
XLOC_012052	XLOC_012052	POLR2E	chr19:1065921-1095391	IgG	RBM10	NOTEST	0	12.5713	inf	0	1	1	no
XLOC_025343	XLOC_025343	CSAG1	chrX:151903227-151909518	IgG	RBM10	NOTEST	0	12.5367	inf	0	1	1	no
XLOC_020184	XLOC_020184	UQCC2	chr6:33664537-33679528	IgG	RBM10	NOTEST	0	12.5264	inf	0	1	1	no
XLOC_004900	XLOC_004900	WNK1	chr12:862088-1020618	IgG	RBM10	NOTEST	0	12.4922	inf	0	1	1	no
XLOC_009023	XLOC_009023	NTAN1	chr16:15068591-15233206	IgG	RBM10	NOTEST	0	12.4899	inf	0	1	1	no
XLOC_012244	XLOC_012244	TNPO2	chr19:12810007-12834810	IgG	RBM10	NOTEST	0	12.4758	inf	0	1	1	no
XLOC_007460	XLOC_007460	TMEM179	chr14:105057200-105071097	IgG	RBM10	NOTEST	0	12.4692	inf	0	1	1	no
XLOC_022133	XLOC_022133	SRRT	chr7:100472700-100486285	IgG	RBM10	NOTEST	0	12.4648	inf	0	1	1	no
XLOC_000061	XLOC_000061	THAP3	chr1:6684924-6761966	IgG	RBM10	NOTEST	0	12.464	inf	0	1	1	no
XLOC_008055	XLOC_008055	MIR1282	chr15:44038589-44094769	IgG	RBM10	NOTEST	0	12.4602	inf	0	1	1	no
XLOC_009958	XLOC_009958	METTL23	chr17:74722911-74729962	IgG	RBM10	NOTEST	0	12.4393	inf	0	1	1	no
XLOC_009445	XLOC_009445	POLR2A	chr17:7387697-7417935	IgG	RBM10	NOTEST	0	12.426	inf	0	1	1	no
XLOC_024504	XLOC_024504	TLE1	chr9:84198597-84303596	IgG	RBM10	NOTEST	0	12.4205	inf	0	1	1	no
XLOC_018831	XLOC_018831	DAP	chr5:10679341-10761387	IgG	RBM10	NOTEST	0	12.4146	inf	0	1	1	no
XLOC_019417	XLOC_019417	HIST1H2AC	chr6:26124372-26124918	IgG	RBM10	NOTEST	0	12.3831	inf	0	1	1	no
XLOC_006895	XLOC_006895	IFT43	chr14:76452095-76550416	IgG	RBM10	NOTEST	0	12.3792	inf	0	1	1	no
XLOC_012906	XLOC_012906	CENPA	chr2:27008881-27017455	IgG	RBM10	NOTEST	0	12.3714	inf	0	1	1	no
XLOC_019407	XLOC_019407	SCGN	chr6:25652428-25702008	IgG	RBM10	NOTEST	0	12.3654	inf	0	1	1	no
XLOC_019287	XLOC_019287	LMAN2	chr5:176758562-176778885	IgG	RBM10	NOTEST	0	12.3398	inf	0	1	1	no
XLOC_003337	XLOC_003337	RGS10	chr10:121259338-121302222	IgG	RBM10	NOTEST	0	12.3384	inf	0	1	1	no
XLOC_016227	XLOC_016227	SMIM4	chr3:52570620-52574586	IgG	RBM10	NOTEST	0	12.3371	inf	0	1	1	no
XLOC_019349	XLOC_019349	PSMG4	chr6:3259161-3268300	IgG	RBM10	NOTEST	0	12.3324	inf	0	1	1	no
XLOC_000862	XLOC_000862	UFC1	chr1:161123533-161128646	IgG	RBM10	NOTEST	0	12.3079	inf	0	1	1	no
XLOC_022824	XLOC_022824	IMPDH1	chr7:128032330-128050036	IgG	RBM10	NOTEST	0	12.3056	inf	0	1	1	no
XLOC_012205	XLOC_012205	CDC37	chr19:10501808-10514271	IgG	RBM10	NOTEST	0	12.2884	inf	0	1	1	no
XLOC_005828	XLOC_005828	SARNP	chr12:56137063-56211540	IgG	RBM10	NOTEST	0	12.2866	inf	0	1	1	no
XLOC_012507	XLOC_012507	CNFN	chr19:42891170-42894444	IgG	RBM10	NOTEST	0	12.2769	inf	0	1	1	no
XLOC_008956	XLOC_008956	HCFC1R1	chr16:3072620-3077756	IgG	RBM10	NOTEST	0	12.2705	inf	0	1	1	no
XLOC_003336	XLOC_003336	PRDX3	chr10:120927214-120938377	IgG	RBM10	NOTEST	0	12.2636	inf	0	1	1	no
XLOC_014611	XLOC_014611	SNHG11	chr20:37075296-37079564	IgG	RBM10	NOTEST	0	12.2596	inf	0	1	1	no
XLOC_024404	XLOC_024404	SIGMAR1	chr9:34634718-34637823	IgG	RBM10	NOTEST	0	12.2484	inf	0	1	1	no
XLOC_008425	XLOC_008425	FLYWCH2	chr16:2933195-2949383	IgG	RBM10	NOTEST	0	12.2298	inf	0	1	1	no
XLOC_013108	XLOC_013108	RNF181	chr2:85822836-85824831	IgG	RBM10	NOTEST	0	12.1961	inf	0	1	1	no
XLOC_019378	XLOC_019378	PHACTR1	chr6:12717036-13295818	IgG	RBM10	NOTEST	0	12.1736	inf	0	1	1	no
XLOC_017822	XLOC_017822	LOC100129931	chr4:6911170-7059677	IgG	RBM10	NOTEST	0	12.1568	inf	0	1	1	no
XLOC_018967	XLOC_018967	FOXD1	chr5:72742084-72744352	IgG	RBM10	NOTEST	0	12.1297	inf	0	1	1	no
XLOC_009991	XLOC_009991	BAIAP2	chr17:79008946-79156964	IgG	RBM10	NOTEST	0	12.1278	inf	0	1	1	no
XLOC_010259	XLOC_010259	FLOT2	chr17:27206356-27224715	IgG	RBM10	NOTEST	0	12.1209	inf	0	1	1	no
XLOC_012094	XLOC_012094	CACTIN	chr19:3607244-3626813	IgG	RBM10	NOTEST	0	12.1075	inf	0	1	1	no
XLOC_003177	XLOC_003177	COMTD1	chr10:76993728-76995770	IgG	RBM10	NOTEST	0	12.0821	inf	0	1	1	no
XLOC_015613	XLOC_015613	PICK1	chr22:38453261-38471708	IgG	RBM10	NOTEST	0	12.0786	inf	0	1	1	no
XLOC_019563	XLOC_019563	RING1	chr6:33176285-33180499	IgG	RBM10	NOTEST	0	12.0756	inf	0	1	1	no
XLOC_013279	XLOC_013279	CCDC74A	chr2:132202795-132366974	IgG	RBM10	NOTEST	0	12.0714	inf	0	1	1	no
XLOC_000233	XLOC_000233	SYTL1	chr1:27668482-27680423	IgG	RBM10	NOTEST	0	12.0649	inf	0	1	1	no
XLOC_010202	XLOC_010202	PEMT	chr17:17408876-17495017	IgG	RBM10	NOTEST	0	12.0369	inf	0	1	1	no
XLOC_001328	XLOC_001328	EXOSC10	chr1:11126675-11159938	IgG	RBM10	NOTEST	0	12.02	inf	0	1	1	no
XLOC_014657	XLOC_014657	DNTTIP1	chr20:44420575-44440066	IgG	RBM10	NOTEST	0	12.0051	inf	0	1	1	no
XLOC_008493	XLOC_008493	NPIPA1	chr16:15031299-15045931	IgG	RBM10	NOTEST	0	12.0048	inf	0	1	1	no
XLOC_003773	XLOC_003773	OTUB1	chr11:63753324-63765892	IgG	RBM10	NOTEST	0	12.0046	inf	0	1	1	no
XLOC_012774	XLOC_012774	HSPBP1	chr19:55773590-55791751	IgG	RBM10	NOTEST	0	12.0036	inf	0	1	1	no
XLOC_001262	XLOC_001262	MXRA8	chr1:1288068-1298921	IgG	RBM10	NOTEST	0	11.9958	inf	0	1	1	no
XLOC_013024	XLOC_013024	MDH1	chr2:63348534-63834330	IgG	RBM10	NOTEST	0	11.9929	inf	0	1	1	no
XLOC_008883	XLOC_008883	TCF25	chr16:89939993-89977792	IgG	RBM10	NOTEST	0	11.9576	inf	0	1	1	no
XLOC_018375	XLOC_018375	SERF1A	chr5:70196489-70214357	IgG	RBM10	NOTEST	0	11.9492	inf	0	1	1	no
XLOC_022125	XLOC_022125	MOSPD3	chr7:100209724-100213000	IgG	RBM10	NOTEST	0	11.9429	inf	0	1	1	no
XLOC_015605	XLOC_015605	H1F0	chr22:38201113-38203443	IgG	RBM10	NOTEST	0	11.9243	inf	0	1	1	no
XLOC_012644	XLOC_012644	NOSIP	chr19:50058724-50083829	IgG	RBM10	NOTEST	0	11.9166	inf	0	1	1	no
XLOC_019649	XLOC_019649	MAD2L1BP	chr6:43597278-43608688	IgG	RBM10	NOTEST	0	11.8947	inf	0	1	1	no
XLOC_014675	XLOC_014675	CSE1L	chr20:47662782-47713497	IgG	RBM10	NOTEST	0	11.8902	inf	0	1	1	no
XLOC_016447	XLOC_016447	TMEM108	chr3:132757131-133116619	IgG	RBM10	NOTEST	0	11.8889	inf	0	1	1	no
XLOC_012053	XLOC_012053	SBNO2	chr19:1107632-1174282	IgG	RBM10	NOTEST	0	11.8829	inf	0	1	1	no
XLOC_005103	XLOC_005103	TMBIM6	chr12:50135292-50158717	IgG	RBM10	NOTEST	0	11.8806	inf	0	1	1	no
XLOC_012903	XLOC_012903	C2orf70	chr2:26785480-26802395	IgG	RBM10	NOTEST	0	11.8581	inf	0	1	1	no
XLOC_020060	XLOC_020060	HIST1H2BL	chr6:27775256-27775709	IgG	RBM10	NOTEST	0	11.8051	inf	0	1	1	no
XLOC_010807	XLOC_010807	MYL12B	chr18:3262110-3278282	IgG	RBM10	NOTEST	0	11.7902	inf	0	1	1	no
XLOC_011319	XLOC_011319	P2RY11,PPAN,PPAN-P2RY11	chr19:10216898-10230599	IgG	RBM10	NOTEST	0	11.7854	inf	0	1	1	no
XLOC_024801	XLOC_024801	FBXW5	chr9:139834884-139839206	IgG	RBM10	NOTEST	0	11.774	inf	0	1	1	no
XLOC_011969	XLOC_011969	ZNF581	chr19:56154985-56156989	IgG	RBM10	NOTEST	0	11.7739	inf	0	1	1	no
XLOC_007875	XLOC_007875	MRPS11	chr15:89010683-89021861	IgG	RBM10	NOTEST	0	11.7734	inf	0	1	1	no
XLOC_010145	XLOC_010145	AURKB	chr17:8108048-8113944	IgG	RBM10	NOTEST	0	11.7716	inf	0	1	1	no
XLOC_020258	XLOC_020258	YIPF3	chr6:43479564-43484728	IgG	RBM10	NOTEST	0	11.7306	inf	0	1	1	no
XLOC_004909	XLOC_004909	FKBP4	chr12:2904107-2914587	IgG	RBM10	NOTEST	0	11.7141	inf	0	1	1	no
XLOC_001572	XLOC_001572	CCDC23	chr1:43272722-43310660	IgG	RBM10	NOTEST	0	11.711	inf	0	1	1	no
XLOC_011378	XLOC_011378	IER2	chr19:13261281-13265718	IgG	RBM10	NOTEST	0	11.7074	inf	0	1	1	no
XLOC_006032	XLOC_006032	PPP1CC	chr12:111157612-111180783	IgG	RBM10	NOTEST	0	11.6937	inf	0	1	1	no
XLOC_024148	XLOC_024148	LOC100129034	chr9:127115743-127177752	IgG	RBM10	NOTEST	0	11.6778	inf	0	1	1	no
XLOC_024996	XLOC_024996	ARAF	chrX:47420498-47479256	IgG	RBM10	NOTEST	0	11.6612	inf	0	1	1	no
XLOC_015546	XLOC_015546	EWSR1	chr22:29663997-29696515	IgG	RBM10	NOTEST	0	11.6611	inf	0	1	1	no
XLOC_022031	XLOC_022031	SRRM3	chr7:75831210-75916609	IgG	RBM10	NOTEST	0	11.6569	inf	0	1	1	no
XLOC_023351	XLOC_023351	MFSD3	chr8:145734551-145736589	IgG	RBM10	NOTEST	0	11.6261	inf	0	1	1	no
XLOC_010248	XLOC_010248	SPAG5	chr17:26904582-26926056	IgG	RBM10	NOTEST	0	11.6212	inf	0	1	1	no
XLOC_019977	XLOC_019977	PXDC1	chr6:3722835-3752246	IgG	RBM10	NOTEST	0	11.6125	inf	0	1	1	no
XLOC_007713	XLOC_007713	CCNB2	chr15:59397283-59417244	IgG	RBM10	NOTEST	0	11.5993	inf	0	1	1	no
XLOC_009292	XLOC_009292	BCAR1	chr16:75262927-75301951	IgG	RBM10	NOTEST	0	11.5536	inf	0	1	1	no
XLOC_009660	XLOC_009660	PPP1R1B	chr17:37783176-37792878	IgG	RBM10	NOTEST	0	11.5009	inf	0	1	1	no
XLOC_015479	XLOC_015479	THAP7-AS1	chr22:21354060-21368576	IgG	RBM10	NOTEST	0	11.4993	inf	0	1	1	no
XLOC_012491	XLOC_012491	EXOSC5	chr19:41892275-41903256	IgG	RBM10	NOTEST	0	11.4947	inf	0	1	1	no
XLOC_008864	XLOC_008864	TRAPPC2L	chr16:88923505-88927520	IgG	RBM10	NOTEST	0	11.4838	inf	0	1	1	no
XLOC_011228	XLOC_011228	NCLN	chr19:3185874-3209573	IgG	RBM10	NOTEST	0	11.4821	inf	0	1	1	no
XLOC_005554	XLOC_005554	CDCA3	chr12:6957971-6960456	IgG	RBM10	NOTEST	0	11.4769	inf	0	1	1	no
XLOC_012165	XLOC_012165	TIMM44	chr19:7991602-8008708	IgG	RBM10	NOTEST	0	11.4269	inf	0	1	1	no
XLOC_011698	XLOC_011698	TOMM40	chr19:45394476-45406946	IgG	RBM10	NOTEST	0	11.4258	inf	0	1	1	no
XLOC_006349	XLOC_006349	ZIC2	chr13:100634025-100639019	IgG	RBM10	NOTEST	0	11.4163	inf	0	1	1	no
XLOC_010712	XLOC_010712	TIMP2	chr17:76849058-76921472	IgG	RBM10	NOTEST	0	11.3832	inf	0	1	1	no
XLOC_025662	XLOC_025662	ARMCX6	chrX:100870107-100872991	IgG	RBM10	NOTEST	0	11.3686	inf	0	1	1	no
XLOC_005120	XLOC_005120	DAZAP2	chr12:51632507-51664202	IgG	RBM10	NOTEST	0	11.3637	inf	0	1	1	no
XLOC_012301	XLOC_012301	SLC35E1	chr19:16660647-16683193	IgG	RBM10	NOTEST	0	11.353	inf	0	1	1	no
XLOC_008350	XLOC_008350	RAB11FIP3	chr16:475667-572481	IgG	RBM10	NOTEST	0	11.3515	inf	0	1	1	no
XLOC_019548	XLOC_019548	RNF5	chr6:32146161-32148570	IgG	RBM10	NOTEST	0	11.3426	inf	0	1	1	no
XLOC_005497	XLOC_005497	NOC4L	chr12:132628992-132636986	IgG	RBM10	NOTEST	0	11.3219	inf	0	1	1	no
XLOC_020103	XLOC_020103	PPP1R10	chr6:30568176-30585084	IgG	RBM10	NOTEST	0	11.3185	inf	0	1	1	no
XLOC_004586	XLOC_004586	MRPL11	chr11:66202549-66206310	IgG	RBM10	NOTEST	0	11.2973	inf	0	1	1	no
XLOC_014596	XLOC_014596	DLGAP4	chr20:34894244-35201678	IgG	RBM10	NOTEST	0	11.2862	inf	0	1	1	no
XLOC_008411	XLOC_008411	C16orf59	chr16:2510114-2514964	IgG	RBM10	NOTEST	0	11.2108	inf	0	1	1	no
XLOC_020167	XLOC_020167	TAP1	chr6:32808493-32821748	IgG	RBM10	NOTEST	0	11.2032	inf	0	1	1	no
XLOC_024701	XLOC_024701	TOR2A	chr9:130478357-130497628	IgG	RBM10	NOTEST	0	11.1946	inf	0	1	1	no
XLOC_011607	XLOC_011607	PAK4	chr19:39616419-39670046	IgG	RBM10	NOTEST	0	11.1922	inf	0	1	1	no
XLOC_011800	XLOC_011800	FCGRT	chr19:50015535-50029685	IgG	RBM10	NOTEST	0	11.1824	inf	0	1	1	no
XLOC_017236	XLOC_017236	ALG3	chr3:183948316-183967313	IgG	RBM10	NOTEST	0	11.1522	inf	0	1	1	no
XLOC_019494	XLOC_019494	HLA-E	chr6:30457182-30461982	IgG	RBM10	NOTEST	0	11.138	inf	0	1	1	no
XLOC_025052	XLOC_025052	MAGED1	chrX:51546154-51645450	IgG	RBM10	NOTEST	0	11.1374	inf	0	1	1	no
XLOC_024817	XLOC_024817	FAM166A	chr9:140135710-140142244	IgG	RBM10	NOTEST	0	11.1294	inf	0	1	1	no
XLOC_013530	XLOC_013530	ZFAND2B	chr2:220071505-220074373	IgG	RBM10	NOTEST	0	11.1262	inf	0	1	1	no
XLOC_014235	XLOC_014235	SF3B1	chr2:198256697-198299771	IgG	RBM10	NOTEST	0	11.0832	inf	0	1	1	no
XLOC_010600	XLOC_010600	SMARCD2	chr17:61909440-61920351	IgG	RBM10	NOTEST	0	11.0814	inf	0	1	1	no
XLOC_024379	XLOC_024379	NDUFB6	chr9:32540541-32573182	IgG	RBM10	NOTEST	0	11.0682	inf	0	1	1	no
XLOC_002918	XLOC_002918	PWWP2B	chr10:134210701-134231358	IgG	RBM10	NOTEST	0	11.0654	inf	0	1	1	no
XLOC_016232	XLOC_016232	SPCS1	chr3:52719935-52742197	IgG	RBM10	NOTEST	0	11.0551	inf	0	1	1	no
XLOC_010136	XLOC_010136	TRAPPC1	chr17:7833662-7835317	IgG	RBM10	NOTEST	0	11.0251	inf	0	1	1	no
XLOC_024779	XLOC_024779	C9orf69	chr9:139006426-139010731	IgG	RBM10	NOTEST	0	11.0249	inf	0	1	1	no
XLOC_011264	XLOC_011264	NRTN	chr19:5823817-5828335	IgG	RBM10	NOTEST	0	11.0216	inf	0	1	1	no
XLOC_013754	XLOC_013754	DPY30	chr2:32248971-32264844	IgG	RBM10	NOTEST	0	11.0183	inf	0	1	1	no
XLOC_018244	XLOC_018244	C5orf38	chr5:2752261-2755511	IgG	RBM10	NOTEST	0	10.9898	inf	0	1	1	no
XLOC_006878	XLOC_006878	COQ6	chr14:74399694-74429813	IgG	RBM10	NOTEST	0	10.9802	inf	0	1	1	no
XLOC_009027	XLOC_009027	NPIPA5	chr16:15457480-15472151	IgG	RBM10	NOTEST	0	10.9473	inf	0	1	1	no
XLOC_008863	XLOC_008863	CDT1	chr16:88870185-88875666	IgG	RBM10	NOTEST	0	10.9361	inf	0	1	1	no
XLOC_015184	XLOC_015184	CBR1	chr21:37441939-37498938	IgG	RBM10	NOTEST	0	10.9327	inf	0	1	1	no
XLOC_019579	XLOC_019579	SNRPC	chr6:34724870-34741634	IgG	RBM10	NOTEST	0	10.9225	inf	0	1	1	no
XLOC_003286	XLOC_003286	ACTR1A	chr10:104238985-104262512	IgG	RBM10	NOTEST	0	10.9194	inf	0	1	1	no
XLOC_015027	XLOC_015027	PREX1	chr20:47240792-47444420	IgG	RBM10	NOTEST	0	10.9002	inf	0	1	1	no
XLOC_015710	XLOC_015710	MAPK8IP2	chr22:51039113-51049979	IgG	RBM10	NOTEST	0	10.8804	inf	0	1	1	no
XLOC_025882	XLOC_025882	FAM3A	chrX:153734489-153744566	IgG	RBM10	NOTEST	0	10.8598	inf	0	1	1	no
XLOC_005546	XLOC_005546	CHD4	chr12:6679247-6716551	IgG	RBM10	NOTEST	0	10.8496	inf	0	1	1	no
XLOC_011705	XLOC_011705	CLASRP	chr19:45542297-45574214	IgG	RBM10	NOTEST	0	10.8476	inf	0	1	1	no
XLOC_003926	XLOC_003926	DGAT2	chr11:75479777-75512581	IgG	RBM10	NOTEST	0	10.841	inf	0	1	1	no
XLOC_009252	XLOC_009252	COG8,PDF	chr16:69362523-69377013	IgG	RBM10	NOTEST	0	10.8275	inf	0	1	1	no
XLOC_016211	XLOC_016211	TEX264	chr3:51705190-51738339	IgG	RBM10	NOTEST	0	10.8273	inf	0	1	1	no
XLOC_009431	XLOC_009431	ELP5	chr17:7155371-7166512	IgG	RBM10	NOTEST	0	10.8246	inf	0	1	1	no
XLOC_014044	XLOC_014044	EN1	chr2:119599746-119605759	IgG	RBM10	NOTEST	0	10.8221	inf	0	1	1	no
XLOC_012208	XLOC_012208	KRI1	chr19:10654569-10676702	IgG	RBM10	NOTEST	0	10.8165	inf	0	1	1	no
XLOC_003142	XLOC_003142	LRRC20	chr10:72058725-72142406	IgG	RBM10	NOTEST	0	10.8023	inf	0	1	1	no
XLOC_024129	XLOC_024129	DAB2IP	chr9:124329380-124547809	IgG	RBM10	NOTEST	0	10.7971	inf	0	1	1	no
XLOC_008905	XLOC_008905	RPUSD1	chr16:834973-838383	IgG	RBM10	NOTEST	0	10.7555	inf	0	1	1	no
XLOC_001522	XLOC_001522	TRAPPC3	chr1:36602169-36646451	IgG	RBM10	NOTEST	0	10.7365	inf	0	1	1	no
XLOC_003761	XLOC_003761	TMEM179B	chr11:62554873-62559486	IgG	RBM10	NOTEST	0	10.7217	inf	0	1	1	no
XLOC_011428	XLOC_011428	BABAM1	chr19:17378184-17390162	IgG	RBM10	NOTEST	0	10.7127	inf	0	1	1	no
XLOC_019992	XLOC_019992	TFAP2A	chr6:10396915-10419797	IgG	RBM10	NOTEST	0	10.7038	inf	0	1	1	no
XLOC_011628	XLOC_011628	PLD3	chr19:40826966-40884397	IgG	RBM10	NOTEST	0	10.6959	inf	0	1	1	no
XLOC_012206	XLOC_012206	KEAP1	chr19:10596795-10614054	IgG	RBM10	NOTEST	0	10.6626	inf	0	1	1	no
XLOC_011245	XLOC_011245	SHD	chr19:4278597-4290720	IgG	RBM10	NOTEST	0	10.6603	inf	0	1	1	no
XLOC_016612	XLOC_016612	EIF4A2	chr3:186501360-186524484	IgG	RBM10	NOTEST	0	10.6566	inf	0	1	1	no
XLOC_011463	XLOC_011463	DDX49	chr19:19030483-19039442	IgG	RBM10	NOTEST	0	10.6384	inf	0	1	1	no
XLOC_016598	XLOC_016598	POLR2H	chr3:184079501-184086383	IgG	RBM10	NOTEST	0	10.6246	inf	0	1	1	no
XLOC_013598	XLOC_013598	AGAP1	chr2:236402732-237040444	IgG	RBM10	NOTEST	0	10.6188	inf	0	1	1	no
XLOC_020065	XLOC_020065	HIST1H3I	chr6:27839622-27840099	IgG	RBM10	NOTEST	0	10.6093	inf	0	1	1	no
XLOC_011379	XLOC_011379	CCDC130	chr19:13858752-13874106	IgG	RBM10	NOTEST	0	10.5755	inf	0	1	1	no
XLOC_014663	XLOC_014663	PCIF1	chr20:44563316-44576662	IgG	RBM10	NOTEST	0	10.5699	inf	0	1	1	no
XLOC_010085	XLOC_010085	SLC25A11	chr17:4840425-4843462	IgG	RBM10	NOTEST	0	10.5421	inf	0	1	1	no
XLOC_020191	XLOC_020191	C6orf1	chr6:34214156-34216885	IgG	RBM10	NOTEST	0	10.5387	inf	0	1	1	no
XLOC_012257	XLOC_012257	STX10	chr19:13254871-13261188	IgG	RBM10	NOTEST	0	10.5162	inf	0	1	1	no
XLOC_004502	XLOC_004502	C11orf48,LOC102288414	chr11:62430288-62441162	IgG	RBM10	NOTEST	0	10.4915	inf	0	1	1	no
XLOC_000477	XLOC_000477	SRSF11	chr1:70671364-70717701	IgG	RBM10	NOTEST	0	10.4564	inf	0	1	1	no
XLOC_024710	XLOC_024710	FAM102A	chr9:130702860-130742812	IgG	RBM10	NOTEST	0	10.4498	inf	0	1	1	no
XLOC_007092	XLOC_007092	KLC1	chr14:104095524-104181823	IgG	RBM10	NOTEST	0	10.4372	inf	0	1	1	no
XLOC_024259	XLOC_024259	GPSM1	chr9:139221931-139254057	IgG	RBM10	NOTEST	0	10.4356	inf	0	1	1	no
XLOC_019277	XLOC_019277	NOP16	chr5:175810939-175815763	IgG	RBM10	NOTEST	0	10.4311	inf	0	1	1	no
XLOC_013536	XLOC_013536	SPEG	chr2:220299699-220358354	IgG	RBM10	NOTEST	0	10.4213	inf	0	1	1	no
XLOC_006736	XLOC_006736	FOXG1	chr14:29236277-29239483	IgG	RBM10	NOTEST	0	10.414	inf	0	1	1	no
XLOC_012283	XLOC_012283	ILVBL	chr19:15218213-15236610	IgG	RBM10	NOTEST	0	10.3863	inf	0	1	1	no
XLOC_005348	XLOC_005348	HSP90B1	chr12:104324111-104341708	IgG	RBM10	NOTEST	0	10.383	inf	0	1	1	no
XLOC_011194	XLOC_011194	STK11	chr19:1205797-1228434	IgG	RBM10	NOTEST	0	10.3726	inf	0	1	1	no
XLOC_011605	XLOC_011605	MRPS12	chr19:39405903-39423659	IgG	RBM10	NOTEST	0	10.3446	inf	0	1	1	no
XLOC_004168	XLOC_004168	SLC25A22	chr11:790474-798269	IgG	RBM10	NOTEST	0	10.3398	inf	0	1	1	no
XLOC_014329	XLOC_014329	CHPF	chr2:220403668-220408487	IgG	RBM10	NOTEST	0	10.3288	inf	0	1	1	no
XLOC_005873	XLOC_005873	LOC100506844	chr12:58325231-58329947	IgG	RBM10	NOTEST	0	10.3284	inf	0	1	1	no
XLOC_000184	XLOC_000184	KDM1A	chr1:23345940-23410184	IgG	RBM10	NOTEST	0	10.3022	inf	0	1	1	no
XLOC_022660	XLOC_022660	SRI	chr7:87834431-87856308	IgG	RBM10	NOTEST	0	10.302	inf	0	1	1	no
XLOC_010161	XLOC_010161	DHRS7C	chr17:9674750-9694614	IgG	RBM10	NOTEST	0	10.3016	inf	0	1	1	no
XLOC_021782	XLOC_021782	ELFN1	chr7:1748797-1787590	IgG	RBM10	NOTEST	0	10.2942	inf	0	1	1	no
XLOC_009376	XLOC_009376	DPH1,OVCA2	chr17:1933430-1946725	IgG	RBM10	NOTEST	0	10.2935	inf	0	1	1	no
XLOC_017149	XLOC_017149	SIAH2	chr3:150458909-150481263	IgG	RBM10	NOTEST	0	10.2833	inf	0	1	1	no
XLOC_010009	XLOC_010009	RAC3	chr17:79989531-79992080	IgG	RBM10	NOTEST	0	10.2802	inf	0	1	1	no
XLOC_008338	XLOC_008338	MPG	chr16:127017-188697	IgG	RBM10	NOTEST	0	10.2732	inf	0	1	1	no
XLOC_003748	XLOC_003748	SCGB2A1	chr11:61976139-61981411	IgG	RBM10	NOTEST	0	10.2674	inf	0	1	1	no
XLOC_003813	XLOC_003813	SSSCA1	chr11:65337942-65339239	IgG	RBM10	NOTEST	0	10.2667	inf	0	1	1	no
XLOC_024551	XLOC_024551	NINJ1	chr9:95883770-95896570	IgG	RBM10	NOTEST	0	10.2484	inf	0	1	1	no
XLOC_017788	XLOC_017788	GAK	chr4:843064-926178	IgG	RBM10	NOTEST	0	10.2466	inf	0	1	1	no
XLOC_004582	XLOC_004582	RIN1	chr11:66099541-66104000	IgG	RBM10	NOTEST	0	10.246	inf	0	1	1	no
XLOC_008465	XLOC_008465	METTL22	chr16:8715526-8740079	IgG	RBM10	NOTEST	0	10.2411	inf	0	1	1	no
XLOC_000126	XLOC_000126	EFHD2	chr1:15736390-15756839	IgG	RBM10	NOTEST	0	10.2235	inf	0	1	1	no
XLOC_020055	XLOC_020055	HIST1H2BJ	chr6:27100094-27100575	IgG	RBM10	NOTEST	0	10.199	inf	0	1	1	no
XLOC_004795	XLOC_004795	ZPR1	chr11:116649275-116658739	IgG	RBM10	NOTEST	0	10.18	inf	0	1	1	no
XLOC_016880	XLOC_016880	TWF2	chr3:52262625-52273183	IgG	RBM10	NOTEST	0	10.1748	inf	0	1	1	no
XLOC_021809	XLOC_021809	ZNF853	chr7:6655526-6663921	IgG	RBM10	NOTEST	0	10.1678	inf	0	1	1	no
XLOC_009117	XLOC_009117	TBC1D10B	chr16:30368421-30381522	IgG	RBM10	NOTEST	0	10.1624	inf	0	1	1	no
XLOC_004825	XLOC_004825	MCAM	chr11:119179233-119187840	IgG	RBM10	NOTEST	0	10.1609	inf	0	1	1	no
XLOC_003413	XLOC_003413	CD151	chr11:832951-838835	IgG	RBM10	NOTEST	0	10.1594	inf	0	1	1	no
XLOC_009918	XLOC_009918	GPRC5C	chr17:72427666-72443568	IgG	RBM10	NOTEST	0	10.1532	inf	0	1	1	no
XLOC_024668	XLOC_024668	NDUFA8	chr9:124906337-124922098	IgG	RBM10	NOTEST	0	10.1501	inf	0	1	1	no
XLOC_022375	XLOC_022375	DNAJB6	chr7:157129709-157210133	IgG	RBM10	NOTEST	0	10.1215	inf	0	1	1	no
XLOC_009734	XLOC_009734	G6PC3	chr17:42148097-42153712	IgG	RBM10	NOTEST	0	10.1007	inf	0	1	1	no
XLOC_010127	XLOC_010127	PLSCR3,TMEM256	chr17:7284292-7307450	IgG	RBM10	NOTEST	0	10.0976	inf	0	1	1	no
XLOC_008026	XLOC_008026	OIP5	chr15:41601465-41624819	IgG	RBM10	NOTEST	0	10.0949	inf	0	1	1	no
XLOC_011213	XLOC_011213	SF3A2	chr19:2236815-2248678	IgG	RBM10	NOTEST	0	10.0867	inf	0	1	1	no
XLOC_011970	XLOC_011970	CCDC106	chr19:56158953-56164526	IgG	RBM10	NOTEST	0	10.0844	inf	0	1	1	no
XLOC_003374	XLOC_003374	BNIP3	chr10:133781203-133795435	IgG	RBM10	NOTEST	0	10.0761	inf	0	1	1	no
XLOC_008363	XLOC_008363	STUB1	chr16:730114-734439	IgG	RBM10	NOTEST	0	10.0598	inf	0	1	1	no
XLOC_022731	XLOC_022731	EPHB4	chr7:100400186-100425143	IgG	RBM10	NOTEST	0	10.0497	inf	0	1	1	no
XLOC_024685	XLOC_024685	PSMB7	chr9:127115743-127177752	IgG	RBM10	NOTEST	0	10.0459	inf	0	1	1	no
XLOC_000222	XLOC_000222	RPS6KA1	chr1:26856248-26901520	IgG	RBM10	NOTEST	0	10.0409	inf	0	1	1	no
XLOC_015726	XLOC_015726	BID	chr22:18216905-18257431	IgG	RBM10	NOTEST	0	10.03	inf	0	1	1	no
XLOC_022546	XLOC_022546	TMED4	chr7:44618761-44621827	IgG	RBM10	NOTEST	0	10.0086	inf	0	1	1	no
XLOC_022531	XLOC_022531	PSMA2	chr7:42956461-42971805	IgG	RBM10	NOTEST	0	9.99336	inf	0	1	1	no
XLOC_008196	XLOC_008196	LOC283731	chr15:74418713-74421619	IgG	RBM10	NOTEST	0	9.96361	inf	0	1	1	no
XLOC_007187	XLOC_007187	CHMP4A	chr14:24678786-24683036	IgG	RBM10	NOTEST	0	9.95864	inf	0	1	1	no
XLOC_022416	XLOC_022416	EIF2AK1	chr7:6048881-6098860	IgG	RBM10	NOTEST	0	9.95354	inf	0	1	1	no
XLOC_023614	XLOC_023614	MRPS28	chr8:80831094-80942506	IgG	RBM10	NOTEST	0	9.95203	inf	0	1	1	no
XLOC_002471	XLOC_002471	ATP5C1	chr10:7830092-7849762	IgG	RBM10	NOTEST	0	9.94973	inf	0	1	1	no
XLOC_013502	XLOC_013502	XRCC5	chr2:216974019-217071016	IgG	RBM10	NOTEST	0	9.94653	inf	0	1	1	no
XLOC_015788	XLOC_015788	GSTT1	chr22:24376138-24384284	IgG	RBM10	NOTEST	0	9.94203	inf	0	1	1	no
XLOC_005397	XLOC_005397	ERP29	chr12:112451151-112461024	IgG	RBM10	NOTEST	0	9.93759	inf	0	1	1	no
XLOC_024266	XLOC_024266	TMEM141	chr9:139685776-139687769	IgG	RBM10	NOTEST	0	9.92303	inf	0	1	1	no
XLOC_000892	XLOC_000892	MGST3	chr1:165600109-165625372	IgG	RBM10	NOTEST	0	9.9193	inf	0	1	1	no
XLOC_001559	XLOC_001559	COL9A2	chr1:40766162-40782939	IgG	RBM10	NOTEST	0	9.89936	inf	0	1	1	no
XLOC_009103	XLOC_009103	SEZ6L2	chr16:29882479-29910585	IgG	RBM10	NOTEST	0	9.8923	inf	0	1	1	no
XLOC_015617	XLOC_015617	TOMM22	chr22:39077953-39080766	IgG	RBM10	NOTEST	0	9.85562	inf	0	1	1	no
XLOC_015627	XLOC_015627	MGAT3	chr22:39853324-39888199	IgG	RBM10	NOTEST	0	9.84082	inf	0	1	1	no
XLOC_015461	XLOC_015461	COMT	chr22:19863040-20004309	IgG	RBM10	NOTEST	0	9.8351	inf	0	1	1	no
XLOC_019102	XLOC_019102	SKP1	chr5:133492081-133512724	IgG	RBM10	NOTEST	0	9.83274	inf	0	1	1	no
XLOC_009576	XLOC_009576	ERAL1	chr17:27182042-27188072	IgG	RBM10	NOTEST	0	9.83032	inf	0	1	1	no
XLOC_012619	XLOC_012619	BCAT2	chr19:49298318-49314320	IgG	RBM10	NOTEST	0	9.81162	inf	0	1	1	no
XLOC_025861	XLOC_025861	FAM58A	chrX:152853382-152864632	IgG	RBM10	NOTEST	0	9.81147	inf	0	1	1	no
XLOC_018179	XLOC_018179	HMGB2	chr4:174252526-174255595	IgG	RBM10	NOTEST	0	9.80542	inf	0	1	1	no
XLOC_009799	XLOC_009799	PDK2	chr17:48172100-48207246	IgG	RBM10	NOTEST	0	9.80247	inf	0	1	1	no
XLOC_022738	XLOC_022738	PLOD3	chr7:100849257-100867471	IgG	RBM10	NOTEST	0	9.79438	inf	0	1	1	no
XLOC_021778	XLOC_021778	UNCX	chr7:1272653-1276613	IgG	RBM10	NOTEST	0	9.78926	inf	0	1	1	no
XLOC_007697	XLOC_007697	TMOD3	chr15:52121824-52204331	IgG	RBM10	NOTEST	0	9.78689	inf	0	1	1	no
XLOC_005493	XLOC_005493	PUS1	chr12:132413744-132428406	IgG	RBM10	NOTEST	0	9.76519	inf	0	1	1	no
XLOC_005319	XLOC_005319	SNRPF	chr12:96252708-96260238	IgG	RBM10	NOTEST	0	9.76112	inf	0	1	1	no
XLOC_001387	XLOC_001387	AKR7A2	chr1:19629201-19638640	IgG	RBM10	NOTEST	0	9.74645	inf	0	1	1	no
XLOC_001233	XLOC_001233	ZNF672	chr1:249132529-249143714	IgG	RBM10	NOTEST	0	9.73633	inf	0	1	1	no
XLOC_000800	XLOC_000800	RUSC1	chr1:155278538-155300909	IgG	RBM10	NOTEST	0	9.72995	inf	0	1	1	no
XLOC_022874	XLOC_022874	MRPS33	chr7:140705960-140714781	IgG	RBM10	NOTEST	0	9.7183	inf	0	1	1	no
XLOC_012344	XLOC_012344	ATP13A1	chr19:19756009-19774503	IgG	RBM10	NOTEST	0	9.7157	inf	0	1	1	no
XLOC_024809	XLOC_024809	DPP7	chr9:140004991-140009195	IgG	RBM10	NOTEST	0	9.70783	inf	0	1	1	no
XLOC_010452	XLOC_010452	HDAC5	chr17:42154120-42201014	IgG	RBM10	NOTEST	0	9.70036	inf	0	1	1	no
XLOC_009127	XLOC_009127	LOC730183	chr16:30709024-30709810	IgG	RBM10	NOTEST	0	9.66954	inf	0	1	1	no
XLOC_001904	XLOC_001904	SF3B4	chr1:149895208-149900144	IgG	RBM10	NOTEST	0	9.66441	inf	0	1	1	no
XLOC_020180	XLOC_020180	DAXX	chr6:33286334-33290793	IgG	RBM10	NOTEST	0	9.65544	inf	0	1	1	no
XLOC_025706	XLOC_025706	RNU6-28P	chrX:110537006-110664835	IgG	RBM10	NOTEST	0	9.6525	inf	0	1	1	no
XLOC_020134	XLOC_020134	CLIC1	chr6:31698357-31705095	IgG	RBM10	NOTEST	0	9.64294	inf	0	1	1	no
XLOC_024713	XLOC_024713	PTGES2	chr9:130882971-130890741	IgG	RBM10	NOTEST	0	9.64028	inf	0	1	1	no
XLOC_005163	XLOC_005163	COPZ1	chr12:54718873-54745635	IgG	RBM10	NOTEST	0	9.63157	inf	0	1	1	no
XLOC_008733	XLOC_008733	TMEM208	chr16:67261015-67263182	IgG	RBM10	NOTEST	0	9.61034	inf	0	1	1	no
XLOC_019928	XLOC_019928	ACAT2	chr6:160181290-160210735	IgG	RBM10	NOTEST	0	9.60028	inf	0	1	1	no
XLOC_008458	XLOC_008458	SMIM22	chr16:4827614-4846492	IgG	RBM10	NOTEST	0	9.58393	inf	0	1	1	no
XLOC_007100	XLOC_007100	INF2	chr14:105155942-105185947	IgG	RBM10	NOTEST	0	9.57904	inf	0	1	1	no
XLOC_024092	XLOC_024092	ZNF462	chr9:109625377-109848716	IgG	RBM10	NOTEST	0	9.57681	inf	0	1	1	no
XLOC_011615	XLOC_011615	SUPT5H	chr19:39936185-39967308	IgG	RBM10	NOTEST	0	9.56394	inf	0	1	1	no
XLOC_006676	XLOC_006676	PNP	chr14:20937537-20946165	IgG	RBM10	NOTEST	0	9.55791	inf	0	1	1	no
XLOC_011464	XLOC_011464	ARMC6	chr19:19144386-19168987	IgG	RBM10	NOTEST	0	9.53663	inf	0	1	1	no
XLOC_025853	XLOC_025853	MAGEA12	chrX:151895977-151903184	IgG	RBM10	NOTEST	0	9.51954	inf	0	1	1	no
XLOC_015725	XLOC_015725	ATP6V1E1	chr22:18074902-18111588	IgG	RBM10	NOTEST	0	9.5185	inf	0	1	1	no
XLOC_012269	XLOC_012269	ASF1B	chr19:14230320-14247440	IgG	RBM10	NOTEST	0	9.50861	inf	0	1	1	no
XLOC_001984	XLOC_001984	UBE2Q1	chr1:154521050-154531120	IgG	RBM10	NOTEST	0	9.49496	inf	0	1	1	no
XLOC_019498	XLOC_019498	MRPS18B	chr6:30585485-30594174	IgG	RBM10	NOTEST	0	9.46643	inf	0	1	1	no
XLOC_003852	XLOC_003852	ANKRD13D	chr11:67056761-67069955	IgG	RBM10	NOTEST	0	9.45944	inf	0	1	1	no
XLOC_019864	XLOC_019864	HEBP2	chr6:138725335-138734582	IgG	RBM10	NOTEST	0	9.45609	inf	0	1	1	no
XLOC_012166	XLOC_012166	ELAVL1	chr19:8023456-8070529	IgG	RBM10	NOTEST	0	9.44151	inf	0	1	1	no
XLOC_000028	XLOC_000028	MIB2	chr1:1550794-1565990	IgG	RBM10	NOTEST	0	9.43123	inf	0	1	1	no
XLOC_008165	XLOC_008165	IQCH-AS1	chr15:67493012-67819641	IgG	RBM10	NOTEST	0	9.41322	inf	0	1	1	no
XLOC_023814	XLOC_023814	CPSF1	chr8:145597703-145634733	IgG	RBM10	NOTEST	0	9.40457	inf	0	1	1	no
XLOC_009682	XLOC_009682	TMEM99	chr17:38974368-38992526	IgG	RBM10	NOTEST	0	9.40307	inf	0	1	1	no
XLOC_008383	XLOC_008383	HN1L	chr16:1728277-1752073	IgG	RBM10	NOTEST	0	9.40133	inf	0	1	1	no
XLOC_011700	XLOC_011700	APOC1	chr19:45417920-45422606	IgG	RBM10	NOTEST	0	9.3927	inf	0	1	1	no
XLOC_001577	XLOC_001577	ELOVL1	chr1:43829067-43833745	IgG	RBM10	NOTEST	0	9.3852	inf	0	1	1	no
XLOC_012100	XLOC_012100	DAPK3	chr19:3958451-3969826	IgG	RBM10	NOTEST	0	9.36806	inf	0	1	1	no
XLOC_009306	XLOC_009306	CMC2	chr16:81009698-81066709	IgG	RBM10	NOTEST	0	9.3215	inf	0	1	1	no
XLOC_013062	XLOC_013062	SPR	chr2:73114511-73119289	IgG	RBM10	NOTEST	0	9.31709	inf	0	1	1	no
XLOC_024176	XLOC_024176	C9orf16	chr9:130922538-130926207	IgG	RBM10	NOTEST	0	9.31691	inf	0	1	1	no
XLOC_012201	XLOC_012201	FDX1L	chr19:10420890-10426691	IgG	RBM10	NOTEST	0	9.30159	inf	0	1	1	no
XLOC_010240	XLOC_010240	IFT20	chr17:26646120-26662515	IgG	RBM10	NOTEST	0	9.30136	inf	0	1	1	no
XLOC_005377	XLOC_005377	MVK	chr12:110011499-110035071	IgG	RBM10	NOTEST	0	9.28277	inf	0	1	1	no
XLOC_004636	XLOC_004636	ANAPC15	chr11:71709957-71823822	IgG	RBM10	NOTEST	0	9.26202	inf	0	1	1	no
XLOC_002974	XLOC_002974	NUDT5	chr10:12171639-12292589	IgG	RBM10	NOTEST	0	9.26024	inf	0	1	1	no
XLOC_004483	XLOC_004483	SYT7	chr11:61281187-61348344	IgG	RBM10	NOTEST	0	9.24666	inf	0	1	1	no
XLOC_011247	XLOC_011247	MPND	chr19:4343523-4360083	IgG	RBM10	NOTEST	0	9.23131	inf	0	1	1	no
XLOC_007623	XLOC_007623	CHST14	chr15:40763159-40765357	IgG	RBM10	NOTEST	0	9.22394	inf	0	1	1	no
XLOC_011186	XLOC_011186	KISS1R	chr19:917341-921015	IgG	RBM10	NOTEST	0	9.20502	inf	0	1	1	no
XLOC_024400	XLOC_024400	CNTFR	chr9:34551429-34590138	IgG	RBM10	NOTEST	0	9.20054	inf	0	1	1	no
XLOC_005119	XLOC_005119	LETMD1	chr12:51442081-51454207	IgG	RBM10	NOTEST	0	9.18652	inf	0	1	1	no
XLOC_012157	XLOC_012157	XAB2	chr19:7684410-7694439	IgG	RBM10	NOTEST	0	9.17513	inf	0	1	1	no
XLOC_023321	XLOC_023321	GLI4	chr8:144349606-144359101	IgG	RBM10	NOTEST	0	9.17061	inf	0	1	1	no
XLOC_017616	XLOC_017616	HADH	chr4:108910869-108956331	IgG	RBM10	NOTEST	0	9.15896	inf	0	1	1	no
XLOC_008954	XLOC_008954	PKMYT1	chr16:3019245-3030540	IgG	RBM10	NOTEST	0	9.15104	inf	0	1	1	no
XLOC_014053	XLOC_014053	BIN1	chr2:127805598-127864903	IgG	RBM10	NOTEST	0	9.14253	inf	0	1	1	no
XLOC_018508	XLOC_018508	PRDM6	chr5:122424840-122523745	IgG	RBM10	NOTEST	0	9.12187	inf	0	1	1	no
XLOC_010668	XLOC_010668	GGA3	chr17:73232686-73267311	IgG	RBM10	NOTEST	0	9.11671	inf	0	1	1	no
XLOC_010669	XLOC_010669	MIF4GD	chr17:73232686-73267311	IgG	RBM10	NOTEST	0	9.11132	inf	0	1	1	no
XLOC_000547	XLOC_000547	LOC729970	chr1:95393583-95428826	IgG	RBM10	NOTEST	0	9.1086	inf	0	1	1	no
XLOC_014070	XLOC_014070	SMPD4	chr2:130908964-130948300	IgG	RBM10	NOTEST	0	9.10684	inf	0	1	1	no
XLOC_000621	XLOC_000621	ATP5F1	chr1:111982511-112004525	IgG	RBM10	NOTEST	0	9.09911	inf	0	1	1	no
XLOC_012209	XLOC_012209	CDKN2D	chr19:10677137-10679655	IgG	RBM10	NOTEST	0	9.09564	inf	0	1	1	no
XLOC_008572	XLOC_008572	SPNS1	chr16:28986095-28995869	IgG	RBM10	NOTEST	0	9.08336	inf	0	1	1	no
XLOC_023809	XLOC_023809	BOP1	chr8:145486055-145515120	IgG	RBM10	NOTEST	0	9.08324	inf	0	1	1	no
XLOC_002085	XLOC_002085	B4GALT3	chr1:161141099-161147758	IgG	RBM10	NOTEST	0	9.08107	inf	0	1	1	no
XLOC_004828	XLOC_004828	USP2	chr11:119225924-119252436	IgG	RBM10	NOTEST	0	9.07964	inf	0	1	1	no
XLOC_000414	XLOC_000414	GPX7	chr1:53068042-53074723	IgG	RBM10	NOTEST	0	9.07914	inf	0	1	1	no
XLOC_005630	XLOC_005630	HEBP1	chr12:13127798-13153243	IgG	RBM10	NOTEST	0	9.0702	inf	0	1	1	no
XLOC_004600	XLOC_004600	PITPNM1	chr11:67259238-67272843	IgG	RBM10	NOTEST	0	9.07006	inf	0	1	1	no
XLOC_011365	XLOC_011365	ASNA1	chr19:12848305-12859137	IgG	RBM10	NOTEST	0	9.06757	inf	0	1	1	no
XLOC_004124	XLOC_004124	DCPS	chr11:126173646-126225482	IgG	RBM10	NOTEST	0	9.05738	inf	0	1	1	no
XLOC_001425	XLOC_001425	HMGCL	chr1:24128366-24151949	IgG	RBM10	NOTEST	0	9.04346	inf	0	1	1	no
XLOC_015651	XLOC_015651	CCDC134	chr22:42196677-42222303	IgG	RBM10	NOTEST	0	9.03736	inf	0	1	1	no
XLOC_001844	XLOC_001844	ATP1A1-AS1	chr1:116915794-116961244	IgG	RBM10	NOTEST	0	9.0363	inf	0	1	1	no
XLOC_022082	XLOC_022082	PEG10	chr7:94285636-94299006	IgG	RBM10	NOTEST	0	9.02659	inf	0	1	1	no
XLOC_020009	XLOC_020009	DTNBP1	chr6:15523031-15663289	IgG	RBM10	NOTEST	0	8.9839	inf	0	1	1	no
XLOC_007441	XLOC_007441	SLC25A29	chr14:100757447-100772884	IgG	RBM10	NOTEST	0	8.97685	inf	0	1	1	no
XLOC_008168	XLOC_008168	CLN6	chr15:68499329-68522080	IgG	RBM10	NOTEST	0	8.97043	inf	0	1	1	no
XLOC_008397	XLOC_008397	SLC9A3R2	chr16:2076868-2089027	IgG	RBM10	NOTEST	0	8.96009	inf	0	1	1	no
XLOC_012339	XLOC_012339	SUGP1	chr19:19387321-19431321	IgG	RBM10	NOTEST	0	8.95434	inf	0	1	1	no
XLOC_007442	XLOC_007442	WARS	chr14:100800124-100842680	IgG	RBM10	NOTEST	0	8.94908	inf	0	1	1	no
XLOC_012641	XLOC_012641	SLC17A7	chr19:49932654-49944808	IgG	RBM10	NOTEST	0	8.94167	inf	0	1	1	no
XLOC_012920	XLOC_012920	SNX17	chr2:27593362-27603611	IgG	RBM10	NOTEST	0	8.93793	inf	0	1	1	no
XLOC_010246	XLOC_010246	PIGS	chr17:26880405-26898887	IgG	RBM10	NOTEST	0	8.89834	inf	0	1	1	no
XLOC_007410	XLOC_007410	ITPK1	chr14:93403258-93582263	IgG	RBM10	NOTEST	0	8.89005	inf	0	1	1	no
XLOC_003797	XLOC_003797	ZFPL1	chr11:64851693-64856581	IgG	RBM10	NOTEST	0	8.88788	inf	0	1	1	no
XLOC_022353	XLOC_022353	CHPF2	chr7:150929574-150935913	IgG	RBM10	NOTEST	0	8.87674	inf	0	1	1	no
XLOC_022387	XLOC_022387	ZFAND2A	chr7:1192542-1199855	IgG	RBM10	NOTEST	0	8.87652	inf	0	1	1	no
XLOC_002796	XLOC_002796	LZTS2	chr10:102756863-102790914	IgG	RBM10	NOTEST	0	8.87053	inf	0	1	1	no
XLOC_007751	XLOC_007751	C15orf61	chr15:67493012-67819641	IgG	RBM10	NOTEST	0	8.86862	inf	0	1	1	no
XLOC_001047	XLOC_001047	TMCC2	chr1:205197037-205242471	IgG	RBM10	NOTEST	0	8.85886	inf	0	1	1	no
XLOC_012450	XLOC_012450	HNRNPL	chr19:39327027-39342979	IgG	RBM10	NOTEST	0	8.85715	inf	0	1	1	no
XLOC_010410	XLOC_010410	LEPREL4	chr17:39958204-39968451	IgG	RBM10	NOTEST	0	8.84068	inf	0	1	1	no
XLOC_002829	XLOC_002829	GSTO1	chr10:106013951-106027222	IgG	RBM10	NOTEST	0	8.82961	inf	0	1	1	no
XLOC_013961	XLOC_013961	DUSP2	chr2:96808907-96811179	IgG	RBM10	NOTEST	0	8.82697	inf	0	1	1	no
XLOC_004507	XLOC_004507	TMEM223	chr11:62554873-62559486	IgG	RBM10	NOTEST	0	8.79915	inf	0	1	1	no
XLOC_007994	XLOC_007994	LPCAT4	chr15:34651088-34659395	IgG	RBM10	NOTEST	0	8.79751	inf	0	1	1	no
XLOC_015841	XLOC_015841	PATZ1	chr22:31721789-31742249	IgG	RBM10	NOTEST	0	8.79743	inf	0	1	1	no
XLOC_015403	XLOC_015403	C21orf2	chr21:45748826-45759285	IgG	RBM10	NOTEST	0	8.79107	inf	0	1	1	no
XLOC_024966	XLOC_024966	TSPAN7	chrX:38420730-38548172	IgG	RBM10	NOTEST	0	8.77797	inf	0	1	1	no
XLOC_016187	XLOC_016187	TCTA	chr3:49449638-49453909	IgG	RBM10	NOTEST	0	8.77616	inf	0	1	1	no
XLOC_004914	XLOC_004914	TEAD4	chr12:3068477-3149842	IgG	RBM10	NOTEST	0	8.76631	inf	0	1	1	no
XLOC_004935	XLOC_004935	COPS7A	chr12:6833149-6841041	IgG	RBM10	NOTEST	0	8.74192	inf	0	1	1	no
XLOC_020105	XLOC_020105	PPP1R18	chr6:30644165-30655672	IgG	RBM10	NOTEST	0	8.70684	inf	0	1	1	no
XLOC_011104	XLOC_011104	ACAA2	chr18:47309873-47340251	IgG	RBM10	NOTEST	0	8.69338	inf	0	1	1	no
XLOC_019973	XLOC_019973	TUBB2A	chr6:3153901-3157783	IgG	RBM10	NOTEST	0	8.67065	inf	0	1	1	no
XLOC_022395	XLOC_022395	FTSJ2	chr7:2273925-2281833	IgG	RBM10	NOTEST	0	8.6612	inf	0	1	1	no
XLOC_009299	XLOC_009299	KARS	chr16:75661621-75681585	IgG	RBM10	NOTEST	0	8.65197	inf	0	1	1	no
XLOC_001164	XLOC_001164	NTPCR	chr1:233086369-233114219	IgG	RBM10	NOTEST	0	8.64548	inf	0	1	1	no
XLOC_002274	XLOC_002274	EIF2D	chr1:206764973-206785904	IgG	RBM10	NOTEST	0	8.6393	inf	0	1	1	no
XLOC_016181	XLOC_016181	P4HTM	chr3:49027340-49044581	IgG	RBM10	NOTEST	0	8.6296	inf	0	1	1	no
XLOC_025521	XLOC_025521	WDR45	chrX:48932091-48958059	IgG	RBM10	NOTEST	0	8.61362	inf	0	1	1	no
XLOC_005128	XLOC_005128	ATG101	chr12:52463757-52471279	IgG	RBM10	NOTEST	0	8.60931	inf	0	1	1	no
XLOC_004071	XLOC_004071	HMBS	chr11:118955586-118964259	IgG	RBM10	NOTEST	0	8.60521	inf	0	1	1	no
XLOC_018769	XLOC_018769	SQSTM1	chr5:179224597-179285840	IgG	RBM10	NOTEST	0	8.59639	inf	0	1	1	no
XLOC_009709	XLOC_009709	TUBG2	chr17:40811265-40819024	IgG	RBM10	NOTEST	0	8.58482	inf	0	1	1	no
XLOC_009865	XLOC_009865	ACE	chr17:61554421-61575741	IgG	RBM10	NOTEST	0	8.58111	inf	0	1	1	no
XLOC_016477	XLOC_016477	RNF7	chr3:141457050-141465645	IgG	RBM10	NOTEST	0	8.56982	inf	0	1	1	no
XLOC_019268	XLOC_019268	BOD1	chr5:173034147-173043666	IgG	RBM10	NOTEST	0	8.56404	inf	0	1	1	no
XLOC_001126	XLOC_001126	CNIH4	chr1:224544512-224567153	IgG	RBM10	NOTEST	0	8.55835	inf	0	1	1	no
XLOC_009777	XLOC_009777	CDK5RAP3	chr17:46047893-46059152	IgG	RBM10	NOTEST	0	8.54783	inf	0	1	1	no
XLOC_017254	XLOC_017254	RFC4	chr3:186501360-186524484	IgG	RBM10	NOTEST	0	8.54499	inf	0	1	1	no
XLOC_018483	XLOC_018483	KCNN2	chr5:113698015-113832197	IgG	RBM10	NOTEST	0	8.53912	inf	0	1	1	no
XLOC_022141	XLOC_022141	ZNHIT1	chr7:100849257-100867471	IgG	RBM10	NOTEST	0	8.53416	inf	0	1	1	no
XLOC_007810	XLOC_007810	PSTPIP1	chr15:77287464-77329671	IgG	RBM10	NOTEST	0	8.52116	inf	0	1	1	no
XLOC_019555	XLOC_019555	PSMB9	chr6:32821937-32827628	IgG	RBM10	NOTEST	0	8.50907	inf	0	1	1	no
XLOC_013871	XLOC_013871	FAM136A	chr2:70523107-70529220	IgG	RBM10	NOTEST	0	8.50831	inf	0	1	1	no
XLOC_012114	XLOC_012114	SEMA6B	chr19:4542599-4559771	IgG	RBM10	NOTEST	0	8.50059	inf	0	1	1	no
XLOC_018978	XLOC_018978	ZBED3	chr5:76372531-76444176	IgG	RBM10	NOTEST	0	8.469	inf	0	1	1	no
XLOC_007735	XLOC_007735	ZNF609	chr15:64791618-64978266	IgG	RBM10	NOTEST	0	8.45593	inf	0	1	1	no
XLOC_008207	XLOC_008207	SCAMP2	chr15:75137196-75165670	IgG	RBM10	NOTEST	0	8.4547	inf	0	1	1	no
XLOC_008403	XLOC_008403	E4F1	chr16:2273488-2285743	IgG	RBM10	NOTEST	0	8.45242	inf	0	1	1	no
XLOC_008351	XLOC_008351	CAPN15	chr16:577855-604636	IgG	RBM10	NOTEST	0	8.42922	inf	0	1	1	no
XLOC_015897	XLOC_015897	DNAL4	chr22:39174512-39190161	IgG	RBM10	NOTEST	0	8.42313	inf	0	1	1	no
XLOC_008721	XLOC_008721	CMTM3	chr16:66637934-66647795	IgG	RBM10	NOTEST	0	8.40046	inf	0	1	1	no
XLOC_013515	XLOC_013515	CTDSP1	chr2:219263060-219270664	IgG	RBM10	NOTEST	0	8.39191	inf	0	1	1	no
XLOC_014705	XLOC_014705	RTFDC1	chr20:55043640-55101208	IgG	RBM10	NOTEST	0	8.38601	inf	0	1	1	no
XLOC_000865	XLOC_000865	NDUFS2	chr1:161169104-161184184	IgG	RBM10	NOTEST	0	8.37939	inf	0	1	1	no
XLOC_013386	XLOC_013386	LOC102800310	chr2:177037916-177055635	IgG	RBM10	NOTEST	0	8.37749	inf	0	1	1	no
XLOC_004135	XLOC_004135	APLP2	chr11:129939715-130014706	IgG	RBM10	NOTEST	0	8.37708	inf	0	1	1	no
XLOC_019496	XLOC_019496	ABCF1	chr6:30539169-30559309	IgG	RBM10	NOTEST	0	8.36932	inf	0	1	1	no
XLOC_010437	XLOC_010437	VAT1	chr17:41166621-41174459	IgG	RBM10	NOTEST	0	8.36904	inf	0	1	1	no
XLOC_004532	XLOC_004532	RCOR2	chr11:63678692-63684316	IgG	RBM10	NOTEST	0	8.36761	inf	0	1	1	no
XLOC_010409	XLOC_010409	JUP	chr17:39910858-39942964	IgG	RBM10	NOTEST	0	8.35464	inf	0	1	1	no
XLOC_012214	XLOC_012214	YIPF2	chr19:10982252-11039357	IgG	RBM10	NOTEST	0	8.34574	inf	0	1	1	no
XLOC_001333	XLOC_001333	NPPA	chr1:11822249-11907840	IgG	RBM10	NOTEST	0	8.34532	inf	0	1	1	no
XLOC_016688	XLOC_016688	SEC13	chr3:10342612-10362872	IgG	RBM10	NOTEST	0	8.3336	inf	0	1	1	no
XLOC_004106	XLOC_004106	NRGN	chr11:124609828-124617102	IgG	RBM10	NOTEST	0	8.33338	inf	0	1	1	no
XLOC_002011	XLOC_002011	ARHGEF2	chr1:155916629-155948336	IgG	RBM10	NOTEST	0	8.31491	inf	0	1	1	no
XLOC_012909	XLOC_012909	TMEM214	chr2:27255773-27264565	IgG	RBM10	NOTEST	0	8.30886	inf	0	1	1	no
XLOC_025559	XLOC_025559	FAM120C	chrX:54094835-54209714	IgG	RBM10	NOTEST	0	8.30806	inf	0	1	1	no
XLOC_012493	XLOC_012493	ATP5SL	chr19:41937222-41945843	IgG	RBM10	NOTEST	0	8.30757	inf	0	1	1	no
XLOC_004646	XLOC_004646	COA4	chr11:73583712-73638781	IgG	RBM10	NOTEST	0	8.30413	inf	0	1	1	no
XLOC_002887	XLOC_002887	HTRA1	chr10:124221040-124274424	IgG	RBM10	NOTEST	0	8.30176	inf	0	1	1	no
XLOC_023066	XLOC_023066	EXTL3	chr8:28558989-28611207	IgG	RBM10	NOTEST	0	8.29496	inf	0	1	1	no
XLOC_005577	XLOC_005577	M6PR	chr12:9067315-9102357	IgG	RBM10	NOTEST	0	8.2777	inf	0	1	1	no
XLOC_009715	XLOC_009715	PSME3	chr17:40985158-40995777	IgG	RBM10	NOTEST	0	8.27082	inf	0	1	1	no
XLOC_013954	XLOC_013954	MRPS5	chr2:95752951-95787754	IgG	RBM10	NOTEST	0	8.25995	inf	0	1	1	no
XLOC_013942	XLOC_013942	CD8B	chr2:87042459-87122165	IgG	RBM10	NOTEST	0	8.25669	inf	0	1	1	no
XLOC_022250	XLOC_022250	AKR1B10	chr7:134212343-134226166	IgG	RBM10	NOTEST	0	8.25657	inf	0	1	1	no
XLOC_000059	XLOC_000059	ZBTB48	chr1:6640050-6649340	IgG	RBM10	NOTEST	0	8.24223	inf	0	1	1	no
XLOC_010698	XLOC_010698	JMJD6	chr17:74708913-74722881	IgG	RBM10	NOTEST	0	8.23377	inf	0	1	1	no
XLOC_022656	XLOC_022656	TP53TG1	chr7:86954663-86974808	IgG	RBM10	NOTEST	0	8.2176	inf	0	1	1	no
XLOC_025341	XLOC_025341	MAGEA6	chrX:151867244-151870814	IgG	RBM10	NOTEST	0	8.18365	inf	0	1	1	no
XLOC_009966	XLOC_009966	TNRC6C	chr17:76000317-76107880	IgG	RBM10	NOTEST	0	8.15873	inf	0	1	1	no
XLOC_015703	XLOC_015703	SELO	chr22:50639407-50656045	IgG	RBM10	NOTEST	0	8.15618	inf	0	1	1	no
XLOC_012226	XLOC_012226	ELOF1	chr19:11663857-11670051	IgG	RBM10	NOTEST	0	8.14341	inf	0	1	1	no
XLOC_009758	XLOC_009758	KANSL1-AS1	chr17:44107281-44302740	IgG	RBM10	NOTEST	0	8.12169	inf	0	1	1	no
XLOC_024245	XLOC_024245	RXRA	chr9:137218308-137332432	IgG	RBM10	NOTEST	0	8.11279	inf	0	1	1	no
XLOC_010466	XLOC_010466	EFTUD2	chr17:42923720-42976993	IgG	RBM10	NOTEST	0	8.11022	inf	0	1	1	no
XLOC_005812	XLOC_005812	SMUG1	chr12:54574141-54582778	IgG	RBM10	NOTEST	0	8.10921	inf	0	1	1	no
XLOC_006792	XLOC_006792	CDKN3	chr14:54863672-54886934	IgG	RBM10	NOTEST	0	8.09856	inf	0	1	1	no
XLOC_009743	XLOC_009743	ADAM11	chr17:42836567-42859214	IgG	RBM10	NOTEST	0	8.09369	inf	0	1	1	no
XLOC_007783	XLOC_007783	PML	chr15:74287013-74340155	IgG	RBM10	NOTEST	0	8.09365	inf	0	1	1	no
XLOC_017017	XLOC_017017	ZBTB20	chr3:114056946-114866127	IgG	RBM10	NOTEST	0	8.09228	inf	0	1	1	no
XLOC_008637	XLOC_008637	GPT2	chr16:46918307-46965201	IgG	RBM10	NOTEST	0	8.08731	inf	0	1	1	no
XLOC_019204	XLOC_019204	ANXA6	chr5:150480266-150537443	IgG	RBM10	NOTEST	0	8.06985	inf	0	1	1	no
XLOC_014965	XLOC_014965	BLCAP	chr20:36145818-36156333	IgG	RBM10	NOTEST	0	8.06686	inf	0	1	1	no
XLOC_006851	XLOC_006851	SLC39A9	chr14:69865095-69929107	IgG	RBM10	NOTEST	0	8.05932	inf	0	1	1	no
XLOC_023525	XLOC_023525	ANK1	chr8:41510743-41754280	IgG	RBM10	NOTEST	0	8.05185	inf	0	1	1	no
XLOC_007131	XLOC_007131	CCNB1IP1	chr14:20779526-20801471	IgG	RBM10	NOTEST	0	8.04994	inf	0	1	1	no
XLOC_013631	XLOC_013631	ATG4B	chr2:242577026-242613271	IgG	RBM10	NOTEST	0	8.0465	inf	0	1	1	no
XLOC_016593	XLOC_016593	ECE2	chr3:183967444-184010819	IgG	RBM10	NOTEST	0	8.03422	inf	0	1	1	no
XLOC_008282	XLOC_008282	MRPL46	chr15:89002708-89010633	IgG	RBM10	NOTEST	0	8.02146	inf	0	1	1	no
XLOC_008895	XLOC_008895	AXIN1	chr16:337439-402676	IgG	RBM10	NOTEST	0	8.0172	inf	0	1	1	no
XLOC_019289	XLOC_019289	F12	chr5:176829138-176836577	IgG	RBM10	NOTEST	0	8.01074	inf	0	1	1	no
XLOC_022750	XLOC_022750	POLR2J2,UPK3BL	chr7:102277194-102312176	IgG	RBM10	NOTEST	0	8.0062	inf	0	1	1	no
XLOC_017328	XLOC_017328	FGFR3	chr4:1795038-1810599	IgG	RBM10	NOTEST	0	8.00142	inf	0	1	1	no
XLOC_025435	XLOC_025435	RBBP7	chrX:16862774-16888534	IgG	RBM10	NOTEST	0	7.99097	inf	0	1	1	no
XLOC_011540	XLOC_011540	LSR	chr19:35739558-35758867	IgG	RBM10	NOTEST	0	7.97323	inf	0	1	1	no
XLOC_024741	XLOC_024741	MED27	chr9:134735496-134955274	IgG	RBM10	NOTEST	0	7.97045	inf	0	1	1	no
XLOC_009932	XLOC_009932	NUP85	chr17:73201596-73231854	IgG	RBM10	NOTEST	0	7.96815	inf	0	1	1	no
XLOC_003937	XLOC_003937	AAMDC	chr11:77532207-77583398	IgG	RBM10	NOTEST	0	7.95599	inf	0	1	1	no
XLOC_015191	XLOC_015191	TTC3	chr21:38445570-38575408	IgG	RBM10	NOTEST	0	7.9546	inf	0	1	1	no
XLOC_013472	XLOC_013472	SNORA41	chr2:207024317-207027653	IgG	RBM10	NOTEST	0	7.95438	inf	0	1	1	no
XLOC_002248	XLOC_002248	ETNK2	chr1:204100189-204121307	IgG	RBM10	NOTEST	0	7.94622	inf	0	1	1	no
XLOC_015545	XLOC_015545	EMID1	chr22:29601900-29655586	IgG	RBM10	NOTEST	0	7.94362	inf	0	1	1	no
XLOC_018344	XLOC_018344	NDUFAF2	chr5:60240955-60448864	IgG	RBM10	NOTEST	0	7.93843	inf	0	1	1	no
XLOC_013520	XLOC_013520	BCS1L	chr2:219524378-219528166	IgG	RBM10	NOTEST	0	7.93798	inf	0	1	1	no
XLOC_014605	XLOC_014605	CTNNBL1	chr20:36322356-36500531	IgG	RBM10	NOTEST	0	7.93665	inf	0	1	1	no
XLOC_015917	XLOC_015917	RANGAP1	chr22:41640780-41682255	IgG	RBM10	NOTEST	0	7.93431	inf	0	1	1	no
XLOC_011964	XLOC_011964	NAT14	chr19:55996556-55998935	IgG	RBM10	NOTEST	0	7.93305	inf	0	1	1	no
XLOC_009324	XLOC_009324	GINS2	chr16:85645028-85787681	IgG	RBM10	NOTEST	0	7.92757	inf	0	1	1	no
XLOC_014103	XLOC_014103	MMADHC	chr2:150426146-150704748	IgG	RBM10	NOTEST	0	7.91906	inf	0	1	1	no
XLOC_007222	XLOC_007222	NFKBIA	chr14:35870715-35873960	IgG	RBM10	NOTEST	0	7.91477	inf	0	1	1	no
XLOC_008796	XLOC_008796	GABARAPL2	chr16:75600248-75611779	IgG	RBM10	NOTEST	0	7.91457	inf	0	1	1	no
XLOC_015809	XLOC_015809	XBP1	chr22:29190547-29196560	IgG	RBM10	NOTEST	0	7.9057	inf	0	1	1	no
XLOC_002644	XLOC_002644	H2AFY2	chr10:71812356-71892690	IgG	RBM10	NOTEST	0	7.90292	inf	0	1	1	no
XLOC_007108	XLOC_007108	LOC102723354	chr14:105560483-105565833	IgG	RBM10	NOTEST	0	7.89351	inf	0	1	1	no
XLOC_015451	XLOC_015451	DGCR6	chr22:18893735-18899601	IgG	RBM10	NOTEST	0	7.88335	inf	0	1	1	no
XLOC_020260	XLOC_020260	GTPBP2	chr6:43543877-43596983	IgG	RBM10	NOTEST	0	7.88154	inf	0	1	1	no
XLOC_016884	XLOC_016884	BAP1	chr3:52435019-52444121	IgG	RBM10	NOTEST	0	7.88077	inf	0	1	1	no
XLOC_022545	XLOC_022545	DDX56	chr7:44605015-44614137	IgG	RBM10	NOTEST	0	7.87391	inf	0	1	1	no
XLOC_022004	XLOC_022004	WBSCR22	chr7:73097897-73112551	IgG	RBM10	NOTEST	0	7.87009	inf	0	1	1	no
XLOC_015793	XLOC_015793	LRRC75B	chr22:24979717-25024972	IgG	RBM10	NOTEST	0	7.85209	inf	0	1	1	no
XLOC_009085	XLOC_009085	XPO6	chr16:28109297-28223239	IgG	RBM10	NOTEST	0	7.84279	inf	0	1	1	no
XLOC_009418	XLOC_009418	FAM64A	chr17:6347734-6354385	IgG	RBM10	NOTEST	0	7.84196	inf	0	1	1	no
XLOC_001498	XLOC_001498	FAM229A	chr1:32826870-32827844	IgG	RBM10	NOTEST	0	7.83294	inf	0	1	1	no
XLOC_023050	XLOC_023050	NEFM	chr8:24771273-24776606	IgG	RBM10	NOTEST	0	7.8315	inf	0	1	1	no
XLOC_002380	XLOC_002380	IRF2BP2	chr1:234740014-234745271	IgG	RBM10	NOTEST	0	7.8092	inf	0	1	1	no
XLOC_000306	XLOC_000306	CDCA8	chr1:38158072-38175391	IgG	RBM10	NOTEST	0	7.80107	inf	0	1	1	no
XLOC_013582	XLOC_013582	EIF4E2	chr2:233415296-233448355	IgG	RBM10	NOTEST	0	7.7984	inf	0	1	1	no
XLOC_012505	XLOC_012505	ERF	chr19:42751716-42759309	IgG	RBM10	NOTEST	0	7.7883	inf	0	1	1	no
XLOC_018327	XLOC_018327	NDUFS4	chr5:52856464-52979171	IgG	RBM10	NOTEST	0	7.76505	inf	0	1	1	no
XLOC_015221	XLOC_015221	NDUFV3	chr21:44313377-44329773	IgG	RBM10	NOTEST	0	7.76363	inf	0	1	1	no
XLOC_012410	XLOC_012410	SYNE4	chr19:36494001-36499672	IgG	RBM10	NOTEST	0	7.76157	inf	0	1	1	no
XLOC_019685	XLOC_019685	TMEM14A	chr6:52535883-52551385	IgG	RBM10	NOTEST	0	7.7579	inf	0	1	1	no
XLOC_001658	XLOC_001658	JUN	chr1:59246462-59249785	IgG	RBM10	NOTEST	0	7.75109	inf	0	1	1	no
XLOC_003778	XLOC_003778	DNAJC4	chr11:63997752-64001753	IgG	RBM10	NOTEST	0	7.74985	inf	0	1	1	no
XLOC_010245	XLOC_010245	UNC119	chr17:26873724-26879646	IgG	RBM10	NOTEST	0	7.74587	inf	0	1	1	no
XLOC_012885	XLOC_012885	RHOB	chr2:20646834-20649201	IgG	RBM10	NOTEST	0	7.74382	inf	0	1	1	no
XLOC_023790	XLOC_023790	NAPRT1	chr8:144656954-144660521	IgG	RBM10	NOTEST	0	7.73676	inf	0	1	1	no
XLOC_024146	XLOC_024146	LHX2	chr9:126773888-126795442	IgG	RBM10	NOTEST	0	7.72238	inf	0	1	1	no
XLOC_024825	XLOC_024825	DPH7	chr9:140449360-140473387	IgG	RBM10	NOTEST	0	7.71598	inf	0	1	1	no
XLOC_022382	XLOC_022382	PRKAR1B	chr7:588833-826116	IgG	RBM10	NOTEST	0	7.71335	inf	0	1	1	no
XLOC_005468	XLOC_005468	FAM101A,ZNF664,ZNF664-FAM101A	chr12:124457761-124800570	IgG	RBM10	NOTEST	0	7.70813	inf	0	1	1	no
XLOC_000262	XLOC_000262	KHDRBS1	chr1:32479294-32526460	IgG	RBM10	NOTEST	0	7.70582	inf	0	1	1	no
XLOC_001626	XLOC_001626	KTI12,TXNDC12	chr1:52485803-52521843	IgG	RBM10	NOTEST	0	7.7004	inf	0	1	1	no
XLOC_002770	XLOC_002770	ZDHHC16	chr10:99205887-99217127	IgG	RBM10	NOTEST	0	7.69693	inf	0	1	1	no
XLOC_005798	XLOC_005798	AAAS	chr12:53701239-53715412	IgG	RBM10	NOTEST	0	7.68772	inf	0	1	1	no
XLOC_010031	XLOC_010031	ABR	chr17:906757-1090616	IgG	RBM10	NOTEST	0	7.67877	inf	0	1	1	no
XLOC_023900	XLOC_023900	UBE2R2	chr9:33817181-33920401	IgG	RBM10	NOTEST	0	7.66692	inf	0	1	1	no
XLOC_000076	XLOC_000076	RBP7	chr1:10057254-10076078	IgG	RBM10	NOTEST	0	7.66496	inf	0	1	1	no
XLOC_000020	XLOC_000020	GLTPD1	chr1:1260142-1264276	IgG	RBM10	NOTEST	0	7.65495	inf	0	1	1	no
XLOC_003621	XLOC_003621	DGKZ	chr11:46354454-46402104	IgG	RBM10	NOTEST	0	7.65132	inf	0	1	1	no
XLOC_008601	XLOC_008601	FBRS	chr16:30675777-30682131	IgG	RBM10	NOTEST	0	7.64734	inf	0	1	1	no
XLOC_014549	XLOC_014549	XKR7	chr20:30555804-30586256	IgG	RBM10	NOTEST	0	7.64109	inf	0	1	1	no
XLOC_002226	XLOC_002226	PHLDA3	chr1:201434606-201438299	IgG	RBM10	NOTEST	0	7.63676	inf	0	1	1	no
XLOC_023304	XLOC_023304	KHDRBS3	chr8:136469715-136659848	IgG	RBM10	NOTEST	0	7.63645	inf	0	1	1	no
XLOC_011466	XLOC_011466	RFXANK	chr19:19256375-19314238	IgG	RBM10	NOTEST	0	7.63334	inf	0	1	1	no
XLOC_011784	XLOC_011784	LIN7B	chr19:49617617-49622397	IgG	RBM10	NOTEST	0	7.63275	inf	0	1	1	no
XLOC_003844	XLOC_003844	C11orf80,RCE1	chr11:66512206-66614003	IgG	RBM10	NOTEST	0	7.62916	inf	0	1	1	no
XLOC_008390	XLOC_008390	SNHG9	chr16:2014996-2015505	IgG	RBM10	NOTEST	0	7.61662	inf	0	1	1	no
XLOC_000327	XLOC_000327	NFYC	chr1:41154751-41237275	IgG	RBM10	NOTEST	0	7.60784	inf	0	1	1	no
XLOC_003735	XLOC_003735	SDHAF2	chr11:61197596-61214239	IgG	RBM10	NOTEST	0	7.59863	inf	0	1	1	no
XLOC_005802	XLOC_005802	ATF7	chr12:53901639-54020199	IgG	RBM10	NOTEST	0	7.59768	inf	0	1	1	no
XLOC_013128	XLOC_013128	RPIA	chr2:88991175-89050452	IgG	RBM10	NOTEST	0	7.5962	inf	0	1	1	no
XLOC_014929	XLOC_014929	NECAB3	chr20:32244892-32262264	IgG	RBM10	NOTEST	0	7.59552	inf	0	1	1	no
XLOC_015188	XLOC_015188	CHAF1B	chr21:37757688-37789125	IgG	RBM10	NOTEST	0	7.59385	inf	0	1	1	no
XLOC_024740	XLOC_024740	RAPGEF1	chr9:134452156-134612925	IgG	RBM10	NOTEST	0	7.5904	inf	0	1	1	no
XLOC_008274	XLOC_008274	SEC11A	chr15:85212767-85259691	IgG	RBM10	NOTEST	0	7.57901	inf	0	1	1	no
XLOC_016822	XLOC_016822	IP6K2	chr3:48725435-48754711	IgG	RBM10	NOTEST	0	7.55632	inf	0	1	1	no
XLOC_008120	XLOC_008120	ANXA2	chr15:60639349-60690185	IgG	RBM10	NOTEST	0	7.54918	inf	0	1	1	no
XLOC_012045	XLOC_012045	POLRMT	chr19:617222-633568	IgG	RBM10	NOTEST	0	7.54202	inf	0	1	1	no
XLOC_022907	XLOC_022907	PDIA4	chr7:148700153-148725782	IgG	RBM10	NOTEST	0	7.53595	inf	0	1	1	no
XLOC_008997	XLOC_008997	CARHSP1	chr16:8946798-8962869	IgG	RBM10	NOTEST	0	7.52492	inf	0	1	1	no
XLOC_006501	XLOC_006501	TPT1	chr13:45907605-45915419	IgG	RBM10	NOTEST	0	7.522	inf	0	1	1	no
XLOC_001487	XLOC_001487	SNRNP40	chr1:31732414-31769644	IgG	RBM10	NOTEST	0	7.50717	inf	0	1	1	no
XLOC_000863	XLOC_000863	USP21	chr1:161129253-161135516	IgG	RBM10	NOTEST	0	7.49215	inf	0	1	1	no
XLOC_004896	XLOC_004896	IQSEC3	chr12:176048-287625	IgG	RBM10	NOTEST	0	7.47191	inf	0	1	1	no
XLOC_018582	XLOC_018582	ANKHD1,ANKHD1-EIF4EBP3,EIF4EBP3	chr5:139781398-139929163	IgG	RBM10	NOTEST	0	7.46207	inf	0	1	1	no
XLOC_005236	XLOC_005236	TMEM5	chr12:64173582-64203338	IgG	RBM10	NOTEST	0	7.45288	inf	0	1	1	no
XLOC_008744	XLOC_008744	THAP11	chr16:67862059-67905219	IgG	RBM10	NOTEST	0	7.44901	inf	0	1	1	no
XLOC_002413	XLOC_002413	SMYD3	chr1:245912641-246670644	IgG	RBM10	NOTEST	0	7.44864	inf	0	1	1	no
XLOC_012745	XLOC_012745	TFPT	chr19:54610319-54635150	IgG	RBM10	NOTEST	0	7.43917	inf	0	1	1	no
XLOC_011283	XLOC_011283	MCOLN1	chr19:7587495-7598895	IgG	RBM10	NOTEST	0	7.42939	inf	0	1	1	no
XLOC_019150	XLOC_019150	SRA1	chr5:139929651-139937678	IgG	RBM10	NOTEST	0	7.42817	inf	0	1	1	no
XLOC_009001	XLOC_009001	EMP2	chr16:10622278-10674539	IgG	RBM10	NOTEST	0	7.41873	inf	0	1	1	no
XLOC_008305	XLOC_008305	PRC1	chr15:91509267-91537881	IgG	RBM10	NOTEST	0	7.40726	inf	0	1	1	no
XLOC_014455	XLOC_014455	ITPA	chr20:3189513-3204516	IgG	RBM10	NOTEST	0	7.39587	inf	0	1	1	no
XLOC_001633	XLOC_001633	C1orf123	chr1:53662100-53686289	IgG	RBM10	NOTEST	0	7.39175	inf	0	1	1	no
XLOC_025677	XLOC_025677	MORF4L2	chrX:102930425-102947484	IgG	RBM10	NOTEST	0	7.39133	inf	0	1	1	no
XLOC_008349	XLOC_008349	DECR2	chr16:451857-462487	IgG	RBM10	NOTEST	0	7.38949	inf	0	1	1	no
XLOC_023700	XLOC_023700	EIF3E	chr8:109213971-109260959	IgG	RBM10	NOTEST	0	7.38944	inf	0	1	1	no
XLOC_008357	XLOC_008357	RAB40C	chr16:639356-679273	IgG	RBM10	NOTEST	0	7.38729	inf	0	1	1	no
XLOC_014552	XLOC_014552	TM9SF4	chr20:30697308-30755061	IgG	RBM10	NOTEST	0	7.38246	inf	0	1	1	no
XLOC_013802	XLOC_013802	PIGF	chr2:46769866-46844251	IgG	RBM10	NOTEST	0	7.38112	inf	0	1	1	no
XLOC_008597	XLOC_008597	ZNF771	chr16:30418734-30429916	IgG	RBM10	NOTEST	0	7.37317	inf	0	1	1	no
XLOC_025867	XLOC_025867	ARHGAP4	chrX:153172829-153191714	IgG	RBM10	NOTEST	0	7.36876	inf	0	1	1	no
XLOC_014668	XLOC_014668	EYA2	chr20:45523262-45817492	IgG	RBM10	NOTEST	0	7.3673	inf	0	1	1	no
XLOC_022921	XLOC_022921	CDK5	chr7:150750898-150755052	IgG	RBM10	NOTEST	0	7.35323	inf	0	1	1	no
XLOC_004584	XLOC_004584	B3GNT1	chr11:66112842-66115161	IgG	RBM10	NOTEST	0	7.35157	inf	0	1	1	no
XLOC_012333	XLOC_012333	SUGP2	chr19:19101696-19144380	IgG	RBM10	NOTEST	0	7.34484	inf	0	1	1	no
XLOC_006093	XLOC_006093	DIABLO	chr12:122692208-122713339	IgG	RBM10	NOTEST	0	7.34083	inf	0	1	1	no
XLOC_011963	XLOC_011963	ZNF628	chr19:55987698-55995854	IgG	RBM10	NOTEST	0	7.31551	inf	0	1	1	no
XLOC_008893	XLOC_008893	LUC7L	chr16:238969-279449	IgG	RBM10	NOTEST	0	7.29447	inf	0	1	1	no
XLOC_006647	XLOC_006647	PCID2	chr13:113831852-113919392	IgG	RBM10	NOTEST	0	7.29407	inf	0	1	1	no
XLOC_015632	XLOC_015632	FAM83F	chr22:40390952-40426043	IgG	RBM10	NOTEST	0	7.27985	inf	0	1	1	no
XLOC_009125	XLOC_009125	ZNF785	chr16:30591993-30597092	IgG	RBM10	NOTEST	0	7.27769	inf	0	1	1	no
XLOC_013879	XLOC_013879	TEX261	chr2:71213067-71222001	IgG	RBM10	NOTEST	0	7.27743	inf	0	1	1	no
XLOC_015253	XLOC_015253	PCBP3	chr21:47269874-47362368	IgG	RBM10	NOTEST	0	7.26368	inf	0	1	1	no
XLOC_023325	XLOC_023325	TIGD5	chr8:144680073-144682485	IgG	RBM10	NOTEST	0	7.26296	inf	0	1	1	no
XLOC_014712	XLOC_014712	RAE1	chr20:55904830-55998278	IgG	RBM10	NOTEST	0	7.25484	inf	0	1	1	no
XLOC_001376	XLOC_001376	PADI2	chr1:17393255-17445948	IgG	RBM10	NOTEST	0	7.21713	inf	0	1	1	no
XLOC_008606	XLOC_008606	RNF40	chr16:30759619-30787628	IgG	RBM10	NOTEST	0	7.20932	inf	0	1	1	no
XLOC_021785	XLOC_021785	CHST12	chr7:2443194-2474216	IgG	RBM10	NOTEST	0	7.20774	inf	0	1	1	no
XLOC_022619	XLOC_022619	RFC2	chr7:73645831-73668788	IgG	RBM10	NOTEST	0	7.20522	inf	0	1	1	no
XLOC_000456	XLOC_000456	PGM1	chr1:64058946-64125916	IgG	RBM10	NOTEST	0	7.2044	inf	0	1	1	no
XLOC_017798	XLOC_017798	TMEM129	chr4:1717678-1723084	IgG	RBM10	NOTEST	0	7.19949	inf	0	1	1	no
XLOC_001580	XLOC_001580	HYI	chr1:43855555-43919918	IgG	RBM10	NOTEST	0	7.19407	inf	0	1	1	no
XLOC_001042	XLOC_001042	SNRPE	chr1:203830739-203840280	IgG	RBM10	NOTEST	0	7.19174	inf	0	1	1	no
XLOC_003689	XLOC_003689	CTNND1,TMX2	chr11:57479994-57586652	IgG	RBM10	NOTEST	0	7.18734	inf	0	1	1	no
XLOC_024411	XLOC_024411	VCP	chr9:35056064-35072739	IgG	RBM10	NOTEST	0	7.17724	inf	0	1	1	no
XLOC_019637	XLOC_019637	RRP36	chr6:42989384-42997337	IgG	RBM10	NOTEST	0	7.17258	inf	0	1	1	no
XLOC_006079	XLOC_006079	POP5	chr12:121016847-121019201	IgG	RBM10	NOTEST	0	7.16611	inf	0	1	1	no
XLOC_007162	XLOC_007162	HAUS4	chr14:23398817-23426351	IgG	RBM10	NOTEST	0	7.1642	inf	0	1	1	no
XLOC_010841	XLOC_010841	IMPA2	chr18:11981426-12030885	IgG	RBM10	NOTEST	0	7.15921	inf	0	1	1	no
XLOC_010345	XLOC_010345	MED24	chr17:38175349-38210889	IgG	RBM10	NOTEST	0	7.15612	inf	0	1	1	no
XLOC_008391	XLOC_008391	SNORA78	chr16:2014996-2015505	IgG	RBM10	NOTEST	0	7.15402	inf	0	1	1	no
XLOC_025382	XLOC_025382	F8A1	chrX:154064063-154250998	IgG	RBM10	NOTEST	0	7.14729	inf	0	1	1	no
XLOC_013109	XLOC_013109	USP39	chr2:85829964-85876407	IgG	RBM10	NOTEST	0	7.14661	inf	0	1	1	no
XLOC_010733	XLOC_010733	CEP131	chr17:79163392-79196751	IgG	RBM10	NOTEST	0	7.1381	inf	0	1	1	no
XLOC_023902	XLOC_023902	NUDT2	chr9:34329503-34343711	IgG	RBM10	NOTEST	0	7.13552	inf	0	1	1	no
XLOC_010566	XLOC_010566	SUPT4H1	chr17:56378587-56494931	IgG	RBM10	NOTEST	0	7.13413	inf	0	1	1	no
XLOC_010502	XLOC_010502	HOXB2	chr17:46620018-46651810	IgG	RBM10	NOTEST	0	7.12201	inf	0	1	1	no
XLOC_012136	XLOC_012136	GTF2F1	chr19:6379579-6393291	IgG	RBM10	NOTEST	0	7.12035	inf	0	1	1	no
XLOC_011616	XLOC_011616	TIMM50	chr19:39971051-39981528	IgG	RBM10	NOTEST	0	7.10934	inf	0	1	1	no
XLOC_004569	XLOC_004569	RNASEH2C	chr11:65479472-65488409	IgG	RBM10	NOTEST	0	7.10759	inf	0	1	1	no
XLOC_018580	XLOC_018580	CYSTM1	chr5:139554652-139623374	IgG	RBM10	NOTEST	0	7.10757	inf	0	1	1	no
XLOC_011939	XLOC_011939	LENG8	chr19:54960339-54974894	IgG	RBM10	NOTEST	0	7.10683	inf	0	1	1	no
XLOC_005490	XLOC_005490	SFSWAP	chr12:132195631-132284283	IgG	RBM10	NOTEST	0	7.09336	inf	0	1	1	no
XLOC_024882	XLOC_024882	TBL1X	chrX:9431334-9687780	IgG	RBM10	NOTEST	0	7.09259	inf	0	1	1	no
XLOC_009380	XLOC_009380	SGSM2	chr17:2240805-2284348	IgG	RBM10	NOTEST	0	7.08977	inf	0	1	1	no
XLOC_013925	XLOC_013925	TGOLN2	chr2:85545140-85555419	IgG	RBM10	NOTEST	0	7.07562	inf	0	1	1	no
XLOC_008709	XLOC_008709	USB1	chr16:58035276-58055527	IgG	RBM10	NOTEST	0	7.07379	inf	0	1	1	no
XLOC_006653	XLOC_006653	GAS6	chr13:114518582-114567046	IgG	RBM10	NOTEST	0	7.07295	inf	0	1	1	no
XLOC_024258	XLOC_024258	KCNT1	chr9:138594030-138684993	IgG	RBM10	NOTEST	0	7.07288	inf	0	1	1	no
XLOC_013263	XLOC_013263	IMP4	chr2:131100488-131104197	IgG	RBM10	NOTEST	0	7.07154	inf	0	1	1	no
XLOC_019595	XLOC_019595	BRPF3	chr6:36164549-36200567	IgG	RBM10	NOTEST	0	7.06857	inf	0	1	1	no
XLOC_001397	XLOC_001397	CAMK2N1	chr1:20808883-20812728	IgG	RBM10	NOTEST	0	7.06779	inf	0	1	1	no
XLOC_001129	XLOC_001129	SRP9	chr1:225965514-225978168	IgG	RBM10	NOTEST	0	7.06546	inf	0	1	1	no
XLOC_002365	XLOC_002365	C1orf198	chr1:230972864-231005335	IgG	RBM10	NOTEST	0	7.05657	inf	0	1	1	no
XLOC_024709	XLOC_024709	DPM2	chr9:130697373-130700763	IgG	RBM10	NOTEST	0	7.04983	inf	0	1	1	no
XLOC_006103	XLOC_006103	PITPNM2	chr12:123468026-123594975	IgG	RBM10	NOTEST	0	7.04516	inf	0	1	1	no
XLOC_010007	XLOC_010007	ASPSCR1	chr17:79935425-79975282	IgG	RBM10	NOTEST	0	7.04378	inf	0	1	1	no
XLOC_010747	XLOC_010747	FAM195B	chr17:79780236-79791170	IgG	RBM10	NOTEST	0	7.04325	inf	0	1	1	no
XLOC_005459	XLOC_005459	SETD8	chr12:123868703-123893900	IgG	RBM10	NOTEST	0	7.03816	inf	0	1	1	no
XLOC_015326	XLOC_015326	TIAM1	chr21:32490735-32931290	IgG	RBM10	NOTEST	0	7.03454	inf	0	1	1	no
XLOC_006343	XLOC_006343	UBAC2	chr13:99848627-100058554	IgG	RBM10	NOTEST	0	7.02956	inf	0	1	1	no
XLOC_014321	XLOC_014321	ABCB6	chr2:220074487-220083712	IgG	RBM10	NOTEST	0	7.02359	inf	0	1	1	no
XLOC_005445	XLOC_005445	BCL7A	chr12:122459860-122499950	IgG	RBM10	NOTEST	0	7.01578	inf	0	1	1	no
XLOC_009608	XLOC_009608	ZNF207	chr17:30677127-30697468	IgG	RBM10	NOTEST	0	7.00419	inf	0	1	1	no
XLOC_016421	XLOC_016421	RAB7A	chr3:128444978-128533641	IgG	RBM10	NOTEST	0	6.9984	inf	0	1	1	no
XLOC_010826	XLOC_010826	NDUFV2	chr18:9102627-9136718	IgG	RBM10	NOTEST	0	6.99752	inf	0	1	1	no
XLOC_000317	XLOC_000317	MFSD2A	chr1:40420783-40435640	IgG	RBM10	NOTEST	0	6.98968	inf	0	1	1	no
XLOC_024633	XLOC_024633	CDC26	chr9:116029289-116037869	IgG	RBM10	NOTEST	0	6.98728	inf	0	1	1	no
XLOC_024638	XLOC_024638	POLE3	chr9:116169517-116191964	IgG	RBM10	NOTEST	0	6.98572	inf	0	1	1	no
XLOC_008584	XLOC_008584	MVP,PAGR1	chr16:29827527-29859360	IgG	RBM10	NOTEST	0	6.98184	inf	0	1	1	no
XLOC_008617	XLOC_008617	KAT8	chr16:31128984-31142714	IgG	RBM10	NOTEST	0	6.97974	inf	0	1	1	no
XLOC_016148	XLOC_016148	EXOSC7	chr3:45017740-45054158	IgG	RBM10	NOTEST	0	6.97773	inf	0	1	1	no
XLOC_012131	XLOC_012131	RANBP3	chr19:5914192-5978320	IgG	RBM10	NOTEST	0	6.97025	inf	0	1	1	no
XLOC_020404	XLOC_020404	SNX3	chr6:108532716-108582464	IgG	RBM10	NOTEST	0	6.96479	inf	0	1	1	no
XLOC_004558	XLOC_004558	ZNHIT2	chr11:64883874-64885170	IgG	RBM10	NOTEST	0	6.96411	inf	0	1	1	no
XLOC_012336	XLOC_012336	NR2C2AP	chr19:19256375-19314238	IgG	RBM10	NOTEST	0	6.96316	inf	0	1	1	no
XLOC_014506	XLOC_014506	LINC00493	chr20:18548072-18550203	IgG	RBM10	NOTEST	0	6.94778	inf	0	1	1	no
XLOC_002705	XLOC_002705	LDB3	chr10:88428205-88495824	IgG	RBM10	NOTEST	0	6.93705	inf	0	1	1	no
XLOC_022848	XLOC_022848	C7orf49	chr7:134832765-134855578	IgG	RBM10	NOTEST	0	6.93177	inf	0	1	1	no
XLOC_015642	XLOC_015642	EP300	chr22:41488613-41576081	IgG	RBM10	NOTEST	0	6.9095	inf	0	1	1	no
XLOC_005149	XLOC_005149	LOC100652999	chr12:53901639-54020199	IgG	RBM10	NOTEST	0	6.89849	inf	0	1	1	no
XLOC_022478	XLOC_022478	HOXA7	chr7:27179982-27196296	IgG	RBM10	NOTEST	0	6.89036	inf	0	1	1	no
XLOC_025345	XLOC_025345	NSDHL	chrX:151999510-152037907	IgG	RBM10	NOTEST	0	6.8809	inf	0	1	1	no
XLOC_010491	XLOC_010491	MRPL10	chr17:45900637-45908907	IgG	RBM10	NOTEST	0	6.86319	inf	0	1	1	no
XLOC_021827	XLOC_021827	BZW2	chr7:16685758-16746148	IgG	RBM10	NOTEST	0	6.85663	inf	0	1	1	no
XLOC_011658	XLOC_011658	ZNF574	chr19:42580289-42585720	IgG	RBM10	NOTEST	0	6.84753	inf	0	1	1	no
XLOC_014426	XLOC_014426	NRSN2	chr20:327369-335512	IgG	RBM10	NOTEST	0	6.84461	inf	0	1	1	no
XLOC_010847	XLOC_010847	PSMG2	chr18:12658737-12725739	IgG	RBM10	NOTEST	0	6.83852	inf	0	1	1	no
XLOC_019343	XLOC_019343	WRNIP1	chr6:2765665-2785979	IgG	RBM10	NOTEST	0	6.83634	inf	0	1	1	no
XLOC_010224	XLOC_010224	MFAP4	chr17:19240866-19290532	IgG	RBM10	NOTEST	0	6.83288	inf	0	1	1	no
XLOC_012452	XLOC_012452	SIRT2	chr19:39369194-39399534	IgG	RBM10	NOTEST	0	6.81924	inf	0	1	1	no
XLOC_003435	XLOC_003435	TSSC4	chr11:2423522-2425106	IgG	RBM10	NOTEST	0	6.80626	inf	0	1	1	no
XLOC_024682	XLOC_024682	DENND1A	chr9:126118445-126692417	IgG	RBM10	NOTEST	0	6.79998	inf	0	1	1	no
XLOC_020248	XLOC_020248	C6orf226	chr6:42858002-42858554	IgG	RBM10	NOTEST	0	6.79837	inf	0	1	1	no
XLOC_003006	XLOC_003006	DNAJC1	chr10:22045476-22292650	IgG	RBM10	NOTEST	0	6.79748	inf	0	1	1	no
XLOC_013628	XLOC_013628	2002-09-01	chr2:242166681-242293441	IgG	RBM10	NOTEST	0	6.78459	inf	0	1	1	no
XLOC_008451	XLOC_008451	DNAJA3	chr16:4475805-4506775	IgG	RBM10	NOTEST	0	6.78366	inf	0	1	1	no
XLOC_011812	XLOC_011812	MED25	chr19:50321535-50340237	IgG	RBM10	NOTEST	0	6.78228	inf	0	1	1	no
XLOC_004953	XLOC_004953	EMG1	chr12:7079943-7085165	IgG	RBM10	NOTEST	0	6.78188	inf	0	1	1	no
XLOC_006785	XLOC_006785	C14orf166	chr14:52456227-52471420	IgG	RBM10	NOTEST	0	6.74257	inf	0	1	1	no
XLOC_013923	XLOC_013923	SUCLG1	chr2:84650646-84686586	IgG	RBM10	NOTEST	0	6.7371	inf	0	1	1	no
XLOC_007324	XLOC_007324	PIGH	chr14:68000007-68067017	IgG	RBM10	NOTEST	0	6.73403	inf	0	1	1	no
XLOC_007348	XLOC_007348	ELMSAN1	chr14:74181824-74253961	IgG	RBM10	NOTEST	0	6.72442	inf	0	1	1	no
XLOC_002422	XLOC_002422	ZNF496	chr1:247463621-247495045	IgG	RBM10	NOTEST	0	6.71764	inf	0	1	1	no
XLOC_021953	XLOC_021953	MRPS17	chr7:56019610-56023033	IgG	RBM10	NOTEST	0	6.71446	inf	0	1	1	no
XLOC_013711	XLOC_013711	ADCY3	chr2:25013135-25142055	IgG	RBM10	NOTEST	0	6.71389	inf	0	1	1	no
XLOC_015702	XLOC_015702	TRABD	chr22:50624359-50638027	IgG	RBM10	NOTEST	0	6.71081	inf	0	1	1	no
XLOC_015762	XLOC_015762	PI4KAP2	chr22:21827286-21871780	IgG	RBM10	NOTEST	0	6.70573	inf	0	1	1	no
XLOC_001253	XLOC_001253	SDF4	chr1:1152287-1167447	IgG	RBM10	NOTEST	0	6.70362	inf	0	1	1	no
XLOC_008287	XLOC_008287	MFGE8	chr15:89441913-89456663	IgG	RBM10	NOTEST	0	6.69516	inf	0	1	1	no
XLOC_009143	XLOC_009143	C16orf58	chr16:31494438-31519740	IgG	RBM10	NOTEST	0	6.69208	inf	0	1	1	no
XLOC_012240	XLOC_012240	MAN2B1	chr19:12757321-12777591	IgG	RBM10	NOTEST	0	6.69061	inf	0	1	1	no
XLOC_008356	XLOC_008356	PIGQ	chr16:619967-634136	IgG	RBM10	NOTEST	0	6.68174	inf	0	1	1	no
XLOC_025754	XLOC_025754	ELF4	chrX:129198894-129244688	IgG	RBM10	NOTEST	0	6.67894	inf	0	1	1	no
XLOC_003414	XLOC_003414	TSPAN4	chr11:842823-867116	IgG	RBM10	NOTEST	0	6.67663	inf	0	1	1	no
XLOC_023584	XLOC_023584	COPS5	chr8:67955314-67974562	IgG	RBM10	NOTEST	0	6.66518	inf	0	1	1	no
XLOC_019412	XLOC_019412	HIST1H3A	chr6:26020717-26021186	IgG	RBM10	NOTEST	0	6.65517	inf	0	1	1	no
XLOC_018566	XLOC_018566	KIF20A	chr5:137514416-137549032	IgG	RBM10	NOTEST	0	6.65509	inf	0	1	1	no
XLOC_007160	XLOC_007160	RBM23	chr14:23369853-23388396	IgG	RBM10	NOTEST	0	6.65364	inf	0	1	1	no
XLOC_006829	XLOC_006829	MTHFD1	chr14:64319682-64927439	IgG	RBM10	NOTEST	0	6.65336	inf	0	1	1	no
XLOC_013607	XLOC_013607	SCLY,UBE2F	chr2:238875586-239008054	IgG	RBM10	NOTEST	0	6.64778	inf	0	1	1	no
XLOC_004125	XLOC_004125	ST3GAL4	chr11:126225539-126284536	IgG	RBM10	NOTEST	0	6.64359	inf	0	1	1	no
XLOC_009639	XLOC_009639	AATF	chr17:35306174-35414171	IgG	RBM10	NOTEST	0	6.6407	inf	0	1	1	no
XLOC_015017	XLOC_015017	SLC35C2	chr20:44978166-44993097	IgG	RBM10	NOTEST	0	6.6362	inf	0	1	1	no
XLOC_019396	XLOC_019396	CDKAL1	chr6:20534687-21232634	IgG	RBM10	NOTEST	0	6.63576	inf	0	1	1	no
XLOC_015701	XLOC_015701	PANX2	chr22:50609159-50618724	IgG	RBM10	NOTEST	0	6.62857	inf	0	1	1	no
XLOC_014682	XLOC_014682	RNF114	chr20:48552913-48570422	IgG	RBM10	NOTEST	0	6.6275	inf	0	1	1	no
XLOC_002442	XLOC_002442	ZNF692	chr1:249144202-249153315	IgG	RBM10	NOTEST	0	6.61613	inf	0	1	1	no
XLOC_000792	XLOC_000792	EFNA3	chr1:155051347-155060014	IgG	RBM10	NOTEST	0	6.61234	inf	0	1	1	no
XLOC_016693	XLOC_016693	VGLL4	chr3:11314009-11762242	IgG	RBM10	NOTEST	0	6.61196	inf	0	1	1	no
XLOC_022229	XLOC_022229	TSPAN33	chr7:128784711-128809535	IgG	RBM10	NOTEST	0	6.60096	inf	0	1	1	no
XLOC_005425	XLOC_005425	CCDC64	chr12:120427647-120532299	IgG	RBM10	NOTEST	0	6.59174	inf	0	1	1	no
XLOC_013538	XLOC_013538	GMPPA	chr2:220363586-220371718	IgG	RBM10	NOTEST	0	6.58058	inf	0	1	1	no
XLOC_006026	XLOC_006026	ANAPC7	chr12:110810704-110841535	IgG	RBM10	NOTEST	0	6.57598	inf	0	1	1	no
XLOC_007398	XLOC_007398	TTC7B	chr14:91006931-91282761	IgG	RBM10	NOTEST	0	6.56594	inf	0	1	1	no
XLOC_003275	XLOC_003275	FBXW4	chr10:103370420-103454743	IgG	RBM10	NOTEST	0	6.54438	inf	0	1	1	no
XLOC_008589	XLOC_008589	INO80E	chr16:30007530-30024917	IgG	RBM10	NOTEST	0	6.5433	inf	0	1	1	no
XLOC_010018	XLOC_010018	FN3KRP	chr17:80674581-80685893	IgG	RBM10	NOTEST	0	6.52813	inf	0	1	1	no
XLOC_011439	XLOC_011439	FCHO1	chr19:17858526-17899377	IgG	RBM10	NOTEST	0	6.52123	inf	0	1	1	no
XLOC_003295	XLOC_003295	SH3PXD2A	chr10:105353783-105615164	IgG	RBM10	NOTEST	0	6.51628	inf	0	1	1	no
XLOC_019574	XLOC_019574	ITPR3	chr6:33589155-33664348	IgG	RBM10	NOTEST	0	6.51542	inf	0	1	1	no
XLOC_003411	XLOC_003411	PNPLA2	chr11:818900-825571	IgG	RBM10	NOTEST	0	6.51299	inf	0	1	1	no
XLOC_004719	XLOC_004719	TAF1D	chr11:93469095-93474703	IgG	RBM10	NOTEST	0	6.50682	inf	0	1	1	no
XLOC_010597	XLOC_010597	STRADA	chr17:61780191-61819330	IgG	RBM10	NOTEST	0	6.5047	inf	0	1	1	no
XLOC_001462	XLOC_001462	IFI6	chr1:27992571-27998724	IgG	RBM10	NOTEST	0	6.50314	inf	0	1	1	no
XLOC_012638	XLOC_012638	TEAD2	chr19:49838676-49865714	IgG	RBM10	NOTEST	0	6.49637	inf	0	1	1	no
XLOC_013714	XLOC_013714	DNMT3A	chr2:25455829-25565459	IgG	RBM10	NOTEST	0	6.48286	inf	0	1	1	no
XLOC_005518	XLOC_005518	FBXL14	chr12:1675158-1703331	IgG	RBM10	NOTEST	0	6.4807	inf	0	1	1	no
XLOC_015599	XLOC_015599	GGA1	chr22:38004480-38029571	IgG	RBM10	NOTEST	0	6.47683	inf	0	1	1	no
XLOC_007101	XLOC_007101	ADSSL1	chr14:105190533-105213647	IgG	RBM10	NOTEST	0	6.4693	inf	0	1	1	no
XLOC_005148	XLOC_005148	TARBP2	chr12:53894704-53900215	IgG	RBM10	NOTEST	0	6.45706	inf	0	1	1	no
XLOC_010728	XLOC_010728	BAIAP2-AS1	chr17:79002932-79008519	IgG	RBM10	NOTEST	0	6.4424	inf	0	1	1	no
XLOC_015404	XLOC_015404	TRPM2-AS	chr21:45773483-45862964	IgG	RBM10	NOTEST	0	6.44022	inf	0	1	1	no
XLOC_008226	XLOC_008226	TSPAN3	chr15:77336359-77363570	IgG	RBM10	NOTEST	0	6.43995	inf	0	1	1	no
XLOC_001538	XLOC_001538	YRDC	chr1:38268613-38275126	IgG	RBM10	NOTEST	0	6.43971	inf	0	1	1	no
XLOC_009206	XLOC_009206	GOT2	chr16:58741034-58768261	IgG	RBM10	NOTEST	0	6.43873	inf	0	1	1	no
XLOC_014947	XLOC_014947	UQCC1	chr20:33890368-33999945	IgG	RBM10	NOTEST	0	6.43869	inf	0	1	1	no
XLOC_005018	XLOC_005018	DERA	chr12:16064185-16190315	IgG	RBM10	NOTEST	0	6.43822	inf	0	1	1	no
XLOC_012454	XLOC_012454	SARS2	chr19:39405903-39423659	IgG	RBM10	NOTEST	0	6.43813	inf	0	1	1	no
XLOC_015162	XLOC_015162	EVA1C	chr21:33784744-33887710	IgG	RBM10	NOTEST	0	6.39627	inf	0	1	1	no
XLOC_000703	XLOC_000703	HIST2H2AC	chr1:149858524-149858961	IgG	RBM10	NOTEST	0	6.39467	inf	0	1	1	no
XLOC_003755	XLOC_003755	SNORA57	chr11:62430288-62441162	IgG	RBM10	NOTEST	0	6.39368	inf	0	1	1	no
XLOC_003880	XLOC_003880	FADD	chr11:70049268-70053508	IgG	RBM10	NOTEST	0	6.38836	inf	0	1	1	no
XLOC_019348	XLOC_019348	BPHL	chr6:3118925-3153432	IgG	RBM10	NOTEST	0	6.38586	inf	0	1	1	no
XLOC_019148	XLOC_019148	PFDN1	chr5:139624634-139682689	IgG	RBM10	NOTEST	0	6.38495	inf	0	1	1	no
XLOC_018767	XLOC_018767	MAML1	chr5:179159850-179204287	IgG	RBM10	NOTEST	0	6.37366	inf	0	1	1	no
XLOC_014787	XLOC_014787	CSNK2A1	chr20:463337-524482	IgG	RBM10	NOTEST	0	6.35389	inf	0	1	1	no
XLOC_014429	XLOC_014429	FAM110A	chr20:814339-826922	IgG	RBM10	NOTEST	0	6.34912	inf	0	1	1	no
XLOC_003232	XLOC_003232	ALDH18A1	chr10:97365685-97416567	IgG	RBM10	NOTEST	0	6.34395	inf	0	1	1	no
XLOC_003818	XLOC_003818	SIPA1	chr11:65405577-65418391	IgG	RBM10	NOTEST	0	6.33703	inf	0	1	1	no
XLOC_012040	XLOC_012040	MIER2	chr19:305574-344791	IgG	RBM10	NOTEST	0	6.33498	inf	0	1	1	no
XLOC_016225	XLOC_016225	NISCH	chr3:52489523-52527088	IgG	RBM10	NOTEST	0	6.32782	inf	0	1	1	no
XLOC_014594	XLOC_014594	EPB41L1	chr20:34679425-34820721	IgG	RBM10	NOTEST	0	6.3165	inf	0	1	1	no
XLOC_014862	XLOC_014862	SNX5	chr20:17922239-17949634	IgG	RBM10	NOTEST	0	6.31465	inf	0	1	1	no
XLOC_001147	XLOC_001147	HIST3H2BB	chr1:228645807-228646259	IgG	RBM10	NOTEST	0	6.31307	inf	0	1	1	no
XLOC_012587	XLOC_012587	SLC1A5	chr19:47278139-47291842	IgG	RBM10	NOTEST	0	6.29138	inf	0	1	1	no
XLOC_008745	XLOC_008745	NUTF2	chr16:67862059-67905219	IgG	RBM10	NOTEST	0	6.2886	inf	0	1	1	no
XLOC_015689	XLOC_015689	TRMU	chr22:46731297-46753237	IgG	RBM10	NOTEST	0	6.28707	inf	0	1	1	no
XLOC_005462	XLOC_005462	TMED2	chr12:124069075-124082688	IgG	RBM10	NOTEST	0	6.28304	inf	0	1	1	no
XLOC_012147	XLOC_012147	GPR108	chr19:6729924-6737633	IgG	RBM10	NOTEST	0	6.26539	inf	0	1	1	no
XLOC_012667	XLOC_012667	SNAR-D	chr19:50643458-50643577	IgG	RBM10	NOTEST	0	6.26365	inf	0	1	1	no
XLOC_011450	XLOC_011450	MPV17L2	chr19:18304039-18307550	IgG	RBM10	NOTEST	0	6.26347	inf	0	1	1	no
XLOC_009797	XLOC_009797	DLX4	chr17:48046561-48052323	IgG	RBM10	NOTEST	0	6.26249	inf	0	1	1	no
XLOC_009927	XLOC_009927	CDR2L	chr17:72983726-73001892	IgG	RBM10	NOTEST	0	6.26165	inf	0	1	1	no
XLOC_009266	XLOC_009266	VAC14	chr16:70721341-70835061	IgG	RBM10	NOTEST	0	6.25705	inf	0	1	1	no
XLOC_025501	XLOC_025501	SYN1	chrX:47420498-47479256	IgG	RBM10	NOTEST	0	6.25457	inf	0	1	1	no
XLOC_010726	XLOC_010726	NPTX1	chr17:78440632-78450404	IgG	RBM10	NOTEST	0	6.24126	inf	0	1	1	no
XLOC_019639	XLOC_019639	PTK7	chr6:43044005-43129458	IgG	RBM10	NOTEST	0	6.23235	inf	0	1	1	no
XLOC_006446	XLOC_006446	SLC7A1	chr13:30083550-30169825	IgG	RBM10	NOTEST	0	6.23124	inf	0	1	1	no
XLOC_011244	XLOC_011244	CCDC94	chr19:4247110-4269085	IgG	RBM10	NOTEST	0	6.22373	inf	0	1	1	no
XLOC_010735	XLOC_010735	SLC38A10	chr17:79218610-79269139	IgG	RBM10	NOTEST	0	6.221	inf	0	1	1	no
XLOC_008437	XLOC_008437	ZNF205	chr16:3160460-3170518	IgG	RBM10	NOTEST	0	6.2205	inf	0	1	1	no
XLOC_012678	XLOC_012678	C19orf48	chr19:51300949-51308110	IgG	RBM10	NOTEST	0	6.21493	inf	0	1	1	no
XLOC_012486	XLOC_012486	C19orf54	chr19:41223007-41255828	IgG	RBM10	NOTEST	0	6.19533	inf	0	1	1	no
XLOC_009192	XLOC_009192	CIAPIN1	chr16:57462086-57495187	IgG	RBM10	NOTEST	0	6.19221	inf	0	1	1	no
XLOC_008730	XLOC_008730	NOL3	chr16:67204399-67217883	IgG	RBM10	NOTEST	0	6.18939	inf	0	1	1	no
XLOC_014513	XLOC_014513	C20orf26	chr20:20015004-20341346	IgG	RBM10	NOTEST	0	6.18869	inf	0	1	1	no
XLOC_011387	XLOC_011387	DCAF15	chr19:14041999-14072256	IgG	RBM10	NOTEST	0	6.18744	inf	0	1	1	no
XLOC_011733	XLOC_011733	SAE1	chr19:47634079-47713893	IgG	RBM10	NOTEST	0	6.18055	inf	0	1	1	no
XLOC_000770	XLOC_000770	CHTOP	chr1:153591275-153618782	IgG	RBM10	NOTEST	0	6.17575	inf	0	1	1	no
XLOC_016775	XLOC_016775	POMGNT2	chr3:43120720-43147575	IgG	RBM10	NOTEST	0	6.17309	inf	0	1	1	no
XLOC_017956	XLOC_017956	ANKRD17	chr4:73940501-74124502	IgG	RBM10	NOTEST	0	6.17276	inf	0	1	1	no
XLOC_015086	XLOC_015086	TCFL5	chr20:61448413-61493115	IgG	RBM10	NOTEST	0	6.17256	inf	0	1	1	no
XLOC_024739	XLOC_024739	UCK1	chr9:134378288-134406662	IgG	RBM10	NOTEST	0	6.165	inf	0	1	1	no
XLOC_007366	XLOC_007366	TGFB3	chr14:76424441-76448092	IgG	RBM10	NOTEST	0	6.15171	inf	0	1	1	no
XLOC_012303	XLOC_012303	SMIM7	chr19:16756958-16770968	IgG	RBM10	NOTEST	0	6.14911	inf	0	1	1	no
XLOC_011196	XLOC_011196	MIDN	chr19:1248551-1259142	IgG	RBM10	NOTEST	0	6.14849	inf	0	1	1	no
XLOC_011959	XLOC_011959	BRSK1	chr19:55795533-55823903	IgG	RBM10	NOTEST	0	6.14519	inf	0	1	1	no
XLOC_011558	XLOC_011558	KMT2B	chr19:36208920-36229781	IgG	RBM10	NOTEST	0	6.12755	inf	0	1	1	no
XLOC_000472	XLOC_000472	GADD45A	chr1:68150859-68154021	IgG	RBM10	NOTEST	0	6.12556	inf	0	1	1	no
XLOC_003572	XLOC_003572	EIF3M	chr11:32605312-32816204	IgG	RBM10	NOTEST	0	6.11241	inf	0	1	1	no
XLOC_012213	XLOC_012213	TMED1	chr19:10942742-10946983	IgG	RBM10	NOTEST	0	6.11029	inf	0	1	1	no
XLOC_008677	XLOC_008677	MT1E	chr16:56659584-56661024	IgG	RBM10	NOTEST	0	6.10799	inf	0	1	1	no
XLOC_023913	XLOC_023913	TESK1	chr9:35605280-35618424	IgG	RBM10	NOTEST	0	6.10504	inf	0	1	1	no
XLOC_001275	XLOC_001275	TMEM52	chr1:1849028-1850740	IgG	RBM10	NOTEST	0	6.09808	inf	0	1	1	no
XLOC_006835	XLOC_006835	CHURC1,CHURC1-FNTB,FNTB	chr14:65381078-65569413	IgG	RBM10	NOTEST	0	6.09438	inf	0	1	1	no
XLOC_007745	XLOC_007745	MAP2K1	chr15:66679210-66790146	IgG	RBM10	NOTEST	0	6.08483	inf	0	1	1	no
XLOC_022326	XLOC_022326	ZNF282	chr7:148892576-148923339	IgG	RBM10	NOTEST	0	6.08215	inf	0	1	1	no
XLOC_025212	XLOC_025212	TMEM164	chrX:109245862-109421016	IgG	RBM10	NOTEST	0	6.08155	inf	0	1	1	no
XLOC_004544	XLOC_004544	MEN1	chr11:64570985-64578766	IgG	RBM10	NOTEST	0	6.07833	inf	0	1	1	no
XLOC_008456	XLOC_008456	NUDT16L1	chr16:4743693-4745860	IgG	RBM10	NOTEST	0	6.07809	inf	0	1	1	no
XLOC_024754	XLOC_024754	SURF4	chr9:136228324-136324525	IgG	RBM10	NOTEST	0	6.07323	inf	0	1	1	no
XLOC_004035	XLOC_004035	NCAM1	chr11:112830002-113149158	IgG	RBM10	NOTEST	0	6.07045	inf	0	1	1	no
XLOC_004567	XLOC_004567	MAP3K11	chr11:65365225-65381720	IgG	RBM10	NOTEST	0	6.06527	inf	0	1	1	no
XLOC_006138	XLOC_006138	ANKLE2	chr12:133302252-133338474	IgG	RBM10	NOTEST	0	6.06009	inf	0	1	1	no
XLOC_005226	XLOC_005226	AGAP2-AS1	chr12:58118075-58135944	IgG	RBM10	NOTEST	0	6.0562	inf	0	1	1	no
XLOC_008991	XLOC_008991	FAM86A	chr16:5121809-5147821	IgG	RBM10	NOTEST	0	6.05434	inf	0	1	1	no
XLOC_005558	XLOC_005558	LPCAT3	chr12:7085346-7125842	IgG	RBM10	NOTEST	0	6.04587	inf	0	1	1	no
XLOC_001374	XLOC_001374	ATP13A2	chr1:17312452-17338467	IgG	RBM10	NOTEST	0	6.04376	inf	0	1	1	no
XLOC_011271	XLOC_011271	ALKBH7	chr19:6372443-6375261	IgG	RBM10	NOTEST	0	6.04186	inf	0	1	1	no
XLOC_009236	XLOC_009236	ENKD1	chr16:67696849-67700628	IgG	RBM10	NOTEST	0	6.02558	inf	0	1	1	no
XLOC_011309	XLOC_011309	ZNF317	chr19:9251055-9274091	IgG	RBM10	NOTEST	0	6.02434	inf	0	1	1	no
XLOC_003838	XLOC_003838	PELI3	chr11:66233797-66244808	IgG	RBM10	NOTEST	0	6.02122	inf	0	1	1	no
XLOC_013238	XLOC_013238	STEAP3	chr2:119981383-120023227	IgG	RBM10	NOTEST	0	6.02094	inf	0	1	1	no
XLOC_024424	XLOC_024424	MSMP	chr9:35749276-35754274	IgG	RBM10	NOTEST	0	6.01946	inf	0	1	1	no
XLOC_003381	XLOC_003381	TUBGCP2	chr10:135092133-135126666	IgG	RBM10	NOTEST	0	6.01491	inf	0	1	1	no
XLOC_012204	XLOC_012204	TYK2	chr19:10461203-10491248	IgG	RBM10	NOTEST	0	6.0148	inf	0	1	1	no
XLOC_011190	XLOC_011190	CNN2	chr19:1026297-1039064	IgG	RBM10	NOTEST	0	6.00215	inf	0	1	1	no
XLOC_023500	XLOC_023500	PPP2CB	chr8:30643125-30670352	IgG	RBM10	NOTEST	0	6.00059	inf	0	1	1	no
XLOC_005927	XLOC_005927	PAWR	chr12:79985744-80084790	IgG	RBM10	NOTEST	0	5.9951	inf	0	1	1	no
XLOC_008977	XLOC_008977	TFAP4	chr16:4307186-4323001	IgG	RBM10	NOTEST	0	5.99307	inf	0	1	1	no
XLOC_000190	XLOC_000190	TCEB3	chr1:24069855-24104787	IgG	RBM10	NOTEST	0	5.99224	inf	0	1	1	no
XLOC_011517	XLOC_011517	LRP3	chr19:33685598-33716756	IgG	RBM10	NOTEST	0	5.9922	inf	0	1	1	no
XLOC_025855	XLOC_025855	MAGEA3	chrX:151934651-151938240	IgG	RBM10	NOTEST	0	5.99196	inf	0	1	1	no
XLOC_012785	XLOC_012785	ZNF579	chr19:56088890-56092211	IgG	RBM10	NOTEST	0	5.99002	inf	0	1	1	no
XLOC_020146	XLOC_020146	DXO	chr6:31937587-31949223	IgG	RBM10	NOTEST	0	5.98636	inf	0	1	1	no
XLOC_016023	XLOC_016023	TATDN2	chr3:10290176-10335133	IgG	RBM10	NOTEST	0	5.98433	inf	0	1	1	no
XLOC_007818	XLOC_007818	CRABP1	chr15:78632665-78640572	IgG	RBM10	NOTEST	0	5.9826	inf	0	1	1	no
XLOC_007417	XLOC_007417	DDX24	chr14:94517267-94547558	IgG	RBM10	NOTEST	0	5.97948	inf	0	1	1	no
XLOC_004381	XLOC_004381	SYT13	chr11:45261852-45307884	IgG	RBM10	NOTEST	0	5.97862	inf	0	1	1	no
XLOC_017147	XLOC_017147	SERP1	chr3:150259779-150264428	IgG	RBM10	NOTEST	0	5.97701	inf	0	1	1	no
XLOC_022729	XLOC_022729	ACTL6B	chr7:100240725-100254084	IgG	RBM10	NOTEST	0	5.9598	inf	0	1	1	no
XLOC_008413	XLOC_008413	NTN3	chr16:2521499-2524146	IgG	RBM10	NOTEST	0	5.95963	inf	0	1	1	no
XLOC_000894	XLOC_000894	UCK2	chr1:165796731-165880855	IgG	RBM10	NOTEST	0	5.95787	inf	0	1	1	no
XLOC_022931	XLOC_022931	RHEB	chr7:151163097-151217010	IgG	RBM10	NOTEST	0	5.951	inf	0	1	1	no
XLOC_013326	XLOC_013326	DAPL1	chr2:159651828-159672496	IgG	RBM10	NOTEST	0	5.94658	inf	0	1	1	no
XLOC_002070	XLOC_002070	COPA	chr1:160258376-160328742	IgG	RBM10	NOTEST	0	5.94102	inf	0	1	1	no
XLOC_019093	XLOC_019093	2008-09-01	chr5:132083136-132113561	IgG	RBM10	NOTEST	0	5.93465	inf	0	1	1	no
XLOC_012655	XLOC_012655	VRK3	chr19:50479723-50528805	IgG	RBM10	NOTEST	0	5.93342	inf	0	1	1	no
XLOC_025066	XLOC_025066	TSR2	chrX:54466852-54471731	IgG	RBM10	NOTEST	0	5.93005	inf	0	1	1	no
XLOC_019625	XLOC_019625	BYSL	chr6:41888964-41900784	IgG	RBM10	NOTEST	0	5.92537	inf	0	1	1	no
XLOC_008474	XLOC_008474	RMI2	chr16:11439310-11445617	IgG	RBM10	NOTEST	0	5.92497	inf	0	1	1	no
XLOC_012342	XLOC_012342	LPAR2	chr19:19734465-19739039	IgG	RBM10	NOTEST	0	5.92277	inf	0	1	1	no
XLOC_006877	XLOC_006877	ZNF410	chr14:74353317-74398991	IgG	RBM10	NOTEST	0	5.91997	inf	0	1	1	no
XLOC_011339	XLOC_011339	C19orf52	chr19:11039423-11040916	IgG	RBM10	NOTEST	0	5.91572	inf	0	1	1	no
XLOC_019285	XLOC_019285	RAB24	chr5:176728190-176730745	IgG	RBM10	NOTEST	0	5.90689	inf	0	1	1	no
XLOC_013278	XLOC_013278	LOC150776	chr2:132202795-132366974	IgG	RBM10	NOTEST	0	5.90223	inf	0	1	1	no
XLOC_013380	XLOC_013380	HOXD10	chr2:176981491-176984670	IgG	RBM10	NOTEST	0	5.90033	inf	0	1	1	no
XLOC_012646	XLOC_012646	IRF3	chr19:50162825-50177173	IgG	RBM10	NOTEST	0	5.9	inf	0	1	1	no
XLOC_017742	XLOC_017742	SAP30	chr4:174292092-174298683	IgG	RBM10	NOTEST	0	5.89484	inf	0	1	1	no
XLOC_018840	XLOC_018840	ZNF622	chr5:16451627-16465894	IgG	RBM10	NOTEST	0	5.88845	inf	0	1	1	no
XLOC_019894	XLOC_019894	PCMT1	chr6:150070830-150132557	IgG	RBM10	NOTEST	0	5.88706	inf	0	1	1	no
XLOC_014612	XLOC_014612	SNORA71E	chr20:37075296-37079564	IgG	RBM10	NOTEST	0	5.88547	inf	0	1	1	no
XLOC_019647	XLOC_019647	POLR1C	chr6:43484776-43489246	IgG	RBM10	NOTEST	0	5.88345	inf	0	1	1	no
XLOC_020538	XLOC_020538	EZR	chr6:159186772-159243272	IgG	RBM10	NOTEST	0	5.87249	inf	0	1	1	no
XLOC_001602	XLOC_001602	LRRC41	chr1:46713366-46769038	IgG	RBM10	NOTEST	0	5.86952	inf	0	1	1	no
XLOC_024179	XLOC_024179	COQ4	chr9:131084790-131096351	IgG	RBM10	NOTEST	0	5.86538	inf	0	1	1	no
XLOC_019448	XLOC_019448	HIST1H2AI	chr6:27775976-27776445	IgG	RBM10	NOTEST	0	5.85782	inf	0	1	1	no
XLOC_019500	XLOC_019500	C6orf136	chr6:30614815-30640830	IgG	RBM10	NOTEST	0	5.84779	inf	0	1	1	no
XLOC_015606	XLOC_015606	GCAT	chr22:38203911-38213183	IgG	RBM10	NOTEST	0	5.84291	inf	0	1	1	no
XLOC_001450	XLOC_001450	GPN2	chr1:27205872-27216869	IgG	RBM10	NOTEST	0	5.84267	inf	0	1	1	no
XLOC_000363	XLOC_000363	CCDC24	chr1:44457279-44497164	IgG	RBM10	NOTEST	0	5.8424	inf	0	1	1	no
XLOC_014624	XLOC_014624	PLCG1	chr20:39657461-39804357	IgG	RBM10	NOTEST	0	5.83811	inf	0	1	1	no
XLOC_024752	XLOC_024752	MED22	chr9:136207750-136215011	IgG	RBM10	NOTEST	0	5.83787	inf	0	1	1	no
XLOC_023283	XLOC_023283	SQLE	chr8:126010719-126034525	IgG	RBM10	NOTEST	0	5.83537	inf	0	1	1	no
XLOC_015817	XLOC_015817	THOC5	chr22:29904155-29949736	IgG	RBM10	NOTEST	0	5.83323	inf	0	1	1	no
XLOC_002224	XLOC_002224	LAD1	chr1:201349965-201368669	IgG	RBM10	NOTEST	0	5.82995	inf	0	1	1	no
XLOC_020166	XLOC_020166	PSMB8	chr6:32808493-32821748	IgG	RBM10	NOTEST	0	5.82793	inf	0	1	1	no
XLOC_016697	XLOC_016697	RAF1	chr3:12598512-12705700	IgG	RBM10	NOTEST	0	5.82181	inf	0	1	1	no
XLOC_001011	XLOC_001011	RPS10P7	chr1:201489031-201489720	IgG	RBM10	NOTEST	0	5.81984	inf	0	1	1	no
XLOC_001250	XLOC_001250	C1orf159	chr1:1017197-1051736	IgG	RBM10	NOTEST	0	5.80801	inf	0	1	1	no
XLOC_019370	XLOC_019370	TMEM14C	chr6:10723147-10731362	IgG	RBM10	NOTEST	0	5.80739	inf	0	1	1	no
XLOC_006807	XLOC_006807	PSMA3	chr14:58711522-58764855	IgG	RBM10	NOTEST	0	5.79863	inf	0	1	1	no
XLOC_011644	XLOC_011644	CCDC97	chr19:41816093-41830788	IgG	RBM10	NOTEST	0	5.79832	inf	0	1	1	no
XLOC_006725	XLOC_006725	GMPR2	chr14:24701627-24708447	IgG	RBM10	NOTEST	0	5.79693	inf	0	1	1	no
XLOC_013716	XLOC_013716	DTNB	chr2:25600066-25896516	IgG	RBM10	NOTEST	0	5.79245	inf	0	1	1	no
XLOC_019449	XLOC_019449	HIST1H3H	chr6:27777841-27778314	IgG	RBM10	NOTEST	0	5.78266	inf	0	1	1	no
XLOC_003110	XLOC_003110	ZWINT	chr10:58117198-58121034	IgG	RBM10	NOTEST	0	5.78247	inf	0	1	1	no
XLOC_017805	XLOC_017805	MFSD10	chr4:2932287-2936586	IgG	RBM10	NOTEST	0	5.77831	inf	0	1	1	no
XLOC_000356	XLOC_000356	ST3GAL3	chr1:44173203-44396837	IgG	RBM10	NOTEST	0	5.77658	inf	0	1	1	no
XLOC_020252	XLOC_020252	MRPL2	chr6:43021766-43027242	IgG	RBM10	NOTEST	0	5.77463	inf	0	1	1	no
XLOC_009124	XLOC_009124	ZNF688	chr16:30581018-30583728	IgG	RBM10	NOTEST	0	5.77453	inf	0	1	1	no
XLOC_009998	XLOC_009998	CCDC137	chr17:79633760-79640936	IgG	RBM10	NOTEST	0	5.77318	inf	0	1	1	no
XLOC_017356	XLOC_017356	MAN2B2	chr4:6576900-6624131	IgG	RBM10	NOTEST	0	5.76124	inf	0	1	1	no
XLOC_011971	XLOC_011971	U2AF2	chr19:56165415-56186082	IgG	RBM10	NOTEST	0	5.76108	inf	0	1	1	no
XLOC_008759	XLOC_008759	CIRH1A	chr16:69166498-69202937	IgG	RBM10	NOTEST	0	5.75439	inf	0	1	1	no
XLOC_013518	XLOC_013518	RQCD1	chr2:219433302-219461158	IgG	RBM10	NOTEST	0	5.75233	inf	0	1	1	no
XLOC_019245	XLOC_019245	NUDCD2	chr5:162880585-162887143	IgG	RBM10	NOTEST	0	5.74364	inf	0	1	1	no
XLOC_005433	XLOC_005433	MLEC	chr12:121124948-121139667	IgG	RBM10	NOTEST	0	5.73673	inf	0	1	1	no
XLOC_000046	XLOC_000046	SMIM1	chr1:3689324-3692546	IgG	RBM10	NOTEST	0	5.73007	inf	0	1	1	no
XLOC_004543	XLOC_004543	MAP4K2	chr11:64556608-64570713	IgG	RBM10	NOTEST	0	5.72899	inf	0	1	1	no
XLOC_016802	XLOC_016802	SCAP	chr3:47455183-47517445	IgG	RBM10	NOTEST	0	5.72842	inf	0	1	1	no
XLOC_000886	XLOC_000886	HSD17B7	chr1:162760495-162782608	IgG	RBM10	NOTEST	0	5.7251	inf	0	1	1	no
XLOC_000445	XLOC_000445	NFIA	chr1:61542945-61928460	IgG	RBM10	NOTEST	0	5.7155	inf	0	1	1	no
XLOC_008220	XLOC_008220	FBXO22-AS1	chr15:76196199-76227608	IgG	RBM10	NOTEST	0	5.71266	inf	0	1	1	no
XLOC_003250	XLOC_003250	CRTAC1	chr10:99609994-99790585	IgG	RBM10	NOTEST	0	5.70861	inf	0	1	1	no
XLOC_014750	XLOC_014750	GID8	chr20:61569440-61579827	IgG	RBM10	NOTEST	0	5.70526	inf	0	1	1	no
XLOC_013217	XLOC_013217	SLC20A1	chr2:113403433-113421400	IgG	RBM10	NOTEST	0	5.70494	inf	0	1	1	no
XLOC_019488	XLOC_019488	PPP1R11	chr6:30034931-30043628	IgG	RBM10	NOTEST	0	5.70293	inf	0	1	1	no
XLOC_024810	XLOC_024810	LRRC26	chr9:140033608-140064491	IgG	RBM10	NOTEST	0	5.70233	inf	0	1	1	no
XLOC_012550	XLOC_012550	TRAPPC6A	chr19:45666185-45681501	IgG	RBM10	NOTEST	0	5.69505	inf	0	1	1	no
XLOC_019598	XLOC_019598	SRSF3	chr6:36562089-36572244	IgG	RBM10	NOTEST	0	5.69134	inf	0	1	1	no
XLOC_012050	XLOC_012050	R3HDM4	chr19:896502-913225	IgG	RBM10	NOTEST	0	5.68977	inf	0	1	1	no
XLOC_025892	XLOC_025892	CMC4,MTCP1	chrX:154289899-154299547	IgG	RBM10	NOTEST	0	5.67975	inf	0	1	1	no
XLOC_009230	XLOC_009230	TPPP3	chr16:67423709-67427438	IgG	RBM10	NOTEST	0	5.6723	inf	0	1	1	no
XLOC_017090	XLOC_017090	MRPL3	chr3:131181044-131221860	IgG	RBM10	NOTEST	0	5.65848	inf	0	1	1	no
XLOC_022673	XLOC_022673	HEPACAM2	chr7:92817898-92855832	IgG	RBM10	NOTEST	0	5.64172	inf	0	1	1	no
XLOC_014320	XLOC_014320	CNPPD1	chr2:220036618-220041702	IgG	RBM10	NOTEST	0	5.63807	inf	0	1	1	no
XLOC_016095	XLOC_016095	CTDSPL	chr3:37903668-38025960	IgG	RBM10	NOTEST	0	5.63481	inf	0	1	1	no
XLOC_009232	XLOC_009232	ATP6V0D1	chr16:67471916-67515089	IgG	RBM10	NOTEST	0	5.63187	inf	0	1	1	no
XLOC_006727	XLOC_006727	LTB4R,LTB4R2	chr14:24769059-24787242	IgG	RBM10	NOTEST	0	5.63087	inf	0	1	1	no
XLOC_007361	XLOC_007361	ACYP1	chr14:75519927-75530736	IgG	RBM10	NOTEST	0	5.62556	inf	0	1	1	no
XLOC_015626	XLOC_015626	TAB1	chr22:39795758-39833133	IgG	RBM10	NOTEST	0	5.62429	inf	0	1	1	no
XLOC_003359	XLOC_003359	UROS	chr10:127477146-127511837	IgG	RBM10	NOTEST	0	5.61942	inf	0	1	1	no
XLOC_024807	XLOC_024807	SAPCD2	chr9:139956578-139965028	IgG	RBM10	NOTEST	0	5.61472	inf	0	1	1	no
XLOC_019733	XLOC_019733	RIPPLY2	chr6:84562984-84567234	IgG	RBM10	NOTEST	0	5.6122	inf	0	1	1	no
XLOC_006090	XLOC_006090	LINC01089	chr12:122233172-122241390	IgG	RBM10	NOTEST	0	5.60791	inf	0	1	1	no
XLOC_013540	XLOC_013540	TMEM198	chr2:220408744-220415317	IgG	RBM10	NOTEST	0	5.60629	inf	0	1	1	no
XLOC_009333	XLOC_009333	C16orf95	chr16:87336403-87351026	IgG	RBM10	NOTEST	0	5.60355	inf	0	1	1	no
XLOC_017797	XLOC_017797	SLBP	chr4:1694526-1714030	IgG	RBM10	NOTEST	0	5.60144	inf	0	1	1	no
XLOC_005731	XLOC_005731	DDX23	chr12:49223538-49245957	IgG	RBM10	NOTEST	0	5.59835	inf	0	1	1	no
XLOC_001747	XLOC_001747	GFI1	chr1:92940317-92952433	IgG	RBM10	NOTEST	0	5.58762	inf	0	1	1	no
XLOC_014618	XLOC_014618	ACTR5	chr20:37377096-37401089	IgG	RBM10	NOTEST	0	5.57273	inf	0	1	1	no
XLOC_011446	XLOC_011446	ARRDC2	chr19:18111940-18124911	IgG	RBM10	NOTEST	0	5.56794	inf	0	1	1	no
XLOC_016410	XLOC_016410	CHCHD6	chr3:126423062-126679263	IgG	RBM10	NOTEST	0	5.56135	inf	0	1	1	no
XLOC_012343	XLOC_012343	GMIP	chr19:19740281-19754476	IgG	RBM10	NOTEST	0	5.55633	inf	0	1	1	no
XLOC_021918	XLOC_021918	UBE2D4	chr7:43966034-44058748	IgG	RBM10	NOTEST	0	5.55486	inf	0	1	1	no
XLOC_008731	XLOC_008731	E2F4	chr16:67226067-67232821	IgG	RBM10	NOTEST	0	5.55382	inf	0	1	1	no
XLOC_017348	XLOC_017348	NSG1	chr4:4387982-4543775	IgG	RBM10	NOTEST	0	5.53822	inf	0	1	1	no
XLOC_016209	XLOC_016209	RBM15B	chr3:51428698-51534018	IgG	RBM10	NOTEST	0	5.53792	inf	0	1	1	no
XLOC_025670	XLOC_025670	TMSB15A	chrX:101768609-101771699	IgG	RBM10	NOTEST	0	5.53053	inf	0	1	1	no
XLOC_005470	XLOC_005470	BRI3BP	chr12:125478193-125511969	IgG	RBM10	NOTEST	0	5.52847	inf	0	1	1	no
XLOC_013758	XLOC_013758	LOC100288911	chr2:36581891-36582713	IgG	RBM10	NOTEST	0	5.5275	inf	0	1	1	no
XLOC_018570	XLOC_018570	EGR1	chr5:137801180-137805004	IgG	RBM10	NOTEST	0	5.52643	inf	0	1	1	no
XLOC_023830	XLOC_023830	COMMD5	chr8:146075550-146078963	IgG	RBM10	NOTEST	0	5.52511	inf	0	1	1	no
XLOC_003420	XLOC_003420	BRSK2	chr11:1411128-1483919	IgG	RBM10	NOTEST	0	5.5245	inf	0	1	1	no
XLOC_004044	XLOC_004044	REXO2	chr11:114310107-114321000	IgG	RBM10	NOTEST	0	5.51637	inf	0	1	1	no
XLOC_003883	XLOC_003883	CTTN	chr11:70244611-70282690	IgG	RBM10	NOTEST	0	5.51125	inf	0	1	1	no
XLOC_011447	XLOC_011447	MAST3	chr19:18169804-18262499	IgG	RBM10	NOTEST	0	5.51041	inf	0	1	1	no
XLOC_012786	XLOC_012786	FIZ1	chr19:56102736-56110893	IgG	RBM10	NOTEST	0	5.50966	inf	0	1	1	no
XLOC_004710	XLOC_004710	SNORA25	chr11:93463680-93463812	IgG	RBM10	NOTEST	0	5.50608	inf	0	1	1	no
XLOC_016116	XLOC_016116	EIF1B	chr3:39850404-40353915	IgG	RBM10	NOTEST	0	5.49859	inf	0	1	1	no
XLOC_018111	XLOC_018111	NDUFC1	chr4:140211070-140311935	IgG	RBM10	NOTEST	0	5.49662	inf	0	1	1	no
XLOC_016803	XLOC_016803	ELP6	chr3:47537129-47555199	IgG	RBM10	NOTEST	0	5.49237	inf	0	1	1	no
XLOC_007633	XLOC_007633	CHAC1	chr15:41245635-41248717	IgG	RBM10	NOTEST	0	5.49176	inf	0	1	1	no
XLOC_008379	XLOC_008379	GNPTG	chr16:1401899-1464721	IgG	RBM10	NOTEST	0	5.48974	inf	0	1	1	no
XLOC_014328	XLOC_014328	DNPEP	chr2:220238179-220252662	IgG	RBM10	NOTEST	0	5.48524	inf	0	1	1	no
XLOC_015333	XLOC_015333	C21orf59	chr21:33973983-33984918	IgG	RBM10	NOTEST	0	5.48038	inf	0	1	1	no
XLOC_025371	XLOC_025371	TAZ	chrX:153626570-153650063	IgG	RBM10	NOTEST	0	5.47499	inf	0	1	1	no
XLOC_004500	XLOC_004500	GANAB	chr11:62392297-62414198	IgG	RBM10	NOTEST	0	5.47246	inf	0	1	1	no
XLOC_025725	XLOC_025725	RNF113A	chrX:119004494-119010629	IgG	RBM10	NOTEST	0	5.46317	inf	0	1	1	no
XLOC_019604	XLOC_019604	PIM1	chr6:37137921-37143204	IgG	RBM10	NOTEST	0	5.45923	inf	0	1	1	no
XLOC_003159	XLOC_003159	DNAJC9	chr10:75002581-75007025	IgG	RBM10	NOTEST	0	5.45217	inf	0	1	1	no
XLOC_011935	XLOC_011935	TSEN34	chr19:54694118-54698394	IgG	RBM10	NOTEST	0	5.44403	inf	0	1	1	no
XLOC_013526	XLOC_013526	CDK5R2	chr2:219824349-219826877	IgG	RBM10	NOTEST	0	5.43784	inf	0	1	1	no
XLOC_024803	XLOC_024803	ABCA2	chr9:139901685-139931234	IgG	RBM10	NOTEST	0	5.43401	inf	0	1	1	no
XLOC_005409	XLOC_005409	PLBD2	chr12:113796370-113827458	IgG	RBM10	NOTEST	0	5.43167	inf	0	1	1	no
XLOC_013907	XLOC_013907	LOXL3	chr2:74753774-74784678	IgG	RBM10	NOTEST	0	5.43107	inf	0	1	1	no
XLOC_014378	XLOC_014378	HJURP	chr2:234745346-234763212	IgG	RBM10	NOTEST	0	5.43101	inf	0	1	1	no
XLOC_022216	XLOC_022216	HILPDA	chr7:128095883-128098472	IgG	RBM10	NOTEST	0	5.42913	inf	0	1	1	no
XLOC_007752	XLOC_007752	MAP2K5	chr15:67835020-68099455	IgG	RBM10	NOTEST	0	5.42464	inf	0	1	1	no
XLOC_009202	XLOC_009202	CNOT1	chr16:58549382-58663790	IgG	RBM10	NOTEST	0	5.41613	inf	0	1	1	no
XLOC_008930	XLOC_008930	SNORA10	chr16:2012061-2014827	IgG	RBM10	NOTEST	0	5.41127	inf	0	1	1	no
XLOC_009829	XLOC_009829	AKAP1	chr17:55162552-55198710	IgG	RBM10	NOTEST	0	5.4069	inf	0	1	1	no
XLOC_003803	XLOC_003803	POLA2	chr11:65029431-65065088	IgG	RBM10	NOTEST	0	5.39846	inf	0	1	1	no
XLOC_004824	XLOC_004824	CCDC153	chr11:119060962-119066584	IgG	RBM10	NOTEST	0	5.39793	inf	0	1	1	no
XLOC_001467	XLOC_001467	SNHG12	chr1:28879528-28908366	IgG	RBM10	NOTEST	0	5.38314	inf	0	1	1	no
XLOC_018575	XLOC_018575	UBE2D2	chr5:138940750-139008018	IgG	RBM10	NOTEST	0	5.37572	inf	0	1	1	no
XLOC_006101	XLOC_006101	VPS37B	chr12:123349874-123380712	IgG	RBM10	NOTEST	0	5.37425	inf	0	1	1	no
XLOC_024070	XLOC_024070	MSANTD3,MSANTD3-TMEFF1,TMEFF1	chr9:103189494-103339918	IgG	RBM10	NOTEST	0	5.3704	inf	0	1	1	no
XLOC_009046	XLOC_009046	GPRC5B	chr16:19870292-19896151	IgG	RBM10	NOTEST	0	5.3689	inf	0	1	1	no
XLOC_001138	XLOC_001138	SNAP47	chr1:227916239-227968932	IgG	RBM10	NOTEST	0	5.36818	inf	0	1	1	no
XLOC_009368	XLOC_009368	TIMM22	chr17:900356-905390	IgG	RBM10	NOTEST	0	5.36603	inf	0	1	1	no
XLOC_009091	XLOC_009091	NUPR1	chr16:28548661-28550495	IgG	RBM10	NOTEST	0	5.36591	inf	0	1	1	no
XLOC_008823	XLOC_008823	HSBP1	chr16:83841507-83846607	IgG	RBM10	NOTEST	0	5.35927	inf	0	1	1	no
XLOC_014922	XLOC_014922	PLAGL2	chr20:30780306-30795546	IgG	RBM10	NOTEST	0	5.35799	inf	0	1	1	no
XLOC_024230	XLOC_024230	CEL	chr9:135937364-135947250	IgG	RBM10	NOTEST	0	5.35494	inf	0	1	1	no
XLOC_014631	XLOC_014631	IFT52	chr20:42219578-42275862	IgG	RBM10	NOTEST	0	5.35486	inf	0	1	1	no
XLOC_000380	XLOC_000380	TOE1	chr1:45794913-45956840	IgG	RBM10	NOTEST	0	5.35287	inf	0	1	1	no
XLOC_014812	XLOC_014812	LZTS3	chr20:3143262-3154238	IgG	RBM10	NOTEST	0	5.3395	inf	0	1	1	no
XLOC_020079	XLOC_020079	TRIM27	chr6:28870778-28891768	IgG	RBM10	NOTEST	0	5.3381	inf	0	1	1	no
XLOC_003947	XLOC_003947	TMEM126A	chr11:85358962-85367597	IgG	RBM10	NOTEST	0	5.33703	inf	0	1	1	no
XLOC_013784	XLOC_013784	COX7A2L	chr2:42577644-42588356	IgG	RBM10	NOTEST	0	5.33662	inf	0	1	1	no
XLOC_006017	XLOC_006017	FOXN4	chr12:109715782-109747025	IgG	RBM10	NOTEST	0	5.32965	inf	0	1	1	no
XLOC_014236	XLOC_014236	HSPD1	chr2:198351307-198418423	IgG	RBM10	NOTEST	0	5.31776	inf	0	1	1	no
XLOC_012992	XLOC_012992	EPCAM	chr2:47596286-47614167	IgG	RBM10	NOTEST	0	5.31677	inf	0	1	1	no
XLOC_020259	XLOC_020259	XPO5	chr6:43490067-43543812	IgG	RBM10	NOTEST	0	5.31028	inf	0	1	1	no
XLOC_002340	XLOC_002340	PARP1	chr1:226548391-226595801	IgG	RBM10	NOTEST	0	5.30646	inf	0	1	1	no
XLOC_002239	XLOC_002239	CYB5R1	chr1:202931000-202936404	IgG	RBM10	NOTEST	0	5.29824	inf	0	1	1	no
XLOC_007164	XLOC_007164	C14orf93	chr14:23456109-23479410	IgG	RBM10	NOTEST	0	5.2963	inf	0	1	1	no
XLOC_016427	XLOC_016427	HMCES	chr3:128997683-129024135	IgG	RBM10	NOTEST	0	5.29616	inf	0	1	1	no
XLOC_017358	XLOC_017358	LOC93622	chr4:6675820-6677774	IgG	RBM10	NOTEST	0	5.28876	inf	0	1	1	no
XLOC_015596	XLOC_015596	KCTD17	chr22:37447775-37459430	IgG	RBM10	NOTEST	0	5.28843	inf	0	1	1	no
XLOC_015331	XLOC_015331	SNORA80A	chr21:33664123-33765312	IgG	RBM10	NOTEST	0	5.28805	inf	0	1	1	no
XLOC_004169	XLOC_004169	PIDD1	chr11:799178-805250	IgG	RBM10	NOTEST	0	5.28016	inf	0	1	1	no
XLOC_015600	XLOC_015600	SH3BP1	chr22:38035683-38054384	IgG	RBM10	NOTEST	0	5.27657	inf	0	1	1	no
XLOC_019585	XLOC_019585	PPARD	chr6:35310334-35395968	IgG	RBM10	NOTEST	0	5.27548	inf	0	1	1	no
XLOC_022298	XLOC_022298	ZYX	chr7:143078359-143220540	IgG	RBM10	NOTEST	0	5.27442	inf	0	1	1	no
XLOC_015882	XLOC_015882	ANKRD54	chr22:38226861-38240378	IgG	RBM10	NOTEST	0	5.27049	inf	0	1	1	no
XLOC_019346	XLOC_019346	NQO2	chr6:3000049-3020110	IgG	RBM10	NOTEST	0	5.26982	inf	0	1	1	no
XLOC_016125	XLOC_016125	SS18L2	chr3:42589458-42690233	IgG	RBM10	NOTEST	0	5.25992	inf	0	1	1	no
XLOC_009126	XLOC_009126	ZNF689	chr16:30613878-30622096	IgG	RBM10	NOTEST	0	5.25747	inf	0	1	1	no
XLOC_011417	XLOC_011417	FAM32A	chr19:16296234-16302857	IgG	RBM10	NOTEST	0	5.25049	inf	0	1	1	no
XLOC_004671	XLOC_004671	CLNS1A	chr11:77327195-77348851	IgG	RBM10	NOTEST	0	5.24138	inf	0	1	1	no
XLOC_015430	XLOC_015430	SPATC1L	chr21:47581061-47604373	IgG	RBM10	NOTEST	0	5.22366	inf	0	1	1	no
XLOC_007480	XLOC_007480	CYFIP1	chr15:22892648-23003603	IgG	RBM10	NOTEST	0	5.22171	inf	0	1	1	no
XLOC_003913	XLOC_003913	PPME1	chr11:73882107-73965748	IgG	RBM10	NOTEST	0	5.21262	inf	0	1	1	no
XLOC_005492	XLOC_005492	ULK1	chr12:132379278-132407707	IgG	RBM10	NOTEST	0	5.21042	inf	0	1	1	no
XLOC_024816	XLOC_024816	RNF208	chr9:140114698-140115775	IgG	RBM10	NOTEST	0	5.20723	inf	0	1	1	no
XLOC_008170	XLOC_008170	ANP32A	chr15:69070874-69113261	IgG	RBM10	NOTEST	0	5.19753	inf	0	1	1	no
XLOC_014063	XLOC_014063	SAP130	chr2:128698790-128784869	IgG	RBM10	NOTEST	0	5.19297	inf	0	1	1	no
XLOC_002028	XLOC_002028	ISG20L2	chr1:156692412-156697705	IgG	RBM10	NOTEST	0	5.18985	inf	0	1	1	no
XLOC_007658	XLOC_007658	CKMT1A	chr15:43985083-43991420	IgG	RBM10	NOTEST	0	5.18788	inf	0	1	1	no
XLOC_015079	XLOC_015079	CABLES2	chr20:60963685-60982339	IgG	RBM10	NOTEST	0	5.18281	inf	0	1	1	no
XLOC_013534	XLOC_013534	DNAJB2	chr2:220144039-220151622	IgG	RBM10	NOTEST	0	5.1754	inf	0	1	1	no
XLOC_011304	XLOC_011304	2002-03-01	chr19:8478186-8503899	IgG	RBM10	NOTEST	0	5.172	inf	0	1	1	no
XLOC_007329	XLOC_007329	ACTN1	chr14:69340839-69446083	IgG	RBM10	NOTEST	0	5.17022	inf	0	1	1	no
XLOC_003405	XLOC_003405	TMEM80	chr11:644224-705028	IgG	RBM10	NOTEST	0	5.17012	inf	0	1	1	no
XLOC_002352	XLOC_002352	TRIM11	chr1:228581376-228594517	IgG	RBM10	NOTEST	0	5.16928	inf	0	1	1	no
XLOC_025695	XLOC_025695	PSMD10	chrX:107327434-107334874	IgG	RBM10	NOTEST	0	5.16748	inf	0	1	1	no
XLOC_013626	XLOC_013626	PPP1R7	chr2:242045513-242123065	IgG	RBM10	NOTEST	0	5.16499	inf	0	1	1	no
XLOC_000216	XLOC_000216	CEP85	chr1:26560643-26605529	IgG	RBM10	NOTEST	0	5.16362	inf	0	1	1	no
XLOC_010250	XLOC_010250	KIAA0100	chr17:26926150-26972177	IgG	RBM10	NOTEST	0	5.16069	inf	0	1	1	no
XLOC_000265	XLOC_000265	TXLNA	chr1:32645344-32663886	IgG	RBM10	NOTEST	0	5.14877	inf	0	1	1	no
XLOC_010557	XLOC_010557	CUEDC1	chr17:55938603-56032684	IgG	RBM10	NOTEST	0	5.14412	inf	0	1	1	no
XLOC_011386	XLOC_011386	CC2D1A	chr19:14016955-14041693	IgG	RBM10	NOTEST	0	5.13418	inf	0	1	1	no
XLOC_025881	XLOC_025881	SLC10A3	chrX:153715644-153719029	IgG	RBM10	NOTEST	0	5.13301	inf	0	1	1	no
XLOC_013726	XLOC_013726	PREB	chr2:27346656-27357542	IgG	RBM10	NOTEST	0	5.13127	inf	0	1	1	no
XLOC_008687	XLOC_008687	NUP93	chr16:56764016-56878861	IgG	RBM10	NOTEST	0	5.13008	inf	0	1	1	no
XLOC_008132	XLOC_008132	FAM96A	chr15:64364757-64386207	IgG	RBM10	NOTEST	0	5.12903	inf	0	1	1	no
XLOC_025008	XLOC_025008	FTSJ1	chrX:48334408-48344752	IgG	RBM10	NOTEST	0	5.12775	inf	0	1	1	no
XLOC_016429	XLOC_016429	IFT122	chr3:129149786-129239350	IgG	RBM10	NOTEST	0	5.12738	inf	0	1	1	no
XLOC_011525	XLOC_011525	PDCD2L	chr19:34895302-34917072	IgG	RBM10	NOTEST	0	5.11695	inf	0	1	1	no
XLOC_010532	XLOC_010532	PPP1R9B	chr17:48211098-48227878	IgG	RBM10	NOTEST	0	5.11616	inf	0	1	1	no
XLOC_009661	XLOC_009661	STARD3	chr17:37793332-37820454	IgG	RBM10	NOTEST	0	5.1158	inf	0	1	1	no
XLOC_023008	XLOC_023008	TUSC3	chr8:15397595-15624158	IgG	RBM10	NOTEST	0	5.1136	inf	0	1	1	no
XLOC_019307	XLOC_019307	ADAMTS2	chr5:178537851-178772431	IgG	RBM10	NOTEST	0	5.11313	inf	0	1	1	no
XLOC_024814	XLOC_024814	TPRN	chr9:140086068-140095163	IgG	RBM10	NOTEST	0	5.11164	inf	0	1	1	no
XLOC_013969	XLOC_013969	ANKRD39	chr2:97513723-97523756	IgG	RBM10	NOTEST	0	5.11027	inf	0	1	1	no
XLOC_003140	XLOC_003140	PPA1	chr10:71962585-71993190	IgG	RBM10	NOTEST	0	5.11002	inf	0	1	1	no
XLOC_009515	XLOC_009515	DRG2	chr17:17991180-18011299	IgG	RBM10	NOTEST	0	5.10272	inf	0	1	1	no
XLOC_003393	XLOC_003393	PSMD13	chr11:236807-252984	IgG	RBM10	NOTEST	0	5.09822	inf	0	1	1	no
XLOC_012193	XLOC_012193	FBXL12	chr19:9920942-9929731	IgG	RBM10	NOTEST	0	5.0924	inf	0	1	1	no
XLOC_014942	XLOC_014942	TRPC4AP	chr20:33543637-33680618	IgG	RBM10	NOTEST	0	5.08922	inf	0	1	1	no
XLOC_015368	XLOC_015368	PSMG1	chr21:40547371-40555440	IgG	RBM10	NOTEST	0	5.08171	inf	0	1	1	no
XLOC_003743	XLOC_003743	FEN1	chr11:61560108-61564714	IgG	RBM10	NOTEST	0	5.0727	inf	0	1	1	no
XLOC_002231	XLOC_002231	ARL8A	chr1:202102531-202113871	IgG	RBM10	NOTEST	0	5.0704	inf	0	1	1	no
XLOC_003870	XLOC_003870	LRP5	chr11:68080076-68216743	IgG	RBM10	NOTEST	0	5.06827	inf	0	1	1	no
XLOC_009929	XLOC_009929	KCTD2	chr17:73028661-73061984	IgG	RBM10	NOTEST	0	5.06275	inf	0	1	1	no
XLOC_007083	XLOC_007083	TRAF3	chr14:103243815-103377837	IgG	RBM10	NOTEST	0	5.06149	inf	0	1	1	no
XLOC_020564	XLOC_020564	MPC1	chr6:166778407-166796501	IgG	RBM10	NOTEST	0	5.05291	inf	0	1	1	no
XLOC_012460	XLOC_012460	LRFN1	chr19:39797456-39805976	IgG	RBM10	NOTEST	0	5.04692	inf	0	1	1	no
XLOC_000157	XLOC_000157	PQLC2	chr1:19638739-19658922	IgG	RBM10	NOTEST	0	5.03703	inf	0	1	1	no
XLOC_011187	XLOC_011187	ARID3A	chr19:926036-972803	IgG	RBM10	NOTEST	0	5.0358	inf	0	1	1	no
XLOC_018275	XLOC_018275	GUSBP1	chr5:21459588-21589481	IgG	RBM10	NOTEST	0	5.03158	inf	0	1	1	no
XLOC_012652	XLOC_012652	AKT1S1	chr19:50372289-50392007	IgG	RBM10	NOTEST	0	5.03084	inf	0	1	1	no
XLOC_013379	XLOC_013379	HOXD11	chr2:176972083-176974316	IgG	RBM10	NOTEST	0	5.02403	inf	0	1	1	no
XLOC_009711	XLOC_009711	RAMP2	chr17:40905946-40915060	IgG	RBM10	NOTEST	0	5.02069	inf	0	1	1	no
XLOC_016190	XLOC_016190	APEH	chr3:49711434-49720934	IgG	RBM10	NOTEST	0	5.01767	inf	0	1	1	no
XLOC_002896	XLOC_002896	BUB3	chr10:124913759-124924886	IgG	RBM10	NOTEST	0	5.00794	inf	0	1	1	no
XLOC_004581	XLOC_004581	CD248	chr11:66081957-66084515	IgG	RBM10	NOTEST	0	5.00603	inf	0	1	1	no
XLOC_013574	XLOC_013574	COPS7B	chr2:232646380-232673964	IgG	RBM10	NOTEST	0	5.00047	inf	0	1	1	no
XLOC_009512	XLOC_009512	RAI1	chr17:17584786-17740325	IgG	RBM10	NOTEST	0	4.99714	inf	0	1	1	no
XLOC_017067	XLOC_017067	TPRA1	chr3:127291906-127309602	IgG	RBM10	NOTEST	0	4.99283	inf	0	1	1	no
XLOC_003345	XLOC_003345	CUZD1,FAM24B	chr10:124591670-124658230	IgG	RBM10	NOTEST	0	4.99243	inf	0	1	1	no
XLOC_016013	XLOC_016013	JAGN1	chr3:9932270-9936031	IgG	RBM10	NOTEST	0	4.99235	inf	0	1	1	no
XLOC_022608	XLOC_022608	NSUN5	chr7:72716512-72722864	IgG	RBM10	NOTEST	0	4.99215	inf	0	1	1	no
XLOC_004823	XLOC_004823	DPAGT1	chr11:118967212-118972785	IgG	RBM10	NOTEST	0	4.9782	inf	0	1	1	no
XLOC_017986	XLOC_017986	HNRNPD	chr4:83274466-83295149	IgG	RBM10	NOTEST	0	4.97807	inf	0	1	1	no
XLOC_004821	XLOC_004821	HYOU1	chr11:118914895-118927957	IgG	RBM10	NOTEST	0	4.97449	inf	0	1	1	no
XLOC_005186	XLOC_005186	ORMDL2	chr12:56211805-56236767	IgG	RBM10	NOTEST	0	4.96639	inf	0	1	1	no
XLOC_014786	XLOC_014786	TBC1D20	chr20:416120-443197	IgG	RBM10	NOTEST	0	4.96561	inf	0	1	1	no
XLOC_007643	XLOC_007643	JMJD7,JMJD7-PLA2G4B,PLA2G4B	chr15:42120282-42186275	IgG	RBM10	NOTEST	0	4.96296	inf	0	1	1	no
XLOC_025097	XLOC_025097	IGBP1	chrX:69353317-69386173	IgG	RBM10	NOTEST	0	4.96107	inf	0	1	1	no
XLOC_004880	XLOC_004880	NFRKB	chr11:129733669-129765490	IgG	RBM10	NOTEST	0	4.96062	inf	0	1	1	no
XLOC_022922	XLOC_022922	FASTK	chr7:150773707-150777970	IgG	RBM10	NOTEST	0	4.94846	inf	0	1	1	no
XLOC_000141	XLOC_000141	NECAP2	chr1:16767166-16786584	IgG	RBM10	NOTEST	0	4.94414	inf	0	1	1	no
XLOC_025566	XLOC_025566	MTRNR2L10	chrX:55207823-55208944	IgG	RBM10	NOTEST	0	4.9427	inf	0	1	1	no
XLOC_024262	XLOC_024262	EGFL7	chr9:139553307-139567130	IgG	RBM10	NOTEST	0	4.93741	inf	0	1	1	no
XLOC_025876	XLOC_025876	FLNA	chrX:153576899-153603006	IgG	RBM10	NOTEST	0	4.93584	inf	0	1	1	no
XLOC_008855	XLOC_008855	ZFPM1	chr16:88520013-88601574	IgG	RBM10	NOTEST	0	4.93292	inf	0	1	1	no
XLOC_022699	XLOC_022699	PDAP1	chr7:98972297-99006305	IgG	RBM10	NOTEST	0	4.92985	inf	0	1	1	no
XLOC_001046	XLOC_001046	CNTN2	chr1:205012339-205047171	IgG	RBM10	NOTEST	0	4.92976	inf	0	1	1	no
XLOC_014468	XLOC_014468	PCNA-AS1	chr20:5095598-5107268	IgG	RBM10	NOTEST	0	4.92813	inf	0	1	1	no
XLOC_002911	XLOC_002911	MGMT	chr10:131265453-131565783	IgG	RBM10	NOTEST	0	4.92666	inf	0	1	1	no
XLOC_025520	XLOC_025520	PRAF2	chrX:48928812-48931704	IgG	RBM10	NOTEST	0	4.9258	inf	0	1	1	no
XLOC_000877	XLOC_000877	DUSP12	chr1:161719580-161726952	IgG	RBM10	NOTEST	0	4.92574	inf	0	1	1	no
XLOC_020247	XLOC_020247	TBCC	chr6:42712233-42713884	IgG	RBM10	NOTEST	0	4.92565	inf	0	1	1	no
XLOC_011427	XLOC_011427	OCEL1	chr19:17337054-17340028	IgG	RBM10	NOTEST	0	4.92337	inf	0	1	1	no
XLOC_017129	XLOC_017129	PAQR9	chr3:142680073-142682178	IgG	RBM10	NOTEST	0	4.91933	inf	0	1	1	no
XLOC_013669	XLOC_013669	ITGB1BP1	chr2:9545814-9563643	IgG	RBM10	NOTEST	0	4.91303	inf	0	1	1	no
XLOC_011815	XLOC_011815	TBC1D17	chr19:50372289-50392007	IgG	RBM10	NOTEST	0	4.91155	inf	0	1	1	no
XLOC_005019	XLOC_005019	MGST1	chr12:16500075-16530123	IgG	RBM10	NOTEST	0	4.9028	inf	0	1	1	no
XLOC_002877	XLOC_002877	PPAPDC1A	chr10:122216465-122806858	IgG	RBM10	NOTEST	0	4.90233	inf	0	1	1	no
XLOC_023447	XLOC_023447	LZTS1	chr8:20103675-20112803	IgG	RBM10	NOTEST	0	4.88944	inf	0	1	1	no
XLOC_012446	XLOC_012446	CAPN12	chr19:39138266-39235114	IgG	RBM10	NOTEST	0	4.88919	inf	0	1	1	no
XLOC_010987	XLOC_010987	HSBP1L1	chr18:77724581-77730822	IgG	RBM10	NOTEST	0	4.88548	inf	0	1	1	no
XLOC_010596	XLOC_010596	LIMD2	chr17:61699800-61777519	IgG	RBM10	NOTEST	0	4.88059	inf	0	1	1	no
XLOC_010648	XLOC_010648	CDC42EP4	chr17:71279762-71308143	IgG	RBM10	NOTEST	0	4.86476	inf	0	1	1	no
XLOC_012484	XLOC_012484	NUMBL	chr19:41171811-41196563	IgG	RBM10	NOTEST	0	4.85709	inf	0	1	1	no
XLOC_001558	XLOC_001558	PPT1	chr1:40538381-40563142	IgG	RBM10	NOTEST	0	4.85647	inf	0	1	1	no
XLOC_019788	XLOC_019788	GTF3C6	chr6:111279762-111289091	IgG	RBM10	NOTEST	0	4.83922	inf	0	1	1	no
XLOC_007186	XLOC_007186	TM9SF1	chr14:24658348-24664942	IgG	RBM10	NOTEST	0	4.8359	inf	0	1	1	no
XLOC_008329	XLOC_008329	VIMP	chr15:101811113-101817725	IgG	RBM10	NOTEST	0	4.8339	inf	0	1	1	no
XLOC_019583	XLOC_019583	ZNF76	chr6:35227490-35263764	IgG	RBM10	NOTEST	0	4.83384	inf	0	1	1	no
XLOC_022832	XLOC_022832	ZC3HC1	chr7:129658125-129691291	IgG	RBM10	NOTEST	0	4.83218	inf	0	1	1	no
XLOC_018054	XLOC_018054	PAPSS1	chr4:108534821-108641419	IgG	RBM10	NOTEST	0	4.82947	inf	0	1	1	no
XLOC_013937	XLOC_013937	IMMT	chr2:86371054-86422893	IgG	RBM10	NOTEST	0	4.81536	inf	0	1	1	no
XLOC_005351	XLOC_005351	TXNRD1	chr12:104609556-104744085	IgG	RBM10	NOTEST	0	4.81531	inf	0	1	1	no
XLOC_007455	XLOC_007455	XRCC3	chr14:104095524-104181823	IgG	RBM10	NOTEST	0	4.81439	inf	0	1	1	no
XLOC_006016	XLOC_006016	ALKBH2	chr12:109525992-109531293	IgG	RBM10	NOTEST	0	4.81318	inf	0	1	1	no
XLOC_012092	XLOC_012092	MFSD12	chr19:3544196-3557582	IgG	RBM10	NOTEST	0	4.81304	inf	0	1	1	no
XLOC_009181	XLOC_009181	CRNDE	chr16:54952776-54963101	IgG	RBM10	NOTEST	0	4.81179	inf	0	1	1	no
XLOC_016110	XLOC_016110	SLC25A38	chr3:39424814-39438819	IgG	RBM10	NOTEST	0	4.80768	inf	0	1	1	no
XLOC_020173	XLOC_020173	RXRB	chr6:33161361-33172214	IgG	RBM10	NOTEST	0	4.80179	inf	0	1	1	no
XLOC_001405	XLOC_001405	RAP1GAP	chr1:21922707-21995856	IgG	RBM10	NOTEST	0	4.80121	inf	0	1	1	no
XLOC_015169	XLOC_015169	IL10RB	chr21:34638664-34669539	IgG	RBM10	NOTEST	0	4.79737	inf	0	1	1	no
XLOC_021828	XLOC_021828	TSPAN13	chr7:16793350-16824161	IgG	RBM10	NOTEST	0	4.79446	inf	0	1	1	no
XLOC_000227	XLOC_000227	SFN	chr1:27189632-27190947	IgG	RBM10	NOTEST	0	4.79194	inf	0	1	1	no
XLOC_004803	XLOC_004803	DSCAML1	chr11:117298488-117667976	IgG	RBM10	NOTEST	0	4.79036	inf	0	1	1	no
XLOC_019518	XLOC_019518	NFKBIL1	chr6:31514627-31526606	IgG	RBM10	NOTEST	0	4.78597	inf	0	1	1	no
XLOC_015850	XLOC_015850	RTCB	chr22:32783561-32808274	IgG	RBM10	NOTEST	0	4.78419	inf	0	1	1	no
XLOC_003183	XLOC_003183	ZCCHC24	chr10:81142082-81205383	IgG	RBM10	NOTEST	0	4.78044	inf	0	1	1	no
XLOC_024676	XLOC_024676	RC3H2	chr9:125611731-125667562	IgG	RBM10	NOTEST	0	4.77687	inf	0	1	1	no
XLOC_001481	XLOC_001481	SDC3	chr1:31342312-31381480	IgG	RBM10	NOTEST	0	4.77312	inf	0	1	1	no
XLOC_018814	XLOC_018814	MED10	chr5:6372038-6378639	IgG	RBM10	NOTEST	0	4.75906	inf	0	1	1	no
XLOC_017233	XLOC_017233	MAP6D1	chr3:183533663-183543393	IgG	RBM10	NOTEST	0	4.75598	inf	0	1	1	no
XLOC_019167	XLOC_019167	GNPDA1	chr5:141380233-141392620	IgG	RBM10	NOTEST	0	4.75435	inf	0	1	1	no
XLOC_023308	XLOC_023308	PTP4A3	chr8:142431487-142442554	IgG	RBM10	NOTEST	0	4.7514	inf	0	1	1	no
XLOC_022364	XLOC_022364	PAXIP1-AS1	chr7:154795142-154797413	IgG	RBM10	NOTEST	0	4.74781	inf	0	1	1	no
XLOC_006368	XLOC_006368	CARKD	chr13:111267806-111292342	IgG	RBM10	NOTEST	0	4.74671	inf	0	1	1	no
XLOC_022507	XLOC_022507	RP9	chr7:33134409-33149002	IgG	RBM10	NOTEST	0	4.74413	inf	0	1	1	no
XLOC_010685	XLOC_010685	SRP68	chr17:74034855-74068607	IgG	RBM10	NOTEST	0	4.73658	inf	0	1	1	no
XLOC_024707	XLOC_024707	ST6GALNAC4	chr9:130670164-130679305	IgG	RBM10	NOTEST	0	4.73188	inf	0	1	1	no
XLOC_024553	XLOC_024553	FAM120AOS	chr9:96208781-96328397	IgG	RBM10	NOTEST	0	4.72615	inf	0	1	1	no
XLOC_024540	XLOC_024540	IARS	chr9:94972489-95056038	IgG	RBM10	NOTEST	0	4.72155	inf	0	1	1	no
XLOC_015031	XLOC_015031	KCNB1	chr20:47988504-48099181	IgG	RBM10	NOTEST	0	4.71262	inf	0	1	1	no
XLOC_014304	XLOC_014304	AAMP	chr2:219128851-219134893	IgG	RBM10	NOTEST	0	4.70639	inf	0	1	1	no
XLOC_002006	XLOC_002006	GON4L	chr1:155715558-155829191	IgG	RBM10	NOTEST	0	4.70257	inf	0	1	1	no
XLOC_007443	XLOC_007443	BEGAIN	chr14:101003483-101036131	IgG	RBM10	NOTEST	0	4.69559	inf	0	1	1	no
XLOC_010468	XLOC_010468	KIF18B	chr17:43002078-43025079	IgG	RBM10	NOTEST	0	4.68983	inf	0	1	1	no
XLOC_006685	XLOC_006685	METTL17	chr14:21457964-21467322	IgG	RBM10	NOTEST	0	4.68072	inf	0	1	1	no
XLOC_011521	XLOC_011521	KCTD15	chr19:34287750-34306666	IgG	RBM10	NOTEST	0	4.68049	inf	0	1	1	no
XLOC_023821	XLOC_023821	CYHR1	chr8:145675314-145691031	IgG	RBM10	NOTEST	0	4.67731	inf	0	1	1	no
XLOC_024420	XLOC_024420	ARHGEF39	chr9:35658286-35665278	IgG	RBM10	NOTEST	0	4.6726	inf	0	1	1	no
XLOC_024700	XLOC_024700	PTRH1	chr9:130469270-130477936	IgG	RBM10	NOTEST	0	4.66235	inf	0	1	1	no
XLOC_004508	XLOC_004508	NXF1	chr11:62559597-62572964	IgG	RBM10	NOTEST	0	4.66114	inf	0	1	1	no
XLOC_017800	XLOC_017800	NELFA	chr4:1984440-2010962	IgG	RBM10	NOTEST	0	4.66098	inf	0	1	1	no
XLOC_015327	XLOC_015327	SCAF4	chr21:33043312-33104431	IgG	RBM10	NOTEST	0	4.65707	inf	0	1	1	no
XLOC_022632	XLOC_022632	TMEM120A	chr7:75544419-75623992	IgG	RBM10	NOTEST	0	4.65356	inf	0	1	1	no
XLOC_024431	XLOC_024431	RNF38	chr9:36336398-36401195	IgG	RBM10	NOTEST	0	4.6402	inf	0	1	1	no
XLOC_012563	XLOC_012563	FBXO46	chr19:46213886-46234151	IgG	RBM10	NOTEST	0	4.63857	inf	0	1	1	no
XLOC_009349	XLOC_009349	GALNS	chr16:88880141-88923374	IgG	RBM10	NOTEST	0	4.63796	inf	0	1	1	no
XLOC_024365	XLOC_024365	TUSC1	chr9:25676386-25678856	IgG	RBM10	NOTEST	0	4.63554	inf	0	1	1	no
XLOC_013651	XLOC_013651	RNASEH1	chr2:3592481-3605961	IgG	RBM10	NOTEST	0	4.63278	inf	0	1	1	no
XLOC_008700	XLOC_008700	COQ9	chr16:57462086-57495187	IgG	RBM10	NOTEST	0	4.62842	inf	0	1	1	no
XLOC_011646	XLOC_011646	BCKDHA	chr19:41903693-41930910	IgG	RBM10	NOTEST	0	4.62454	inf	0	1	1	no
XLOC_010578	XLOC_010578	PTRH2	chr17:57774666-57784856	IgG	RBM10	NOTEST	0	4.62408	inf	0	1	1	no
XLOC_001589	XLOC_001589	EIF2B3	chr1:45316193-45452394	IgG	RBM10	NOTEST	0	4.62377	inf	0	1	1	no
XLOC_012385	XLOC_012385	PEPD	chr19:33877854-34012799	IgG	RBM10	NOTEST	0	4.62364	inf	0	1	1	no
XLOC_018235	XLOC_018235	EXOC3	chr5:443333-467409	IgG	RBM10	NOTEST	0	4.62015	inf	0	1	1	no
XLOC_019314	XLOC_019314	C5orf45	chr5:179224597-179285840	IgG	RBM10	NOTEST	0	4.61604	inf	0	1	1	no
XLOC_002641	XLOC_002641	TSPAN15	chr10:71211225-71267423	IgG	RBM10	NOTEST	0	4.61483	inf	0	1	1	no
XLOC_006909	XLOC_006909	ADCK1	chr14:78266425-78400297	IgG	RBM10	NOTEST	0	4.61386	inf	0	1	1	no
XLOC_012262	XLOC_012262	C19orf57	chr19:13993167-14016909	IgG	RBM10	NOTEST	0	4.60587	inf	0	1	1	no
XLOC_024383	XLOC_024383	B4GALT1	chr9:33110638-33179981	IgG	RBM10	NOTEST	0	4.60386	inf	0	1	1	no
XLOC_016123	XLOC_016123	TRAK1	chr3:42132745-42267382	IgG	RBM10	NOTEST	0	4.59951	inf	0	1	1	no
XLOC_018785	XLOC_018785	PP7080	chr5:470624-473080	IgG	RBM10	NOTEST	0	4.59562	inf	0	1	1	no
XLOC_024017	XLOC_024017	GADD45G	chr9:92219926-92221469	IgG	RBM10	NOTEST	0	4.59503	inf	0	1	1	no
XLOC_024251	XLOC_024251	PPP1R26	chr9:138371647-138380739	IgG	RBM10	NOTEST	0	4.59123	inf	0	1	1	no
[truncated: 3,064 more rows]

## Sheet: 5RIP - overall gene exp
Test_id	Gene_id	Gene	Locus	Sample 1 label	Sample 2 label	Differential expression test status	FPKM of the gene in sample 1 (Control IP)	FPKM of the gene in sample 2 (RBM5 IP)	log2(fold_change) between samples 1 and 2	Value of test statistic used to determine significance of expression change	p_value	q_value	Significant expression change?
XLOC_015543	XLOC_015543	ZNRF3	chr22:29279754-29453476	Ctrl	5RIP	OK	0	12336400	inf	#NAME?	0.04195	0.191287	no
XLOC_021978	XLOC_021978	SNORA22	chr7:64600748-65235797	Ctrl	5RIP	OK	0	950044	inf	#NAME?	0.1036	0.191287	no
XLOC_003911	XLOC_003911	PAAF1	chr11:73583712-73638781	Ctrl	5RIP	OK	0	5635.53	inf	#NAME?	0.0945	0.191287	no
XLOC_024690	XLOC_024690	SCAI	chr9:127704887-127905838	Ctrl	5RIP	NOTEST	0	2866.53	inf	0	1	1	no
XLOC_002818	XLOC_002818	WBP1L	chr10:104503726-104576021	Ctrl	5RIP	OK	0	2850.42	inf	#NAME?	0.10215	0.191287	no
XLOC_013321	XLOC_013321	GPD2	chr2:157291964-157442915	Ctrl	5RIP	NOTEST	0	2784.39	inf	0	1	1	no
XLOC_010671	XLOC_010671	GRB2	chr17:73314156-73401790	Ctrl	5RIP	OK	0	1482.74	inf	#NAME?	0.09505	0.191287	no
XLOC_016040	XLOC_016040	LSM3	chr3:14220227-14239869	Ctrl	5RIP	OK	0	1444.77	inf	#NAME?	0.04775	0.191287	no
XLOC_004949	XLOC_004949	C12orf57	chr12:7053202-7055165	Ctrl	5RIP	OK	0	1082.02	inf	#NAME?	0.043	0.191287	no
XLOC_019359	XLOC_019359	RIOK1	chr6:7390061-7418270	Ctrl	5RIP	OK	0	969.144	inf	#NAME?	0.1004	0.191287	no
XLOC_015075	XLOC_015075	TAF4	chr20:60549853-60640866	Ctrl	5RIP	NOTEST	0	895.813	inf	0	1	1	no
XLOC_007490	XLOC_007490	PWAR5	chr15:25230006-25233379	Ctrl	5RIP	OK	0	801.072	inf	#NAME?	0.10235	0.191287	no
XLOC_013239	XLOC_013239	DBI	chr2:120124499-120130127	Ctrl	5RIP	OK	0	753.905	inf	#NAME?	0.10025	0.191287	no
XLOC_009645	XLOC_009645	MRPL45	chr17:36452988-36479101	Ctrl	5RIP	OK	0	689.615	inf	#NAME?	0.09995	0.191287	no
XLOC_003829	XLOC_003829	BANF1	chr11:65764015-65771617	Ctrl	5RIP	OK	0	577.494	inf	#NAME?	0.1019	0.191287	no
XLOC_008675	XLOC_008675	MT2A	chr16:56642477-56643409	Ctrl	5RIP	OK	0	540.054	inf	#NAME?	0.0378	0.191287	no
XLOC_004786	XLOC_004786	ZW10	chr11:113603904-113644485	Ctrl	5RIP	OK	0	522.186	inf	#NAME?	0.0512	0.191287	no
XLOC_001687	XLOC_001687	DEPDC1	chr1:68939834-69004310	Ctrl	5RIP	OK	0	446.799	inf	#NAME?	0.1027	0.191287	no
XLOC_017985	XLOC_017985	RASGEF1B	chr4:82348218-82393061	Ctrl	5RIP	OK	0	422.125	inf	#NAME?	0.049	0.191287	no
XLOC_014177	XLOC_014177	ATF2	chr2:175936977-176032934	Ctrl	5RIP	OK	0	367.644	inf	#NAME?	0.1011	0.191287	no
XLOC_003532	XLOC_003532	NUCB2	chr11:17298285-17353070	Ctrl	5RIP	OK	0	361.237	inf	#NAME?	0.0471	0.191287	no
XLOC_017403	XLOC_017403	FAM200B	chr4:15683351-15692070	Ctrl	5RIP	OK	0	359.335	inf	#NAME?	0.0468	0.191287	no
XLOC_012841	XLOC_012841	RPS7	chr2:3622852-3628509	Ctrl	5RIP	OK	0	340.411	inf	#NAME?	0.03925	0.191287	no
XLOC_025484	XLOC_025484	MED14	chrX:40508794-40597953	Ctrl	5RIP	OK	0	333.351	inf	#NAME?	0.1	0.191287	no
XLOC_016211	XLOC_016211	TEX264	chr3:51705190-51738339	Ctrl	5RIP	OK	0	326.27	inf	#NAME?	0.10165	0.191287	no
XLOC_001463	XLOC_001463	RPA2	chr1:28218035-28241308	Ctrl	5RIP	OK	0	321.5	inf	#NAME?	0.09995	0.191287	no
XLOC_018956	XLOC_018956	AK6,TAF9	chr5:68647552-68710630	Ctrl	5RIP	OK	0	293.682	inf	#NAME?	0.2258	0.357566	no
XLOC_001589	XLOC_001589	EIF2B3	chr1:45316193-45452394	Ctrl	5RIP	OK	0	292.826	inf	#NAME?	0.09925	0.191287	no
XLOC_002222	XLOC_002222	TMEM9	chr1:201103898-201140710	Ctrl	5RIP	OK	0	291.714	inf	#NAME?	0.0993	0.191287	no
XLOC_018664	XLOC_018664	MFAP3	chr5:153418518-153437014	Ctrl	5RIP	OK	0	273.625	inf	#NAME?	0.10195	0.191287	no
XLOC_023270	XLOC_023270	MTBP	chr8:121408082-121535875	Ctrl	5RIP	OK	0	270.79	inf	#NAME?	0.0998	0.191287	no
XLOC_015289	XLOC_015289	CYYR1	chr21:27838527-27945581	Ctrl	5RIP	OK	0	265.037	inf	#NAME?	0.0487	0.191287	no
XLOC_020411	XLOC_020411	WASF1	chr6:110421021-110501207	Ctrl	5RIP	OK	0	264.126	inf	#NAME?	0.1022	0.191287	no
XLOC_013830	XLOC_013830	PUS10	chr2:61167547-61279125	Ctrl	5RIP	OK	0	261.23	inf	#NAME?	0.09985	0.191287	no
XLOC_000307	XLOC_000307	MANEAL	chr1:38259773-38267278	Ctrl	5RIP	OK	0	259.499	inf	#NAME?	0.09865	0.191287	no
XLOC_006596	XLOC_006596	UGGT2	chr13:96453835-96705736	Ctrl	5RIP	OK	0	259.207	inf	#NAME?	0.0472	0.191287	no
XLOC_013424	XLOC_013424	GLS	chr2:191745546-191830270	Ctrl	5RIP	OK	0	236.091	inf	#NAME?	0.10155	0.191287	no
XLOC_023519	XLOC_023519	TM2D2	chr8:38846326-38854041	Ctrl	5RIP	OK	0	235.937	inf	#NAME?	0.095	0.191287	no
XLOC_001323	XLOC_001323	DFFA	chr1:10520602-10532613	Ctrl	5RIP	OK	0	235.555	inf	#NAME?	0.10015	0.191287	no
XLOC_017898	XLOC_017898	COMMD8	chr4:47452810-47465676	Ctrl	5RIP	OK	0	231.156	inf	#NAME?	0.03745	0.191287	no
XLOC_005384	XLOC_005384	FAM216A	chr12:110890290-110928192	Ctrl	5RIP	OK	0	231.097	inf	#NAME?	0.20275	0.333862	no
XLOC_013981	XLOC_013981	MITD1	chr2:99785725-99797492	Ctrl	5RIP	OK	0	225.496	inf	#NAME?	0.03795	0.191287	no
XLOC_025257	XLOC_025257	STAG2	chrX:123094409-123236505	Ctrl	5RIP	OK	0	205.748	inf	#NAME?	0.09855	0.191287	no
XLOC_002415	XLOC_002415	TFB2M	chr1:246703862-246729565	Ctrl	5RIP	OK	0	205.102	inf	#NAME?	0.04115	0.191287	no
XLOC_005258	XLOC_005258	CPSF6	chr12:69633316-69668138	Ctrl	5RIP	OK	0	201.963	inf	#NAME?	0.1002	0.191287	no
XLOC_010798	XLOC_010798	USP14	chr18:158482-213739	Ctrl	5RIP	OK	0	189.487	inf	#NAME?	0.09985	0.191287	no
XLOC_017281	XLOC_017281	ATP13A3	chr3:194123402-194188968	Ctrl	5RIP	OK	0	188.838	inf	#NAME?	0.0419	0.191287	no
XLOC_014194	XLOC_014194	FKBP7	chr2:179059207-179672150	Ctrl	5RIP	OK	0	183.041	inf	#NAME?	0.18635	0.313555	no
XLOC_016874	XLOC_016874	ABHD14B	chr3:52002525-52008646	Ctrl	5RIP	OK	0	172.728	inf	#NAME?	0.10155	0.191287	no
XLOC_024935	XLOC_024935	ZFX	chrX:24164341-24234372	Ctrl	5RIP	OK	0	170.745	inf	#NAME?	0.1018	0.191287	no
XLOC_000563	XLOC_000563	RTCA	chr1:100730297-100758325	Ctrl	5RIP	OK	0	165.804	inf	#NAME?	0.10045	0.191287	no
XLOC_019547	XLOC_019547	EGFL8,PPT2	chr6:32120578-32145888	Ctrl	5RIP	OK	0	157.915	inf	#NAME?	0.21485	0.347138	no
XLOC_015360	XLOC_015360	DSCR3	chr21:38595725-38639833	Ctrl	5RIP	OK	0	155.36	inf	#NAME?	0.04015	0.191287	no
XLOC_007790	XLOC_007790	CLK3	chr15:74900712-74922542	Ctrl	5RIP	OK	0	154.473	inf	#NAME?	0.1004	0.191287	no
XLOC_013799	XLOC_013799	SRBD1	chr2:45615818-45838433	Ctrl	5RIP	OK	0	152.224	inf	#NAME?	0.04325	0.191287	no
[truncated: 25,965 more rows]

## Sheet: 5RIP - targets
Test_id	Gene_id	Gene	Locus	Sample 1 label	Sample 2 label	Differential expression test status	FPKM of the gene in sample 1 (Control IP)	FPKM of the gene in sample 2 (RBM5 IP)	log2(fold_change) between samples 1 and 2	Value of test statistic used to determine significance of expression change	p_value	q_value	Significant expression change?
[truncated: 773 more rows]
