# Supplementary material for: RBM10 promotes transformation-associated processes in small cell lung cancer and is directly regulated by RBM5
Source: PLoS One. 2017 Jun 29;12(6):e0180258. doi: 10.1371/journal.pone.0180258 (PMC5491171; doi:10.1371/journal.pone.0180258)
Supplement: S2 Table — RNA expression levels for all genes examined, as well as their specific splice variants. Genes listed based on their q-value, and log2(fold-change) in expression. Ctrl refers to combined gene expression values for parental GLC20 cells and the stable pcDNA3 transfected GLC20 subline. Differential expression testing was performed using Cuffdiff v2.2.1. The third sheet contains the information required to identify a particular gene’s alternative splice variant(s) (based on their TCONS assigned number from Cufflinks). (XLSX) [file pone.0180258.s005.xlsx]

## Sheet: RBM10KD - gene exp
Test_id	Gene_id	Gene	Locus	Sample 1 label	Sample 2 label	Differential expression test status	FPKM of the gene in sample 1 (Control)	FPKM of the gene in sample 2 (RBM10 KD)	log2(fold_change) between samples 1 and 2	Value of test statistic used to determine significance of expression change	p_value	q_value	Significant expression change?
XLOC_003214	XLOC_003214	HTR7	chr10:92500575-92617671	Ctrls	10KD	OK	1.10751	0	#NAME?	#NAME?	5e-05	0.00186538	yes
XLOC_004185	XLOC_004185	H19,MIR675	chr11:2016405-2019065	Ctrls	10KD	OK	1.42089	0	#NAME?	#NAME?	5e-05	0.00186538	yes
XLOC_004423	XLOC_004423	OR7E5P	chr11:55746178-55753881	Ctrls	10KD	OK	0.394053	0	#NAME?	#NAME?	5e-05	0.00186538	yes
XLOC_008674	XLOC_008674	MT3	chr16:56623266-56625000	Ctrls	10KD	OK	1.69083	0	#NAME?	#NAME?	5e-05	0.00186538	yes
XLOC_007597	XLOC_007597	GREM1	chr15:33010204-33026870	Ctrls	10KD	OK	0.209815	5.72188	4.7693	9.20265	5e-05	0.00186538	yes
XLOC_011055	XLOC_011055	DSC2	chr18:28645941-28742819	Ctrls	10KD	OK	0.0910913	1.82154	4.3217	7.70674	5e-05	0.00186538	yes
XLOC_018274	XLOC_018274	BASP1	chr5:17130136-17276954	Ctrls	10KD	OK	0.792565	14.2451	4.16779	8.46247	5e-05	0.00186538	yes
XLOC_011127	XLOC_011127	ALPK2	chr18:56148481-56296189	Ctrls	10KD	OK	0.425477	7.05242	4.05096	11.3033	5e-05	0.00186538	yes
XLOC_021871	XLOC_021871	WIPF3	chr7:29846169-29956682	Ctrls	10KD	OK	0.149896	1.81075	3.59456	6.84479	5e-05	0.00186538	yes
XLOC_004132	XLOC_004132	BARX2	chr11:129245880-129322174	Ctrls	10KD	OK	0.303754	2.88618	3.24818	5.87518	5e-05	0.00186538	yes
XLOC_008703	XLOC_008703	GPR56	chr16:57653604-57698951	Ctrls	10KD	OK	0.344403	3.18038	3.20703	6.2638	5e-05	0.00186538	yes
XLOC_018008	XLOC_018008	HSD17B13	chr4:88224940-88244058	Ctrls	10KD	OK	0.836182	7.0903	3.08396	6.94558	5e-05	0.00186538	yes
XLOC_018214	XLOC_018214	SORBS2	chr4:186506597-186877870	Ctrls	10KD	OK	0.239175	1.86812	2.96545	4.84117	5e-05	0.00186538	yes
XLOC_008755	XLOC_008755	CDH3	chr16:68678150-68732957	Ctrls	10KD	OK	0.183663	1.41916	2.9499	5.9075	5e-05	0.00186538	yes
XLOC_001967	XLOC_001967	S100A14	chr1:153586731-153588808	Ctrls	10KD	OK	3.65075	26.6854	2.86979	7.15818	5e-05	0.00186538	yes
XLOC_002279	XLOC_002279	C1orf116	chr1:207191865-207206101	Ctrls	10KD	OK	0.089592	0.631191	2.81664	4.97692	5e-05	0.00186538	yes
XLOC_018602	XLOC_018602	PCDHB16	chr5:140561264-140565796	Ctrls	10KD	OK	0.225682	1.52972	2.7609	5.35573	5e-05	0.00186538	yes
XLOC_004907	XLOC_004907	CACNA1C	chr12:2162415-2807115	Ctrls	10KD	OK	0.110324	0.738784	2.7434	5.52107	5e-05	0.00186538	yes
XLOC_017427	XLOC_017427	PCDH7	chr4:30722029-31148423	Ctrls	10KD	OK	0.384302	2.40591	2.64627	4.90523	5e-05	0.00186538	yes
XLOC_004136	XLOC_004136	ST14	chr11:130029681-130080257	Ctrls	10KD	OK	0.917203	5.33641	2.54056	6.21521	5e-05	0.00186538	yes
XLOC_014089	XLOC_014089	TMEM163	chr2:135213329-135476571	Ctrls	10KD	OK	1.07372	6.10126	2.50649	5.42946	5e-05	0.00186538	yes
XLOC_020459	XLOC_020459	CTGF	chr6:132269316-132272518	Ctrls	10KD	OK	0.801968	4.55128	2.50466	5.4762	5e-05	0.00186538	yes
XLOC_003250	XLOC_003250	CRTAC1	chr10:99609994-99790585	Ctrls	10KD	OK	4.72962	26.7589	2.50022	7.18901	5e-05	0.00186538	yes
XLOC_020231	XLOC_020231	TREML1	chr6:41116998-41122087	Ctrls	10KD	OK	0.766996	4.2712	2.47735	4.90161	5e-05	0.00186538	yes
XLOC_025568	XLOC_025568	USP51	chrX:55511048-55515631	Ctrls	10KD	OK	0.410178	2.23979	2.44904	5.39554	5e-05	0.00186538	yes
XLOC_023660	XLOC_023660	LOC100288748	chr8:95649512-95651695	Ctrls	10KD	OK	1.44863	7.8362	2.43546	5.40339	5e-05	0.00186538	yes
XLOC_005335	XLOC_005335	SLC17A8	chr12:100750856-100815837	Ctrls	10KD	OK	0.589479	3.17186	2.42782	5.49363	5e-05	0.00186538	yes
XLOC_018594	XLOC_018594	PCDHB2	chr5:140474190-140476964	Ctrls	10KD	OK	0.82786	4.38125	2.40388	5.23958	5e-05	0.00186538	yes
XLOC_019692	XLOC_019692	FAM83B	chr6:54711568-54809897	Ctrls	10KD	OK	0.309788	1.60953	2.37729	5.26583	5e-05	0.00186538	yes
XLOC_001966	XLOC_001966	S100A16	chr1:153579366-153585514	Ctrls	10KD	OK	7.18262	36.7603	2.35557	6.47267	5e-05	0.00186538	yes
XLOC_014371	XLOC_014371	ECEL1	chr2:233344536-233352569	Ctrls	10KD	OK	3.11923	15.2653	2.29099	6.64213	5e-05	0.00186538	yes
XLOC_025172	XLOC_025172	TCEAL2	chrX:101380659-101382684	Ctrls	10KD	OK	0.393828	1.89282	2.2649	4.25924	5e-05	0.00186538	yes
XLOC_018823	XLOC_018823	SEMA5A	chr5:9035137-9546233	Ctrls	10KD	OK	0.429727	2.04286	2.2491	5.6485	5e-05	0.00186538	yes
XLOC_001180	XLOC_001180	RYR2	chr1:237205701-237997288	Ctrls	10KD	OK	1.76287	8.37532	2.24821	7.84656	5e-05	0.00186538	yes
XLOC_004625	XLOC_004625	SHANK2	chr11:70313960-70935842	Ctrls	10KD	OK	0.250885	1.18209	2.23624	5.18995	5e-05	0.00186538	yes
XLOC_015130	XLOC_015130	NCAM2	chr21:22370632-22912517	Ctrls	10KD	OK	0.259311	1.21399	2.227	4.73517	5e-05	0.00186538	yes
XLOC_025076	XLOC_025076	MAGEH1	chrX:55478521-55480001	Ctrls	10KD	OK	0.889009	4.16018	2.22638	4.47077	5e-05	0.00186538	yes
XLOC_017567	XLOC_017567	CDS1	chr4:85504056-85572493	Ctrls	10KD	OK	0.349601	1.62919	2.22037	4.48304	5e-05	0.00186538	yes
XLOC_017036	XLOC_017036	ILDR1	chr3:121706169-121741127	Ctrls	10KD	OK	0.518128	2.40217	2.21296	4.42874	5e-05	0.00186538	yes
XLOC_007630	XLOC_007630	SPINT1	chr15:41136245-41149853	Ctrls	10KD	OK	3.32116	15.3137	2.20507	6.45913	5e-05	0.00186538	yes
XLOC_006335	XLOC_006335	HS6ST3	chr13:96743092-97491816	Ctrls	10KD	OK	0.589089	2.68657	2.18921	5.45442	5e-05	0.00186538	yes
XLOC_010927	XLOC_010927	DCC	chr18:49866541-51062273	Ctrls	10KD	OK	0.192845	0.846194	2.13355	4.55181	5e-05	0.00186538	yes
XLOC_002322	XLOC_002322	SUSD4	chr1:223394160-223537544	Ctrls	10KD	OK	2.05388	9.00747	2.13277	4.54309	5e-05	0.00186538	yes
XLOC_001453	XLOC_001453	KDF1	chr1:27276046-27286901	Ctrls	10KD	OK	1.68367	7.25371	2.10711	4.93415	5e-05	0.00186538	yes
XLOC_025576	XLOC_025576	ARHGEF9	chrX:62854847-63005426	Ctrls	10KD	OK	1.47764	6.35728	2.10511	5.48025	5e-05	0.00186538	yes
XLOC_015711	XLOC_015711	SHANK3	chr22:51113069-51171640	Ctrls	10KD	OK	0.361604	1.55496	2.10439	4.76169	5e-05	0.00186538	yes
XLOC_024241	XLOC_024241	ADAMTSL2	chr9:136397285-136440641	Ctrls	10KD	OK	0.437596	1.86393	2.09067	4.46312	5e-05	0.00186538	yes
XLOC_023266	XLOC_023266	MAL2	chr8:120220609-120257914	Ctrls	10KD	OK	8.10493	34.2862	2.08076	6.54761	5e-05	0.00186538	yes
XLOC_022318	XLOC_022318	ARHGEF5	chr7:144052488-144077725	Ctrls	10KD	OK	0.425026	1.76833	2.05676	4.34609	5e-05	0.00186538	yes
XLOC_001565	XLOC_001565	EDN2	chr1:41944445-41950344	Ctrls	10KD	OK	3.45774	14.3821	2.05637	5.22207	5e-05	0.00186538	yes
XLOC_023311	XLOC_023311	BAI1	chr8:143545376-143626368	Ctrls	10KD	OK	2.37805	9.83295	2.04785	6.38407	5e-05	0.00186538	yes
XLOC_005280	XLOC_005280	NAV3	chr12:78225068-78606792	Ctrls	10KD	OK	0.516838	2.10424	2.02552	5.35817	5e-05	0.00186538	yes
XLOC_019012	XLOC_019012	MEF2C	chr5:88014057-88328193	Ctrls	10KD	OK	0.270607	1.09593	2.01789	4.17934	5e-05	0.00186538	yes
XLOC_002520	XLOC_002520	GPR158	chr10:25447000-25891157	Ctrls	10KD	OK	0.314634	1.27348	2.01703	4.61309	5e-05	0.00186538	yes
XLOC_014342	XLOC_014342	DOCK10	chr2:225629806-225907330	Ctrls	10KD	OK	1.84767	7.41921	2.00555	6.38322	5e-05	0.00186538	yes
XLOC_015380	XLOC_015380	RIPK4	chr21:43159528-43187249	Ctrls	10KD	OK	0.899051	3.57445	1.99124	4.68097	5e-05	0.00186538	yes
XLOC_013769	XLOC_013769	CYP1B1	chr2:38294745-38303323	Ctrls	10KD	OK	0.796153	3.13085	1.97544	4.88077	5e-05	0.00186538	yes
XLOC_015586	XLOC_015586	HMOX1	chr22:35777059-35790207	Ctrls	10KD	OK	7.41868	29.1721	1.97536	6.146	5e-05	0.00186538	yes
XLOC_003320	XLOC_003320	ABLIM1	chr10:116190868-116444414	Ctrls	10KD	OK	1.23638	4.85768	1.97415	5.94363	5e-05	0.00186538	yes
XLOC_008431	XLOC_008431	CLDN9	chr16:3062456-3064506	Ctrls	10KD	OK	3.64	14.2556	1.96952	5.55519	5e-05	0.00186538	yes
XLOC_008189	XLOC_008189	HCN4	chr15:73612199-73661605	Ctrls	10KD	OK	0.598744	2.33807	1.96531	4.92676	5e-05	0.00186538	yes
XLOC_001351	XLOC_001351	LRRC38	chr1:13801444-13840242	Ctrls	10KD	OK	0.880038	3.42672	1.96119	4.09868	5e-05	0.00186538	yes
XLOC_011821	XLOC_011821	MYH14	chr19:50706884-50813801	Ctrls	10KD	OK	1.79257	6.90265	1.94512	6.15618	5e-05	0.00186538	yes
XLOC_024886	XLOC_024886	CLCN4	chrX:10124984-10205699	Ctrls	10KD	OK	0.301812	1.13113	1.90605	4.19141	5e-05	0.00186538	yes
XLOC_023523	XLOC_023523	SFRP1	chr8:41119475-41166990	Ctrls	10KD	OK	3.68246	13.754	1.9011	5.94622	5e-05	0.00186538	yes
XLOC_019098	XLOC_019098	FSTL4	chr5:132532151-132948223	Ctrls	10KD	OK	0.917017	3.41469	1.89673	5.07075	5e-05	0.00186538	yes
XLOC_001199	XLOC_001199	KIF26B	chr1:245318286-245866428	Ctrls	10KD	OK	0.59624	2.16159	1.85812	4.76817	5e-05	0.00186538	yes
XLOC_013106	XLOC_013106	VAMP8	chr2:85804613-85809156	Ctrls	10KD	OK	2.56321	9.28889	1.85756	3.88157	5e-05	0.00186538	yes
XLOC_007463	XLOC_007463	AHNAK2	chr14:105403590-105444694	Ctrls	10KD	OK	1.6923	6.05331	1.83874	7.14121	5e-05	0.00186538	yes
XLOC_004088	XLOC_004088	SORL1	chr11:121322911-121504471	Ctrls	10KD	OK	0.570677	2.03402	1.83359	4.84607	5e-05	0.00186538	yes
XLOC_003130	XLOC_003130	ATOH7	chr10:69990351-69991870	Ctrls	10KD	OK	2.7021	9.54088	1.82004	4.09489	5e-05	0.00186538	yes
XLOC_010659	XLOC_010659	GRIN2C	chr17:72838161-72856966	Ctrls	10KD	OK	1.04393	3.67858	1.81713	4.21457	5e-05	0.00186538	yes
XLOC_002457	XLOC_002457	AKR1C3	chr10:5090957-5149878	Ctrls	10KD	OK	1.57481	5.50024	1.80432	3.89505	5e-05	0.00186538	yes
XLOC_019887	XLOC_019887	SAMD5	chr6:147829827-147891157	Ctrls	10KD	OK	0.601474	2.096	1.80106	4.03651	5e-05	0.00186538	yes
XLOC_016470	XLOC_016470	CLSTN2	chr3:139654026-140286919	Ctrls	10KD	OK	1.37957	4.78022	1.79285	5.06782	5e-05	0.00186538	yes
XLOC_024109	XLOC_024109	BSPRY	chr9:116111811-116133513	Ctrls	10KD	OK	3.19432	11.0005	1.78399	4.80898	5e-05	0.00186538	yes
XLOC_010283	XLOC_010283	MYO1D	chr17:30819627-31203902	Ctrls	10KD	OK	3.34784	11.4825	1.77814	6.02003	5e-05	0.00186538	yes
XLOC_010941	XLOC_010941	MALT1	chr18:56337240-56417371	Ctrls	10KD	OK	298.226	1015.41	1.76758	6.05103	5e-05	0.00186538	yes
XLOC_015866	XLOC_015866	CACNG2	chr22:36956915-37098690	Ctrls	10KD	OK	0.454032	1.52836	1.75112	4.02271	5e-05	0.00186538	yes
XLOC_011475	XLOC_011475	ZNF93	chr19:20011721-20046382	Ctrls	10KD	OK	1.6021	5.34512	1.73826	4.68368	5e-05	0.00186538	yes
XLOC_015057	XLOC_015057	BMP7	chr20:55743808-55841707	Ctrls	10KD	OK	1.54528	5.15197	1.73725	4.3875	5e-05	0.00186538	yes
XLOC_001840	XLOC_001840	TSPAN2	chr1:115590632-115632121	Ctrls	10KD	OK	3.99219	13.2383	1.72947	4.9747	5e-05	0.00186538	yes
XLOC_011178	XLOC_011178	MISP	chr19:751145-764318	Ctrls	10KD	OK	2.31338	7.65826	1.72701	4.82003	5e-05	0.00186538	yes
XLOC_019902	XLOC_019902	AKAP12	chr6:151561133-151679694	Ctrls	10KD	OK	0.920198	3.03494	1.72165	5.28527	5e-05	0.00186538	yes
XLOC_011151	XLOC_011151	CBLN2	chr18:70203914-70211723	Ctrls	10KD	OK	2.93729	9.61106	1.71021	4.8495	5e-05	0.00186538	yes
XLOC_011098	XLOC_011098	SMAD7	chr18:46446222-46477081	Ctrls	10KD	OK	23.0228	74.7615	1.69923	6.49168	5e-05	0.00186538	yes
XLOC_023869	XLOC_023869	SH3GL2	chr9:17578951-17797126	Ctrls	10KD	OK	6.66535	21.6377	1.6988	5.63301	5e-05	0.00186538	yes
XLOC_015044	XLOC_015044	ATP9A	chr20:50213313-50384908	Ctrls	10KD	OK	2.3165	7.50778	1.69644	5.50324	5e-05	0.00186538	yes
XLOC_009137	XLOC_009137	PRSS8	chr16:31142753-31147151	Ctrls	10KD	OK	9.02648	28.6564	1.66662	5.4437	5e-05	0.00186538	yes
XLOC_023979	XLOC_023979	ANXA1	chr9:75766780-75785307	Ctrls	10KD	OK	1.56446	4.96477	1.66606	3.69483	5e-05	0.00186538	yes
XLOC_011285	XLOC_011285	CAMSAP3	chr19:7660787-7683196	Ctrls	10KD	OK	1.4536	4.59733	1.66117	4.39522	5e-05	0.00186538	yes
XLOC_010649	XLOC_010649	SDK2	chr17:71330522-71640227	Ctrls	10KD	OK	0.226318	0.697155	1.62313	3.76252	5e-05	0.00186538	yes
XLOC_009549	XLOC_009549	KCNJ12,KCNJ18	chr17:21279698-21323179	Ctrls	10KD	OK	0.738429	2.27087	1.62071	3.67396	5e-05	0.00186538	yes
XLOC_004956	XLOC_004956	CLSTN3	chr12:7282966-7311530	Ctrls	10KD	OK	0.711708	2.18316	1.61706	3.79828	5e-05	0.00186538	yes
XLOC_010409	XLOC_010409	JUP	chr17:39910858-39942964	Ctrls	10KD	OK	7.58062	23.2475	1.61669	5.78835	5e-05	0.00186538	yes
XLOC_017676	XLOC_017676	ZNF330	chr4:142142040-142155850	Ctrls	10KD	OK	2.82166	8.6511	1.61634	3.83629	5e-05	0.00186538	yes
XLOC_010534	XLOC_010534	COL1A1	chr17:48261456-48279000	Ctrls	10KD	OK	1.53971	4.67926	1.60363	4.57934	5e-05	0.00186538	yes
XLOC_008323	XLOC_008323	ADAMTS17	chr15:100511642-100882183	Ctrls	10KD	OK	0.938124	2.83331	1.59464	4.18721	5e-05	0.00186538	yes
XLOC_009526	XLOC_009526	TRIM16L	chr17:18625401-18639431	Ctrls	10KD	OK	5.30902	15.553	1.55068	4.68631	5e-05	0.00186538	yes
XLOC_008415	XLOC_008415	ATP6V0C	chr16:2563726-2570224	Ctrls	10KD	OK	24.8996	72.7571	1.54697	4.441	5e-05	0.00186538	yes
XLOC_024491	XLOC_024491	ALDH1A1	chr9:75515577-75568233	Ctrls	10KD	OK	4.07313	11.4637	1.49287	4.30458	5e-05	0.00186538	yes
XLOC_006957	XLOC_006957	TUNAR	chr14:96343108-96391908	Ctrls	10KD	OK	2.30883	6.45211	1.48261	4.02769	5e-05	0.00186538	yes
XLOC_005281	XLOC_005281	SYT1	chr12:79257772-79845788	Ctrls	10KD	OK	11.6522	32.3654	1.47385	5.618	5e-05	0.00186538	yes
XLOC_023717	XLOC_023717	SNTB1	chr8:121547984-121824309	Ctrls	10KD	OK	3.28806	9.04735	1.46026	4.72661	5e-05	0.00186538	yes
XLOC_025813	XLOC_025813	MAGEC2	chrX:141290127-141293076	Ctrls	10KD	OK	4.45489	12.2191	1.45568	4.17278	5e-05	0.00186538	yes
XLOC_017891	XLOC_017891	KCTD8	chr4:44175919-44450824	Ctrls	10KD	OK	4.19398	11.4202	1.44519	4.14069	5e-05	0.00186538	yes
XLOC_019677	XLOC_019677	TFAP2B	chr6:50786438-50815326	Ctrls	10KD	OK	2.58825	7.01351	1.43816	4.52455	5e-05	0.00186538	yes
XLOC_012483	XLOC_012483	BLVRB	chr19:40953690-40971725	Ctrls	10KD	OK	10.56	28.2445	1.41936	4.06772	5e-05	0.00186538	yes
XLOC_015062	XLOC_015062	PMEPA1	chr20:56223447-56286592	Ctrls	10KD	OK	0.971279	2.59104	1.41557	3.45075	5e-05	0.00186538	yes
XLOC_009810	XLOC_009810	CACNA1G	chr17:48633567-48704832	Ctrls	10KD	OK	0.552211	1.47281	1.41528	3.39164	5e-05	0.00186538	yes
XLOC_015876	XLOC_015876	ELFN2	chr22:37736684-37823505	Ctrls	10KD	OK	1.13016	2.99586	1.40645	3.25022	5e-05	0.00186538	yes
XLOC_014050	XLOC_014050	TFCP2L1	chr2:121974163-122042778	Ctrls	10KD	OK	0.955506	2.5058	1.39094	3.92596	5e-05	0.00186538	yes
XLOC_010529	XLOC_010529	DLX3	chr17:48067368-48072588	Ctrls	10KD	OK	4.00919	10.4655	1.38425	3.89684	5e-05	0.00186538	yes
XLOC_013987	XLOC_013987	LONRF2	chr2:100889752-100939195	Ctrls	10KD	OK	18.0344	46.9506	1.38039	5.62591	5e-05	0.00186538	yes
XLOC_010188	XLOC_010188	TRIM16	chr17:15531279-15586193	Ctrls	10KD	OK	3.68391	9.5648	1.3765	4.21342	5e-05	0.00186538	yes
XLOC_001919	XLOC_001919	SEMA6C	chr1:151104162-151119140	Ctrls	10KD	OK	2.99657	7.72414	1.36606	3.99103	5e-05	0.00186538	yes
XLOC_004576	XLOC_004576	C11orf68	chr11:65684282-65686531	Ctrls	10KD	OK	5.32023	13.6691	1.36135	3.47092	5e-05	0.00186538	yes
XLOC_009016	XLOC_009016	CPPED1	chr16:12753655-12897744	Ctrls	10KD	OK	2.2513	5.74544	1.35166	4.36527	5e-05	0.00186538	yes
XLOC_024710	XLOC_024710	FAM102A	chr9:130702860-130742812	Ctrls	10KD	OK	2.7495	7.00587	1.34939	3.74409	5e-05	0.00186538	yes
XLOC_024132	XLOC_024132	PTGS1	chr9:125132808-125157982	Ctrls	10KD	OK	1.91698	4.86378	1.34324	3.7617	5e-05	0.00186538	yes
XLOC_010143	XLOC_010143	TMEM107	chr17:8076296-8079714	Ctrls	10KD	OK	11.4345	28.8992	1.33763	4.26277	5e-05	0.00186538	yes
XLOC_008396	XLOC_008396	NPW	chr16:2069520-2070756	Ctrls	10KD	OK	15.9936	40.343	1.33483	3.44347	5e-05	0.00186538	yes
XLOC_004491	XLOC_004491	FTH1	chr11:61717355-61735132	Ctrls	10KD	OK	185.323	467.385	1.33457	5.37243	5e-05	0.00186538	yes
XLOC_009660	XLOC_009660	PPP1R1B	chr17:37783176-37792878	Ctrls	10KD	OK	18.9448	47.6767	1.33148	5.03285	5e-05	0.00186538	yes
XLOC_013247	XLOC_013247	GLI2	chr2:121554866-121750229	Ctrls	10KD	OK	1.31987	3.31959	1.33061	3.76336	5e-05	0.00186538	yes
XLOC_005893	XLOC_005893	GRIP1	chr12:66741210-67072925	Ctrls	10KD	OK	2.18424	5.47528	1.3258	4.1355	5e-05	0.00186538	yes
XLOC_022646	XLOC_022646	SEMA3C	chr7:80371853-80548667	Ctrls	10KD	OK	2.25012	5.59624	1.31445	3.8926	5e-05	0.00186538	yes
XLOC_015025	XLOC_015025	SULF2	chr20:46286149-46415360	Ctrls	10KD	OK	3.41469	8.47129	1.31083	4.28396	5e-05	0.00186538	yes
XLOC_022250	XLOC_022250	AKR1B10	chr7:134212343-134226166	Ctrls	10KD	OK	60.9867	151.223	1.31011	5.37497	5e-05	0.00186538	yes
XLOC_004545	XLOC_004545	CDC42BPG	chr11:64591661-64612041	Ctrls	10KD	OK	2.11741	5.23072	1.30471	3.86451	5e-05	0.00186538	yes
XLOC_018429	XLOC_018429	VCAN	chr5:82767492-82878122	Ctrls	10KD	OK	7.07141	17.4294	1.30145	5.28731	5e-05	0.00186538	yes
XLOC_008885	XLOC_008885	TUBB3	chr16:89988416-90002505	Ctrls	10KD	OK	25.5448	62.936	1.30086	5.00745	5e-05	0.00186538	yes
XLOC_006214	XLOC_006214	FREM2	chr13:39261172-39461267	Ctrls	10KD	OK	1.20637	2.9635	1.29663	4.47335	5e-05	0.00186538	yes
XLOC_018540	XLOC_018540	SOWAHA	chr5:132149015-132152489	Ctrls	10KD	OK	7.13581	17.51	1.29503	4.16086	5e-05	0.00186538	yes
XLOC_013688	XLOC_013688	FAM49A	chr2:16730729-16847134	Ctrls	10KD	OK	40.3509	98.5533	1.2883	5.13681	5e-05	0.00186538	yes
XLOC_006188	XLOC_006188	MTUS2	chr13:29598747-30080084	Ctrls	10KD	OK	1.39633	3.39441	1.28152	3.90986	5e-05	0.00186538	yes
XLOC_006729	XLOC_006729	NYNRIN	chr14:24867991-24888494	Ctrls	10KD	OK	0.859795	2.07854	1.27351	3.50128	5e-05	0.00186538	yes
XLOC_013973	XLOC_013973	LOC100506076,LOC100506123	chr2:98081675-98094824	Ctrls	10KD	OK	5.74086	13.8699	1.27262	4.29202	5e-05	0.00186538	yes
XLOC_009256	XLOC_009256	NQO1	chr16:69743303-69760571	Ctrls	10KD	OK	12.0854	29.1109	1.26829	4.51374	5e-05	0.00186538	yes
XLOC_019620	XLOC_019620	FOXP4	chr6:41514163-41570122	Ctrls	10KD	OK	1.49074	3.58213	1.26479	3.53799	5e-05	0.00186538	yes
XLOC_001481	XLOC_001481	SDC3	chr1:31342312-31381480	Ctrls	10KD	OK	2.42758	5.81583	1.26047	3.92551	5e-05	0.00186538	yes
XLOC_019174	XLOC_019174	GRXCR2	chr5:145239295-145252531	Ctrls	10KD	OK	38.1454	89.8772	1.23645	4.3419	5e-05	0.00186538	yes
XLOC_013052	XLOC_013052	PCBP1	chr2:70314584-70316334	Ctrls	10KD	OK	53.757	126.225	1.23147	4.57316	5e-05	0.00186538	yes
XLOC_015041	XLOC_015041	KCNG1	chr20:49620192-49639675	Ctrls	10KD	OK	10.1981	23.9273	1.23035	3.92182	5e-05	0.00186538	yes
XLOC_013620	XLOC_013620	RNPEPL1	chr2:241508003-241518149	Ctrls	10KD	OK	4.25026	9.96526	1.22936	3.56674	5e-05	0.00186538	yes
XLOC_010766	XLOC_010766	SECTM1	chr17:80278899-80291921	Ctrls	10KD	OK	7.82091	18.2845	1.22521	3.88193	5e-05	0.00186538	yes
XLOC_019064	XLOC_019064	SEMA6A	chr5:115779250-115910551	Ctrls	10KD	OK	2.09625	4.82639	1.20314	3.7947	5e-05	0.00186538	yes
XLOC_013264	XLOC_013264	PTPN18	chr2:131113579-131132982	Ctrls	10KD	OK	4.17887	9.53289	1.1898	3.83461	5e-05	0.00186538	yes
XLOC_012218	XLOC_012218	RAB3D	chr19:11406814-11450344	Ctrls	10KD	OK	3.13797	7.15655	1.18943	3.64789	5e-05	0.00186538	yes
XLOC_016622	XLOC_016622	LPP	chr3:187868993-188608460	Ctrls	10KD	OK	0.882311	2.00334	1.18305	3.63425	5e-05	0.00186538	yes
XLOC_018831	XLOC_018831	DAP	chr5:10679341-10761387	Ctrls	10KD	OK	9.58456	21.7407	1.18161	3.964	5e-05	0.00186538	yes
XLOC_015898	XLOC_015898	NPTXR	chr22:39214455-39240017	Ctrls	10KD	OK	8.01675	18.1483	1.17874	4.38291	5e-05	0.00186538	yes
XLOC_015251	XLOC_015251	COL18A1	chr21:46825096-46933634	Ctrls	10KD	OK	4.72576	10.6741	1.1755	4.13305	5e-05	0.00186538	yes
XLOC_018136	XLOC_018136	NR3C2	chr4:148999914-149363672	Ctrls	10KD	OK	1.57749	3.56063	1.1745	3.36631	5e-05	0.00186538	yes
XLOC_007614	XLOC_007614	THBS1	chr15:39873279-39889668	Ctrls	10KD	OK	1.75342	3.8627	1.13944	3.43533	5e-05	0.00186538	yes
XLOC_019159	XLOC_019159	TAF7	chr5:140698056-140700351	Ctrls	10KD	OK	14.4081	31.6838	1.13686	4.26771	5e-05	0.00186538	yes
XLOC_001362	XLOC_001362	ARHGEF19	chr1:16524598-16539104	Ctrls	10KD	OK	5.70466	12.4867	1.13018	3.62853	5e-05	0.00186538	yes
XLOC_011191	XLOC_011191	ABCA7	chr19:1040101-1065570	Ctrls	10KD	OK	3.17416	6.8952	1.11922	3.71629	5e-05	0.00186538	yes
XLOC_019592	XLOC_019592	LHFPL5	chr6:35773070-35791852	Ctrls	10KD	OK	5.3256	11.4623	1.10588	3.33048	5e-05	0.00186538	yes
XLOC_019085	XLOC_019085	ACSL6	chr5:131285666-131347761	Ctrls	10KD	OK	11.5638	24.8601	1.10422	4.23437	5e-05	0.00186538	yes
XLOC_018842	XLOC_018842	MYO10	chr5:16662015-16936385	Ctrls	10KD	OK	2.21402	4.74787	1.10061	4.00647	5e-05	0.00186538	yes
XLOC_011540	XLOC_011540	LSR	chr19:35739558-35758867	Ctrls	10KD	OK	16.4225	35.0373	1.09322	4.04498	5e-05	0.00186538	yes
XLOC_018108	XLOC_018108	SLC7A11	chr4:138948576-139163503	Ctrls	10KD	OK	6.41394	13.6249	1.08697	4.26784	5e-05	0.00186538	yes
XLOC_005687	XLOC_005687	PKP2	chr12:32943679-33049780	Ctrls	10KD	OK	9.07899	19.1268	1.07499	4.07083	5e-05	0.00186538	yes
XLOC_022195	XLOC_022195	KCND2	chr7:119913721-120390387	Ctrls	10KD	OK	10.8737	22.905	1.07482	4.11443	5e-05	0.00186538	yes
XLOC_015549	XLOC_015549	NEFH	chr22:29876180-29887277	Ctrls	10KD	OK	11.1832	23.4878	1.07057	4.10948	5e-05	0.00186538	yes
XLOC_017736	XLOC_017736	PALLD	chr4:169418216-169849608	Ctrls	10KD	OK	7.7813	16.2847	1.06544	4.07459	5e-05	0.00186538	yes
XLOC_022775	XLOC_022775	NRCAM	chr7:107788070-108096841	Ctrls	10KD	OK	14.1778	29.6539	1.06459	4.36283	5e-05	0.00186538	yes
XLOC_023217	XLOC_023217	ESRP1	chr8:95653363-95719694	Ctrls	10KD	OK	11.193	23.3551	1.06114	3.86689	5e-05	0.00186538	yes
XLOC_022866	XLOC_022866	HIPK2	chr7:139246315-139477693	Ctrls	10KD	OK	5.14243	10.6592	1.05158	4.29138	5e-05	0.00186538	yes
XLOC_016447	XLOC_016447	TMEM108	chr3:132757131-133116619	Ctrls	10KD	OK	10.9436	22.6287	1.04807	3.68528	5e-05	0.00186538	yes
XLOC_003808	XLOC_003808	NEAT1	chr11:65190268-65194003	Ctrls	10KD	OK	38.5051	78.8015	1.03317	4.13557	5e-05	0.00186538	yes
XLOC_011438	XLOC_011438	MAP1S	chr19:17830302-17845324	Ctrls	10KD	OK	11.6534	23.8285	1.03194	3.5429	5e-05	0.00186538	yes
XLOC_014728	XLOC_014728	CDH26	chr20:58533470-58588168	Ctrls	10KD	OK	5.12187	10.4521	1.02906	3.29026	5e-05	0.00186538	yes
XLOC_008397	XLOC_008397	SLC9A3R2	chr16:2076868-2089027	Ctrls	10KD	OK	16.2865	33.218	1.02829	3.71883	5e-05	0.00186538	yes
XLOC_001064	XLOC_001064	PFKFB2	chr1:207226619-207254368	Ctrls	10KD	OK	5.679	11.5707	1.02677	3.44457	5e-05	0.00186538	yes
XLOC_018322	XLOC_018322	ISL1	chr5:50668570-50690563	Ctrls	10KD	OK	17.6525	35.1949	0.995491	3.32115	5e-05	0.00186538	yes
XLOC_011593	XLOC_011593	SPINT2	chr19:38755097-38783254	Ctrls	10KD	OK	96.6682	190.798	0.980931	4.00532	5e-05	0.00186538	yes
XLOC_006629	XLOC_006629	EFNB2	chr13:107142078-107187388	Ctrls	10KD	OK	4.70672	9.26503	0.977072	3.29288	5e-05	0.00186538	yes
XLOC_012853	XLOC_012853	ASAP2	chr2:9346893-9545812	Ctrls	10KD	OK	5.92067	11.621	0.972905	3.59493	5e-05	0.00186538	yes
XLOC_012992	XLOC_012992	EPCAM	chr2:47596286-47614167	Ctrls	10KD	OK	77.7768	152.333	0.969819	3.9892	5e-05	0.00186538	yes
XLOC_014291	XLOC_014291	FN1	chr2:216225178-216300791	Ctrls	10KD	OK	3.26734	6.37671	0.964697	3.34089	5e-05	0.00186538	yes
XLOC_012845	XLOC_012845	SOX11	chr2:5832798-5841517	Ctrls	10KD	OK	11.5307	22.3325	0.953658	3.86434	5e-05	0.00186538	yes
XLOC_001376	XLOC_001376	PADI2	chr1:17393255-17445948	Ctrls	10KD	OK	24.9109	48.0976	0.949189	3.9578	5e-05	0.00186538	yes
XLOC_014175	XLOC_014175	CHRNA1	chr2:175612322-175629200	Ctrls	10KD	OK	25.1848	48.6055	0.94857	3.71027	5e-05	0.00186538	yes
XLOC_022275	XLOC_022275	TMEM178B	chr7:140774031-141180179	Ctrls	10KD	OK	5.19393	9.99	0.943658	3.73365	5e-05	0.00186538	yes
XLOC_025052	XLOC_025052	MAGED1	chrX:51546154-51645450	Ctrls	10KD	OK	27.5282	52.9322	0.943237	3.76708	5e-05	0.00186538	yes
XLOC_022649	XLOC_022649	PCLO	chr7:82383320-82792197	Ctrls	10KD	OK	2.99005	5.74231	0.94146	3.78002	5e-05	0.00186538	yes
XLOC_013597	XLOC_013597	SH3BP4	chr2:235860627-235964358	Ctrls	10KD	OK	13.891	26.6624	0.94066	3.80536	5e-05	0.00186538	yes
XLOC_017411	XLOC_017411	SLIT2	chr4:20255186-20622184	Ctrls	10KD	OK	5.30312	10.1706	0.939488	3.45243	5e-05	0.00186538	yes
XLOC_018832	XLOC_018832	CTNND2	chr5:10971953-11904155	Ctrls	10KD	OK	9.60421	18.1929	0.921637	3.53736	5e-05	0.00186538	yes
XLOC_018935	XLOC_018935	PLK2	chr5:57749809-57755966	Ctrls	10KD	OK	12.3805	23.3196	0.913471	3.40762	5e-05	0.00186538	yes
XLOC_012885	XLOC_012885	RHOB	chr2:20646834-20649201	Ctrls	10KD	OK	66.4821	124.819	0.908795	3.81117	5e-05	0.00186538	yes
XLOC_007639	XLOC_007639	TYRO3	chr15:41851219-41871536	Ctrls	10KD	OK	13.9413	26.1294	0.90631	3.57498	5e-05	0.00186538	yes
XLOC_018369	XLOC_018369	OCLN	chr5:68788118-68853931	Ctrls	10KD	OK	5.20346	9.72553	0.902307	3.18865	5e-05	0.00186538	yes
XLOC_014496	XLOC_014496	PCSK2	chr20:17206751-17465222	Ctrls	10KD	OK	5.64683	10.509	0.896117	3.17836	5e-05	0.00186538	yes
XLOC_005378	XLOC_005378	FAM222A	chr12:110152186-110211292	Ctrls	10KD	OK	18.8575	35.0063	0.892474	3.46459	5e-05	0.00186538	yes
XLOC_006205	XLOC_006205	NBEA	chr13:35516423-36705514	Ctrls	10KD	OK	5.54043	10.2169	0.882888	3.55829	5e-05	0.00186538	yes
XLOC_008095	XLOC_008095	MYO5A	chr15:52599479-52821247	Ctrls	10KD	OK	7.15426	13.1858	0.882111	3.68856	5e-05	0.00186538	yes
XLOC_023447	XLOC_023447	LZTS1	chr8:20103675-20112803	Ctrls	10KD	OK	9.17228	16.8794	0.879909	3.35914	5e-05	0.00186538	yes
XLOC_023225	XLOC_023225	SDC2	chr8:97505881-97624037	Ctrls	10KD	OK	22.2347	40.3342	0.859189	3.37792	5e-05	0.00186538	yes
XLOC_020525	XLOC_020525	SYNE1	chr6:152442818-152958534	Ctrls	10KD	OK	4.02078	7.25496	0.851493	3.57369	5e-05	0.00186538	yes
XLOC_014702	XLOC_014702	FAM210B	chr20:54933982-54943718	Ctrls	10KD	OK	28.6641	51.6132	0.848496	3.41941	5e-05	0.00186538	yes
XLOC_018456	XLOC_018456	RGMB	chr5:98104998-98132198	Ctrls	10KD	OK	8.92036	16.0566	0.847996	3.07764	5e-05	0.00186538	yes
XLOC_023705	XLOC_023705	CSMD3	chr8:113235158-114449242	Ctrls	10KD	OK	12.5976	22.554	0.840232	3.58677	5e-05	0.00186538	yes
XLOC_000057	XLOC_000057	ESPN	chr1:6484847-6521004	Ctrls	10KD	OK	23.3447	41.7831	0.839822	3.31783	5e-05	0.00186538	yes
XLOC_023802	XLOC_023802	PLEC	chr8:144989314-145050913	Ctrls	10KD	OK	7.6648	13.7065	0.83854	3.41797	5e-05	0.00186538	yes
XLOC_019126	XLOC_019126	HNRNPA0	chr5:137087072-137090039	Ctrls	10KD	OK	70.9173	125.226	0.820323	3.26726	5e-05	0.00186538	yes
XLOC_018298	XLOC_018298	NIPBL	chr5:36876860-37065921	Ctrls	10KD	OK	8.54883	15.0379	0.814808	3.42601	5e-05	0.00186538	yes
XLOC_019863	XLOC_019863	KIAA1244	chr6:138483052-138665800	Ctrls	10KD	OK	9.34901	16.3834	0.809351	3.38526	5e-05	0.00186538	yes
XLOC_007925	XLOC_007925	SYNM	chr15:99645285-99675800	Ctrls	10KD	OK	10.0028	17.2937	0.789842	3.22231	5e-05	0.00186538	yes
XLOC_022082	XLOC_022082	PEG10	chr7:94285636-94299006	Ctrls	10KD	OK	49.0758	81.7881	0.736879	3.17882	5e-05	0.00186538	yes
XLOC_001266	XLOC_001266	ANKRD65	chr1:1353799-1356824	Ctrls	10KD	OK	147.608	90.0933	-0.712277	-3.03499	5e-05	0.00186538	yes
XLOC_007331	XLOC_007331	ERH	chr14:69846839-69865021	Ctrls	10KD	OK	393.461	237.677	-0.727216	-3.06436	5e-05	0.00186538	yes
XLOC_012464	XLOC_012464	RPS16	chr19:39923846-39926618	Ctrls	10KD	OK	907.879	546.865	-0.731314	-3.12922	5e-05	0.00186538	yes
XLOC_014934	XLOC_014934	EIF2S2	chr20:32676114-32700085	Ctrls	10KD	OK	213.723	128.447	-0.734561	-3.14241	5e-05	0.00186538	yes
XLOC_020055	XLOC_020055	HIST1H2BJ	chr6:27100094-27100575	Ctrls	10KD	OK	1359.05	810.81	-0.745159	-3.16817	5e-05	0.00186538	yes
XLOC_005263	XLOC_005263	CCT2	chr12:69979207-69995357	Ctrls	10KD	OK	428.16	254.144	-0.7525	-3.16654	5e-05	0.00186538	yes
XLOC_019439	XLOC_019439	HIST1H2AG	chr6:27100816-27101314	Ctrls	10KD	OK	2545.24	1503.18	-0.759787	-3.25206	5e-05	0.00186538	yes
XLOC_001559	XLOC_001559	COL9A2	chr1:40766162-40782939	Ctrls	10KD	OK	86.6237	50.887	-0.767464	-3.3084	5e-05	0.00186538	yes
XLOC_023745	XLOC_023745	FAM49B	chr8:130851838-131028897	Ctrls	10KD	OK	40.7589	23.7285	-0.780493	-3.18415	5e-05	0.00186538	yes
XLOC_002450	XLOC_002450	PFKP	chr10:3109711-3178997	Ctrls	10KD	OK	73.2402	42.2836	-0.792537	-3.32117	5e-05	0.00186538	yes
XLOC_016829	XLOC_016829	IMPDH2	chr3:49061761-49066875	Ctrls	10KD	OK	112.433	64.7709	-0.795643	-3.35246	5e-05	0.00186538	yes
XLOC_020060	XLOC_020060	HIST1H2BL	chr6:27775256-27775709	Ctrls	10KD	OK	948.204	546.137	-0.795935	-3.34847	5e-05	0.00186538	yes
XLOC_004001	XLOC_004001	DYNC2H1	chr11:102980159-103350591	Ctrls	10KD	OK	11.9735	6.73735	-0.829589	-3.51399	5e-05	0.00186538	yes
XLOC_015158	XLOC_015158	SOD1	chr21:33031934-33041243	Ctrls	10KD	OK	566.801	317.523	-0.835983	-3.57566	5e-05	0.00186538	yes
XLOC_022907	XLOC_022907	PDIA4	chr7:148700153-148725782	Ctrls	10KD	OK	123.802	68.8913	-0.845638	-3.58679	5e-05	0.00186538	yes
XLOC_004757	XLOC_004757	GUCY1A2	chr11:106544737-106889171	Ctrls	10KD	OK	5.72029	3.14534	-0.862873	-3.36155	5e-05	0.00186538	yes
XLOC_005849	XLOC_005849	PRIM1	chr12:57125363-57146146	Ctrls	10KD	OK	63.6305	34.9034	-0.86635	-3.42097	5e-05	0.00186538	yes
XLOC_004706	XLOC_004706	CHORDC1	chr11:89933596-89956532	Ctrls	10KD	OK	67.5035	37.0063	-0.867192	-3.62136	5e-05	0.00186538	yes
XLOC_006420	XLOC_006420	SACS	chr13:23902961-24007867	Ctrls	10KD	OK	16.8729	9.2373	-0.869164	-3.67615	5e-05	0.00186538	yes
XLOC_005652	XLOC_005652	LDHB	chr12:21788274-21810789	Ctrls	10KD	OK	1134.18	609.22	-0.896615	-3.69316	5e-05	0.00186538	yes
XLOC_020356	XLOC_020356	SNHG5	chr6:86386724-86388451	Ctrls	10KD	OK	225.525	119.507	-0.916195	-3.46705	5e-05	0.00186538	yes
XLOC_002062	XLOC_002062	TAGLN2	chr1:159887896-159895332	Ctrls	10KD	OK	140.125	74.1769	-0.917671	-3.74383	5e-05	0.00186538	yes
XLOC_007269	XLOC_007269	FERMT2	chr14:53323988-53417815	Ctrls	10KD	OK	27.2137	14.3064	-0.92767	-3.6409	5e-05	0.00186538	yes
XLOC_019441	XLOC_019441	HIST1H2AH	chr6:27114860-27115341	Ctrls	10KD	OK	2141.73	1119.21	-0.9363	-4.03991	5e-05	0.00186538	yes
XLOC_000487	XLOC_000487	RABGGTB	chr1:76251878-76260775	Ctrls	10KD	OK	65.5559	34.019	-0.946384	-3.63886	5e-05	0.00186538	yes
XLOC_023966	XLOC_023966	PGM5	chr9:70970108-71145977	Ctrls	10KD	OK	45.5806	23.5604	-0.952055	-3.84638	5e-05	0.00186538	yes
XLOC_022868	XLOC_022868	KDM7A	chr7:139784545-139876741	Ctrls	10KD	OK	6.732	3.47924	-0.952263	-3.48938	5e-05	0.00186538	yes
XLOC_018115	XLOC_018115	CLGN	chr4:141309606-141348815	Ctrls	10KD	OK	11.9233	6.10969	-0.964613	-3.31921	5e-05	0.00186538	yes
XLOC_016208	XLOC_016208	MANF	chr3:51422667-51426828	Ctrls	10KD	OK	71.2004	36.4496	-0.965982	-3.60173	5e-05	0.00186538	yes
XLOC_019427	XLOC_019427	HIST1H2BI	chr6:26273203-26273640	Ctrls	10KD	OK	849.428	431.808	-0.976102	-4.06203	5e-05	0.00186538	yes
XLOC_000462	XLOC_000462	AK4	chr1:65613231-65697828	Ctrls	10KD	OK	25.0594	12.7321	-0.976887	-3.98173	5e-05	0.00186538	yes
XLOC_017132	XLOC_017132	PLOD2	chr3:145787227-145879282	Ctrls	10KD	OK	30.1795	15.2769	-0.982217	-3.91598	5e-05	0.00186538	yes
XLOC_023283	XLOC_023283	SQLE	chr8:126010719-126034525	Ctrls	10KD	OK	59.1186	29.8459	-0.986077	-4.02651	5e-05	0.00186538	yes
XLOC_025088	XLOC_025088	AR	chrX:66763873-66950461	Ctrls	10KD	OK	8.54396	4.31102	-0.986877	-3.77863	5e-05	0.00186538	yes
XLOC_013370	XLOC_013370	PDK1	chr2:173420100-173490351	Ctrls	10KD	OK	15.3676	7.66654	-1.00325	-3.51055	5e-05	0.00186538	yes
XLOC_019181	XLOC_019181	JAKMIP2	chr5:146939556-147162411	Ctrls	10KD	OK	2.9897	1.48222	-1.01225	-3.2535	5e-05	0.00186538	yes
XLOC_003251	XLOC_003251	LOXL4	chr10:100007442-100028007	Ctrls	10KD	OK	13.5073	6.69315	-1.01298	-3.52291	5e-05	0.00186538	yes
XLOC_024931	XLOC_024931	PRDX4	chrX:23685644-23704514	Ctrls	10KD	OK	183.899	91.0216	-1.01463	-4.12374	5e-05	0.00186538	yes
XLOC_000703	XLOC_000703	HIST2H2AC	chr1:149858524-149858961	Ctrls	10KD	OK	2031.63	975.768	-1.05803	-4.5133	5e-05	0.00186538	yes
XLOC_008111	XLOC_008111	ALDH1A2	chr15:58245621-58358121	Ctrls	10KD	OK	32.6065	15.259	-1.0955	-4.35823	5e-05	0.00186538	yes
XLOC_022185	XLOC_022185	CAV2	chr7:116139654-116148595	Ctrls	10KD	OK	16.3566	7.63919	-1.09838	-3.67017	5e-05	0.00186538	yes
XLOC_014202	XLOC_014202	CERKL	chr2:182321618-182521834	Ctrls	10KD	OK	41.1136	18.9954	-1.11396	-3.67545	5e-05	0.00186538	yes
XLOC_014110	XLOC_014110	NEB	chr2:152341852-152591001	Ctrls	10KD	OK	2.85738	1.31676	-1.1177	-4.22328	5e-05	0.00186538	yes
XLOC_002465	XLOC_002465	PFKFB3	chr10:6186842-6277507	Ctrls	10KD	OK	9.58038	4.39169	-1.12531	-3.67726	5e-05	0.00186538	yes
XLOC_012114	XLOC_012114	SEMA6B	chr19:4542599-4559771	Ctrls	10KD	OK	19.9038	9.07903	-1.13243	-3.81347	5e-05	0.00186538	yes
XLOC_002787	XLOC_002787	SCD	chr10:102106771-102124588	Ctrls	10KD	OK	38.5172	17.5297	-1.1357	-4.69948	5e-05	0.00186538	yes
XLOC_018834	XLOC_018834	ANKH	chr5:14704908-14871887	Ctrls	10KD	OK	7.71938	3.50284	-1.13996	-3.95883	5e-05	0.00186538	yes
XLOC_019651	XLOC_019651	VEGFA	chr6:43737945-43754223	Ctrls	10KD	OK	20.7551	9.37243	-1.14697	-4.06781	5e-05	0.00186538	yes
XLOC_002189	XLOC_002189	COLGALT2	chr1:183904965-184006863	Ctrls	10KD	OK	5.07756	2.28015	-1.15501	-3.47104	5e-05	0.00186538	yes
XLOC_007359	XLOC_007359	PGF	chr14:75408532-75422467	Ctrls	10KD	OK	75.2629	33.77	-1.1562	-4.47887	5e-05	0.00186538	yes
XLOC_005975	XLOC_005975	IKBIP	chr12:99007181-99038829	Ctrls	10KD	OK	16.9668	7.58937	-1.16066	-3.51211	5e-05	0.00186538	yes
XLOC_022798	XLOC_022798	AASS	chr7:121713597-121784344	Ctrls	10KD	OK	12.2201	5.43782	-1.16816	-4.41589	5e-05	0.00186538	yes
XLOC_024959	XLOC_024959	PRRG1	chrX:37208527-37316548	Ctrls	10KD	OK	7.62236	3.38376	-1.17161	-3.59209	5e-05	0.00186538	yes
XLOC_005169	XLOC_005169	NEUROD4	chr12:55413728-55423801	Ctrls	10KD	OK	33.8739	14.8081	-1.19379	-4.70428	5e-05	0.00186538	yes
XLOC_005348	XLOC_005348	HSP90B1	chr12:104324111-104341708	Ctrls	10KD	OK	647.392	282.318	-1.19732	-4.53258	5e-05	0.00186538	yes
XLOC_000971	XLOC_000971	LAMC2	chr1:183155173-183214262	Ctrls	10KD	OK	5.64796	2.44369	-1.20867	-3.80822	5e-05	0.00186538	yes
XLOC_002655	XLOC_002655	DDIT4	chr10:74033676-74035797	Ctrls	10KD	OK	71.6456	30.9576	-1.21058	-4.76324	5e-05	0.00186538	yes
XLOC_012877	XLOC_012877	MYCN	chr2:16076386-16087129	Ctrls	10KD	OK	499.807	215.862	-1.21126	-4.97275	5e-05	0.00186538	yes
XLOC_008817	XLOC_008817	PLCG2	chr16:81812862-81996298	Ctrls	10KD	OK	431.441	183.355	-1.23452	-4.15455	5e-05	0.00186538	yes
XLOC_019534	XLOC_019534	HSPA1B	chr6:31795511-31798031	Ctrls	10KD	OK	46.4504	19.6203	-1.24334	-4.9334	5e-05	0.00186538	yes
XLOC_016949	XLOC_016949	PDZRN3	chr3:73431651-73674072	Ctrls	10KD	OK	15.9397	6.63004	-1.26553	-4.54458	5e-05	0.00186538	yes
XLOC_002269	XLOC_002269	RAB29	chr1:205737113-205744610	Ctrls	10KD	OK	7.05056	2.92115	-1.2712	-3.69303	5e-05	0.00186538	yes
XLOC_019484	XLOC_019484	HLA-A	chr6:29910246-29913661	Ctrls	10KD	OK	115.269	47.604	-1.27585	-5.26204	5e-05	0.00186538	yes
XLOC_023472	XLOC_023472	EBF2	chr8:25699245-25902640	Ctrls	10KD	OK	3.23894	1.32858	-1.28564	-3.48348	5e-05	0.00186538	yes
XLOC_022487	XLOC_022487	CPVL	chr7:29019582-29186153	Ctrls	10KD	OK	37.7055	15.2905	-1.30214	-4.64459	5e-05	0.00186538	yes
XLOC_022602	XLOC_022602	CALN1	chr7:71244475-71877360	Ctrls	10KD	OK	2.29337	0.926319	-1.30789	-3.84551	5e-05	0.00186538	yes
XLOC_023190	XLOC_023190	FABP5	chr8:82192717-82197012	Ctrls	10KD	OK	240.701	96.9284	-1.31225	-5.32305	5e-05	0.00186538	yes
XLOC_023060	XLOC_023060	SCARA3	chr8:27491576-27534286	Ctrls	10KD	OK	4.96032	1.97809	-1.32633	-3.40739	5e-05	0.00186538	yes
XLOC_018164	XLOC_018164	MARCH1	chr4:164445449-165304407	Ctrls	10KD	OK	2.77538	1.0757	-1.36741	-3.66911	5e-05	0.00186538	yes
XLOC_003542	XLOC_003542	LDHA	chr11:18415935-18429765	Ctrls	10KD	OK	196.107	75.3979	-1.37904	-5.85368	5e-05	0.00186538	yes
XLOC_020062	XLOC_020062	HIST1H4K	chr6:27798951-27799305	Ctrls	10KD	OK	287.534	110.477	-1.37999	-4.58402	5e-05	0.00186538	yes
XLOC_006797	XLOC_006797	LGALS3	chr14:55595934-55612148	Ctrls	10KD	OK	295.312	112.251	-1.39551	-5.7048	5e-05	0.00186538	yes
XLOC_019742	XLOC_019742	C6orf165	chr6:88117689-88174191	Ctrls	10KD	OK	7.04002	2.66961	-1.39895	-3.87849	5e-05	0.00186538	yes
XLOC_019451	XLOC_019451	HIST1H4J	chr6:27791902-27792258	Ctrls	10KD	OK	188.818	71.5293	-1.40039	-4.27058	5e-05	0.00186538	yes
XLOC_010342	XLOC_010342	IKZF3	chr17:37913967-38020441	Ctrls	10KD	OK	0.749789	0.280006	-1.42103	-3.19658	5e-05	0.00186538	yes
XLOC_017210	XLOC_017210	PLD1	chr3:171318194-171528284	Ctrls	10KD	OK	2.36972	0.883108	-1.42405	-3.81135	5e-05	0.00186538	yes
XLOC_019584	XLOC_019584	DEF6	chr6:35265594-35289548	Ctrls	10KD	OK	9.81573	3.64895	-1.42761	-4.07497	5e-05	0.00186538	yes
XLOC_007372	XLOC_007372	ZDHHC22	chr14:77597612-77608134	Ctrls	10KD	OK	4.85139	1.77352	-1.45178	-3.86024	5e-05	0.00186538	yes
XLOC_000171	XLOC_000171	ALPL	chr1:21835857-21904905	Ctrls	10KD	OK	15.026	5.48042	-1.45511	-4.68087	5e-05	0.00186538	yes
XLOC_000471	XLOC_000471	IL12RB2	chr1:67773046-67862583	Ctrls	10KD	OK	3.60682	1.29725	-1.47527	-4.00254	5e-05	0.00186538	yes
XLOC_025855	XLOC_025855	MAGEA3	chrX:151934651-151938240	Ctrls	10KD	OK	52.4286	18.6775	-1.48906	-5.51524	5e-05	0.00186538	yes
XLOC_004864	XLOC_004864	FEZ1	chr11:125315640-125366206	Ctrls	10KD	OK	15.5116	5.51289	-1.49247	-4.49206	5e-05	0.00186538	yes
XLOC_005997	XLOC_005997	ALDH1L2	chr12:105413561-105478341	Ctrls	10KD	OK	5.40509	1.91701	-1.49547	-4.91292	5e-05	0.00186538	yes
XLOC_017434	XLOC_017434	KLF3	chr4:38614321-38703129	Ctrls	10KD	OK	2.34483	0.827808	-1.50211	-3.79666	5e-05	0.00186538	yes
XLOC_003374	XLOC_003374	BNIP3	chr10:133781203-133795435	Ctrls	10KD	OK	58.0206	19.7023	-1.5582	-5.66312	5e-05	0.00186538	yes
XLOC_009681	XLOC_009681	IGFBP4	chr17:38599675-38613982	Ctrls	10KD	OK	16.9596	5.7299	-1.56552	-4.33229	5e-05	0.00186538	yes
XLOC_016432	XLOC_016432	TMCC1-AS1	chr3:129612713-129627755	Ctrls	10KD	OK	3.86072	1.29046	-1.58098	-4.14125	5e-05	0.00186538	yes
XLOC_017249	XLOC_017249	ETV5	chr3:185764105-185826901	Ctrls	10KD	OK	2.8115	0.920979	-1.6101	-3.92344	5e-05	0.00186538	yes
XLOC_021902	XLOC_021902	EPDR1	chr7:37960162-37991542	Ctrls	10KD	OK	2.92423	0.950004	-1.62205	-3.42305	5e-05	0.00186538	yes
XLOC_000076	XLOC_000076	RBP7	chr1:10057254-10076078	Ctrls	10KD	OK	24.8407	8.04656	-1.62626	-4.34782	5e-05	0.00186538	yes
XLOC_003157	XLOC_003157	P4HA1	chr10:74766979-74856732	Ctrls	10KD	OK	16.403	5.2523	-1.64294	-5.4292	5e-05	0.00186538	yes
XLOC_025730	XLOC_025730	TMEM255A	chrX:119392504-119445391	Ctrls	10KD	OK	3.93584	1.2541	-1.65002	-4.10747	5e-05	0.00186538	yes
XLOC_001381	XLOC_001381	IFFO2	chr1:19230773-19282826	Ctrls	10KD	OK	1.88573	0.593389	-1.66807	-4.00843	5e-05	0.00186538	yes
XLOC_018646	XLOC_018646	PPARGC1B	chr5:149109814-149234585	Ctrls	10KD	OK	0.592953	0.186299	-1.6703	-3.61061	5e-05	0.00186538	yes
XLOC_024515	XLOC_024515	GOLM1	chr9:88641057-88715116	Ctrls	10KD	OK	24.97	7.77795	-1.68274	-6.21633	5e-05	0.00186538	yes
XLOC_016377	XLOC_016377	MAATS1	chr3:119421868-119485949	Ctrls	10KD	OK	6.32964	1.92687	-1.71586	-5.26416	5e-05	0.00186538	yes
XLOC_013086	XLOC_013086	HK2	chr2:75059781-75120481	Ctrls	10KD	OK	7.02887	2.12942	-1.72283	-5.45821	5e-05	0.00186538	yes
XLOC_011700	XLOC_011700	APOC1	chr19:45417920-45422606	Ctrls	10KD	OK	20.8235	6.24455	-1.73754	-3.90347	5e-05	0.00186538	yes
XLOC_012734	XLOC_012734	ZNF347	chr19:53641956-53662322	Ctrls	10KD	OK	1.36639	0.404075	-1.75768	-3.82957	5e-05	0.00186538	yes
XLOC_017101	XLOC_017101	AMOTL2	chr3:134074186-134094259	Ctrls	10KD	OK	5.49188	1.60542	-1.77435	-4.6339	5e-05	0.00186538	yes
XLOC_017894	XLOC_017894	GABRG1	chr4:46037786-46126082	Ctrls	10KD	OK	3.19149	0.929794	-1.77925	-4.74709	5e-05	0.00186538	yes
XLOC_003021	XLOC_003021	LRRC37A6P	chr10:27534781-27541235	Ctrls	10KD	OK	2.36842	0.688106	-1.78322	-4.81119	5e-05	0.00186538	yes
XLOC_010910	XLOC_010910	SLC14A1	chr18:43304091-43332485	Ctrls	10KD	OK	2.06921	0.599557	-1.78711	-4.10205	5e-05	0.00186538	yes
XLOC_021868	XLOC_021868	CHN2	chr7:29186162-29553951	Ctrls	10KD	OK	3.97086	1.14853	-1.78966	-4.48372	5e-05	0.00186538	yes
XLOC_016392	XLOC_016392	PARP14	chr3:122399671-122449687	Ctrls	10KD	OK	2.3831	0.688002	-1.79236	-4.95671	5e-05	0.00186538	yes
XLOC_020118	XLOC_020118	HLA-B	chr6:31321648-31324989	Ctrls	10KD	OK	15.1499	4.36577	-1.795	-4.97506	5e-05	0.00186538	yes
XLOC_010652	XLOC_010652	BTBD17	chr17:72352554-72357958	Ctrls	10KD	OK	24.2033	6.95073	-1.79996	-4.31063	5e-05	0.00186538	yes
XLOC_007215	XLOC_007215	EGLN3	chr14:34393420-34420284	Ctrls	10KD	OK	13.6604	3.91655	-1.80234	-5.35293	5e-05	0.00186538	yes
XLOC_017889	XLOC_017889	BEND4	chr4:42112869-42154895	Ctrls	10KD	OK	4.68402	1.32025	-1.82694	-5.46481	5e-05	0.00186538	yes
XLOC_012112	XLOC_012112	PLIN5	chr19:4522543-4535208	Ctrls	10KD	OK	2.94927	0.827975	-1.8327	-3.88367	5e-05	0.00186538	yes
XLOC_013300	XLOC_013300	ARHGAP15	chr2:143886898-144525921	Ctrls	10KD	OK	23.7852	6.66163	-1.83612	-5.96739	5e-05	0.00186538	yes
XLOC_017138	XLOC_017138	HLTF	chr3:148747903-148820610	Ctrls	10KD	OK	45.1964	12.5557	-1.84786	-7.64313	5e-05	0.00186538	yes
XLOC_010914	XLOC_010914	RNF165	chr18:43914186-44040783	Ctrls	10KD	OK	4.15018	1.14524	-1.85752	-3.76475	5e-05	0.00186538	yes
XLOC_015052	XLOC_015052	CYP24A1	chr20:52769987-52790516	Ctrls	10KD	OK	2.17099	0.589181	-1.88157	-3.9273	5e-05	0.00186538	yes
XLOC_005338	XLOC_005338	ANO4	chr12:101188373-101522419	Ctrls	10KD	OK	1.79941	0.483888	-1.89478	-4.28862	5e-05	0.00186538	yes
XLOC_019296	XLOC_019296	LOC202181	chr5:177045500-177099278	Ctrls	10KD	OK	1.3216	0.350691	-1.91401	-3.91983	5e-05	0.00186538	yes
XLOC_018151	XLOC_018151	MAP9	chr4:156263811-156298122	Ctrls	10KD	OK	1.52979	0.397996	-1.9425	-4.72769	5e-05	0.00186538	yes
XLOC_005273	XLOC_005273	TRHDE	chr12:72647286-73059422	Ctrls	10KD	OK	5.74384	1.48744	-1.94918	-4.80484	5e-05	0.00186538	yes
XLOC_008767	XLOC_008767	CLEC18A	chr16:69984607-69998250	Ctrls	10KD	OK	3.84837	0.979624	-1.97395	-4.53779	5e-05	0.00186538	yes
XLOC_019533	XLOC_019533	HSPA1A	chr6:31783290-31785719	Ctrls	10KD	OK	32.8602	7.95342	-2.0467	-7.17806	5e-05	0.00186538	yes
XLOC_004872	XLOC_004872	KIRREL3	chr11:126293395-126870766	Ctrls	10KD	OK	2.3532	0.564923	-2.0585	-4.50498	5e-05	0.00186538	yes
XLOC_010966	XLOC_010966	CCDC102B	chr18:66382490-66722426	Ctrls	10KD	OK	6.44102	1.48529	-2.11654	-5.46834	5e-05	0.00186538	yes
XLOC_019802	XLOC_019802	FAM26E	chr6:116817650-116880031	Ctrls	10KD	OK	1.15485	0.264537	-2.12617	-4.00639	5e-05	0.00186538	yes
XLOC_010226	XLOC_010226	ALDH3A1	chr17:19641297-19651746	Ctrls	10KD	OK	1.85579	0.419302	-2.14598	-3.99385	5e-05	0.00186538	yes
XLOC_024894	XLOC_024894	TMSB4X	chrX:12993225-12995346	Ctrls	10KD	OK	42.4583	9.32853	-2.18632	-5.7987	5e-05	0.00186538	yes
XLOC_003558	XLOC_003558	ANO3	chr11:26353677-26684836	Ctrls	10KD	OK	1.36799	0.297344	-2.20185	-4.78691	5e-05	0.00186538	yes
XLOC_010026	XLOC_010026	FAM101B	chr17:289770-295731	Ctrls	10KD	OK	8.42539	1.78981	-2.23494	-6.10815	5e-05	0.00186538	yes
XLOC_009151	XLOC_009151	LINC00273	chr16:33961051-33962503	Ctrls	10KD	OK	8.23294	1.73231	-2.24871	-4.85323	5e-05	0.00186538	yes
XLOC_019735	XLOC_019735	MRAP2	chr6:84743419-84800605	Ctrls	10KD	OK	4.63668	0.96964	-2.25757	-5.19804	5e-05	0.00186538	yes
XLOC_000968	XLOC_000968	NPL	chr1:182758583-182799519	Ctrls	10KD	OK	2.00464	0.416963	-2.26535	-4.39197	5e-05	0.00186538	yes
XLOC_011330	XLOC_011330	SLC44A2	chr19:10713120-10755235	Ctrls	10KD	OK	5.53628	1.10168	-2.32921	-5.74165	5e-05	0.00186538	yes
XLOC_009287	XLOC_009287	MLKL	chr16:74705752-74734789	Ctrls	10KD	OK	3.1164	0.612484	-2.34713	-5.12494	5e-05	0.00186538	yes
XLOC_019061	XLOC_019061	CDO1	chr5:115140429-115152405	Ctrls	10KD	OK	3.84086	0.74825	-2.35984	-4.86481	5e-05	0.00186538	yes
XLOC_017042	XLOC_017042	SEMA5B	chr3:122628039-122747452	Ctrls	10KD	OK	8.32714	1.62134	-2.36063	-6.8037	5e-05	0.00186538	yes
XLOC_002692	XLOC_002692	DYDC2	chr10:82095860-82127829	Ctrls	10KD	OK	1.35423	0.260668	-2.37718	-3.97683	5e-05	0.00186538	yes
XLOC_010805	XLOC_010805	EMILIN2	chr18:2847027-2914090	Ctrls	10KD	OK	2.37383	0.456531	-2.37843	-5.39783	5e-05	0.00186538	yes
XLOC_020080	XLOC_020080	ZNF311	chr6:28962593-28973037	Ctrls	10KD	OK	1.75938	0.33627	-2.38737	-4.96696	5e-05	0.00186538	yes
XLOC_013119	XLOC_013119	ANAPC1P1	chr2:87042459-87122165	Ctrls	10KD	OK	23.2015	4.37951	-2.40538	-5.38944	5e-05	0.00186538	yes
XLOC_012319	XLOC_012319	PDE4C	chr19:18318770-18359010	Ctrls	10KD	OK	2.39329	0.451299	-2.40684	-5.57838	5e-05	0.00186538	yes
XLOC_015878	XLOC_015878	MFNG	chr22:37865100-37882478	Ctrls	10KD	OK	26.63	4.93966	-2.43057	-7.35725	5e-05	0.00186538	yes
XLOC_023017	XLOC_023017	SH2D4A	chr8:19171080-19253729	Ctrls	10KD	OK	2.18202	0.386784	-2.49606	-5.51692	5e-05	0.00186538	yes
XLOC_019195	XLOC_019195	ARSI	chr5:149675908-149682525	Ctrls	10KD	OK	1.78992	0.314871	-2.50707	-4.8879	5e-05	0.00186538	yes
XLOC_023616	XLOC_023616	ZNF704	chr8:81540685-81787016	Ctrls	10KD	OK	6.37584	1.10796	-2.52471	-8.64929	5e-05	0.00186538	yes
XLOC_011145	XLOC_011145	TMX3	chr18:66340924-66382353	Ctrls	10KD	OK	85.1555	14.453	-2.55873	-9.43245	5e-05	0.00186538	yes
XLOC_022670	XLOC_022670	CDK6	chr7:92234234-92546501	Ctrls	10KD	OK	11.7827	1.89218	-2.63855	-9.33813	5e-05	0.00186538	yes
XLOC_022223	XLOC_022223	FLNC	chr7:128470482-128499328	Ctrls	10KD	OK	0.602255	0.0951203	-2.66255	-5.33575	5e-05	0.00186538	yes
XLOC_010825	XLOC_010825	MTCL1	chr18:8717368-8832775	Ctrls	10KD	OK	21.3923	3.37073	-2.66596	-9.44287	5e-05	0.00186538	yes
XLOC_013120	XLOC_013120	RGPD1,RGPD2	chr2:87140934-87248973	Ctrls	10KD	OK	1.11056	0.169775	-2.7096	-5.48145	5e-05	0.00186538	yes
XLOC_023863	XLOC_023863	LURAP1L	chr9:12775011-12823059	Ctrls	10KD	OK	3.42257	0.505691	-2.75875	-5.78332	5e-05	0.00186538	yes
XLOC_003575	XLOC_003575	DEPDC7	chr11:33037409-33055128	Ctrls	10KD	OK	4.17844	0.604926	-2.78813	-5.85422	5e-05	0.00186538	yes
XLOC_020504	XLOC_020504	PLAGL1	chr6:144261436-144385736	Ctrls	10KD	OK	1.1078	0.158686	-2.80344	-3.45006	5e-05	0.00186538	yes
XLOC_017593	XLOC_017593	BMPR1B	chr4:95679127-96079601	Ctrls	10KD	OK	0.623178	0.0828659	-2.91079	-4.74547	5e-05	0.00186538	yes
XLOC_022815	XLOC_022815	GRM8	chr7:126078651-126892428	Ctrls	10KD	OK	2.20652	0.291979	-2.91784	-6.21509	5e-05	0.00186538	yes
XLOC_019824	XLOC_019824	RNF217	chr6:125229391-125407484	Ctrls	10KD	OK	3.9457	0.521854	-2.91856	-6.80968	5e-05	0.00186538	yes
XLOC_023540	XLOC_023540	ST18	chr8:53023391-53322439	Ctrls	10KD	OK	0.923254	0.111517	-3.04946	-6.09405	5e-05	0.00186538	yes
XLOC_023916	XLOC_023916	CA9	chr9:35673914-35681154	Ctrls	10KD	OK	7.835	0.94372	-3.0535	-6.58585	5e-05	0.00186538	yes
XLOC_025804	XLOC_025804	ATP11C	chrX:138808504-138914447	Ctrls	10KD	OK	3.48542	0.418418	-3.05832	-7.5699	5e-05	0.00186538	yes
XLOC_017020	XLOC_017020	IGSF11	chr3:118619478-118864898	Ctrls	10KD	OK	7.58065	0.902953	-3.0696	-7.71651	5e-05	0.00186538	yes
XLOC_004690	XLOC_004690	DLG2	chr11:83166055-85338314	Ctrls	10KD	OK	2.06524	0.244086	-3.08085	-6.77441	5e-05	0.00186538	yes
XLOC_007202	XLOC_007202	STXBP6	chr14:25281305-25519095	Ctrls	10KD	OK	3.33827	0.37893	-3.1391	-5.87688	5e-05	0.00186538	yes
XLOC_014726	XLOC_014726	PHACTR3	chr20:58152563-58422766	Ctrls	10KD	OK	1.68067	0.186769	-3.1697	-5.593	5e-05	0.00186538	yes
XLOC_017606	XLOC_017606	NFKB1	chr4:103422485-103538459	Ctrls	10KD	OK	4.11021	0.445883	-3.20448	-7.47883	5e-05	0.00186538	yes
XLOC_005646	XLOC_005646	LMO3	chr12:16701305-16761148	Ctrls	10KD	OK	11.2507	1.18832	-3.24302	-8.58334	5e-05	0.00186538	yes
XLOC_000434	XLOC_000434	PCSK9	chr1:55505148-55530526	Ctrls	10KD	OK	2.83144	0.280254	-3.33673	-6.19136	5e-05	0.00186538	yes
XLOC_010824	XLOC_010824	RAB12	chr18:8609442-8639380	Ctrls	10KD	OK	144.952	14.1081	-3.36098	-12.4066	5e-05	0.00186538	yes
XLOC_023679	XLOC_023679	RGS22	chr8:100973165-101118344	Ctrls	10KD	OK	0.69532	0.0610281	-3.51013	-5.11345	5e-05	0.00186538	yes
XLOC_007818	XLOC_007818	CRABP1	chr15:78632665-78640572	Ctrls	10KD	OK	12.2964	1.04656	-3.55451	-6.99944	5e-05	0.00186538	yes
XLOC_022657	XLOC_022657	ABCB4	chr7:87031360-87105019	Ctrls	10KD	OK	5.79616	0.454735	-3.672	-8.90123	5e-05	0.00186538	yes
XLOC_002137	XLOC_002137	DNM3OS	chr1:171810617-172381857	Ctrls	10KD	OK	10.2688	0.732133	-3.81001	-3.31626	5e-05	0.00186538	yes
XLOC_011868	XLOC_011868	ZNF818P	chr19:53716200-53719355	Ctrls	10KD	OK	1.72755	0.12147	-3.83005	-6.74817	5e-05	0.00186538	yes
XLOC_018736	XLOC_018736	SIMC1	chr5:175665369-175772990	Ctrls	10KD	OK	3.44217	0.218292	-3.97899	-7.19065	5e-05	0.00186538	yes
XLOC_014908	XLOC_014908	LOC284801	chr20:26167654-26189869	Ctrls	10KD	OK	24.8267	1.57067	-3.98244	-6.99469	5e-05	0.00186538	yes
XLOC_023641	XLOC_023641	MMP16	chr8:89049459-89339717	Ctrls	10KD	OK	2.87656	0.145735	-4.30293	-9.17515	5e-05	0.00186538	yes
XLOC_002494	XLOC_002494	VIM	chr10:17256237-17279592	Ctrls	10KD	OK	30.2238	1.45042	-4.38114	-9.74055	5e-05	0.00186538	yes
XLOC_025886	XLOC_025886	CTAG2	chrX:153880245-153881853	Ctrls	10KD	OK	34.1489	1.55435	-4.45746	-8.47583	5e-05	0.00186538	yes
XLOC_025006	XLOC_025006	SSX1	chrX:48114751-48126879	Ctrls	10KD	OK	38.3453	1.34234	-4.83623	-12.2249	5e-05	0.00186538	yes
XLOC_014007	XLOC_014007	RGPD3	chr2:107021135-107084801	Ctrls	10KD	OK	4.77078	0.117316	-5.34576	-11.5194	5e-05	0.00186538	yes
XLOC_002014	XLOC_002014	UBQLN4	chr1:155996957-156147542	Ctrls	10KD	OK	1488.42	12.288	-6.92038	-18.0482	5e-05	0.00186538	yes
XLOC_009663	XLOC_009663	PNMT	chr17:37824233-37826728	Ctrls	10KD	OK	0.512124	0	#NAME?	#NAME?	0.0001	0.00331435	yes
XLOC_011478	XLOC_011478	ZNF85	chr19:21106058-21133503	Ctrls	10KD	OK	0.131893	8.09655	5.93986	6.54606	0.0001	0.00331435	yes
XLOC_021941	XLOC_021941	VWC2	chr7:49813256-49952138	Ctrls	10KD	OK	0.965963	3.92216	2.02161	4.03108	0.0001	0.00331435	yes
XLOC_019700	XLOC_019700	MTRNR2L9	chr6:62284007-62284534	Ctrls	10KD	OK	7.27869	27.7784	1.93221	4.46572	0.0001	0.00331435	yes
XLOC_011163	XLOC_011163	MBP	chr18:74690788-74844774	Ctrls	10KD	OK	0.521729	1.9344	1.89052	3.19431	0.0001	0.00331435	yes
XLOC_018597	XLOC_018597	PCDHB5	chr5:140514787-140517709	Ctrls	10KD	OK	1.20753	4.36588	1.85422	4.37371	0.0001	0.00331435	yes
XLOC_019811	XLOC_019811	SLC35F1	chr6:118228688-118638839	Ctrls	10KD	OK	0.964389	2.77316	1.52384	3.80357	0.0001	0.00331435	yes
XLOC_005050	XLOC_005050	PPFIBP1	chr12:27677044-27848497	Ctrls	10KD	OK	0.470256	1.3104	1.47849	3.48646	0.0001	0.00331435	yes
XLOC_007784	XLOC_007784	ISLR2	chr15:74421714-74429143	Ctrls	10KD	OK	3.08102	8.46377	1.45789	3.94419	0.0001	0.00331435	yes
XLOC_005389	XLOC_005389	CUX2	chr12:111471827-111788358	Ctrls	10KD	OK	1.78241	4.28755	1.26632	3.95712	0.0001	0.00331435	yes
XLOC_018939	XLOC_018939	ELOVL7	chr5:60047615-60140101	Ctrls	10KD	OK	3.28074	7.57759	1.20772	3.46793	0.0001	0.00331435	yes
XLOC_013525	XLOC_013525	WNT10A	chr2:219745254-219758651	Ctrls	10KD	OK	5.21817	11.6858	1.16314	3.29935	0.0001	0.00331435	yes
XLOC_002224	XLOC_002224	LAD1	chr1:201349965-201368669	Ctrls	10KD	OK	7.04671	15.5863	1.14525	3.92842	0.0001	0.00331435	yes
XLOC_005677	XLOC_005677	TMTC1	chr12:29653745-29937692	Ctrls	10KD	OK	1.66747	3.63525	1.1244	3.43633	0.0001	0.00331435	yes
XLOC_018368	XLOC_018368	MARVELD2	chr5:68710938-68737890	Ctrls	10KD	OK	9.01218	18.4054	1.03018	3.38807	0.0001	0.00331435	yes
XLOC_013957	XLOC_013957	LINC00342	chr2:96472799-96492729	Ctrls	10KD	OK	5.57744	10.8933	0.965765	3.4106	0.0001	0.00331435	yes
XLOC_021828	XLOC_021828	TSPAN13	chr7:16793350-16824161	Ctrls	10KD	OK	48.6972	87.0555	0.838095	3.33966	0.0001	0.00331435	yes
XLOC_008013	XLOC_008013	BMF	chr15:40380090-40401085	Ctrls	10KD	OK	10.1379	18.0983	0.836099	3.25152	0.0001	0.00331435	yes
XLOC_008972	XLOC_008972	CREBBP	chr16:3775055-3930121	Ctrls	10KD	OK	5.54439	9.8752	0.83278	3.30483	0.0001	0.00331435	yes
XLOC_007832	XLOC_007832	ARNT2	chr15:80696691-80890277	Ctrls	10KD	OK	6.70932	11.9425	0.831867	3.04861	0.0001	0.00331435	yes
XLOC_011144	XLOC_011144	DSEL	chr18:65173818-65566856	Ctrls	10KD	OK	7.23452	12.3425	0.770668	3.02339	0.0001	0.00331435	yes
XLOC_000447	XLOC_000447	INADL	chr1:62208148-62629591	Ctrls	10KD	OK	6.81739	11.6268	0.770167	3.06977	0.0001	0.00331435	yes
XLOC_019423	XLOC_019423	HIST1H2AE	chr6:26217147-26217711	Ctrls	10KD	OK	861.924	528.311	-0.706172	-3.00584	0.0001	0.00331435	yes
XLOC_019448	XLOC_019448	HIST1H2AI	chr6:27775976-27776445	Ctrls	10KD	OK	2088.6	1267.96	-0.720031	-3.10865	0.0001	0.00331435	yes
XLOC_001506	XLOC_001506	AK2	chr1:33473540-33502512	Ctrls	10KD	OK	114.165	68.161	-0.744098	-3.12896	0.0001	0.00331435	yes
XLOC_019494	XLOC_019494	HLA-E	chr6:30457182-30461982	Ctrls	10KD	OK	73.4932	43.4451	-0.758416	-3.20025	0.0001	0.00331435	yes
XLOC_024926	XLOC_024926	SMS	chrX:21958690-22012955	Ctrls	10KD	OK	116.084	66.0617	-0.813288	-3.40871	0.0001	0.00331435	yes
XLOC_015368	XLOC_015368	PSMG1	chr21:40547371-40555440	Ctrls	10KD	OK	107.831	61.1373	-0.818648	-3.23168	0.0001	0.00331435	yes
XLOC_016569	XLOC_016569	ACTL6A	chr3:179280707-179306193	Ctrls	10KD	OK	45.2622	25.4279	-0.831893	-3.18046	0.0001	0.00331435	yes
XLOC_020117	XLOC_020117	HLA-C	chr6:31236525-31239913	Ctrls	10KD	OK	60.8021	34.0105	-0.838143	-3.2906	0.0001	0.00331435	yes
XLOC_009862	XLOC_009862	MRC2	chr17:60704761-60770962	Ctrls	10KD	OK	28.3234	15.8415	-0.838284	-3.49585	0.0001	0.00331435	yes
XLOC_004284	XLOC_004284	DENND5A	chr11:9160374-9286873	Ctrls	10KD	OK	12.9839	7.19331	-0.851999	-3.21829	0.0001	0.00331435	yes
XLOC_004943	XLOC_004943	TPI1	chr12:6976583-6982521	Ctrls	10KD	OK	774.252	426.945	-0.858753	-3.62822	0.0001	0.00331435	yes
XLOC_006792	XLOC_006792	CDKN3	chr14:54863672-54886934	Ctrls	10KD	OK	89.4758	48.5965	-0.880646	-3.34982	0.0001	0.00331435	yes
XLOC_003140	XLOC_003140	PPA1	chr10:71962585-71993190	Ctrls	10KD	OK	114.748	61.8775	-0.890984	-3.63806	0.0001	0.00331435	yes
XLOC_009541	XLOC_009541	SPECC1	chr17:19912648-20218072	Ctrls	10KD	OK	4.60433	2.08278	-1.14448	-3.41436	0.0001	0.00331435	yes
XLOC_005692	XLOC_005692	SLC2A13	chr12:40148822-40499661	Ctrls	10KD	OK	2.68844	1.19669	-1.16771	-3.19299	0.0001	0.00331435	yes
XLOC_017029	XLOC_017029	FSTL1	chr3:120113060-120169918	Ctrls	10KD	OK	8.70459	3.78866	-1.20009	-2.94336	0.0001	0.00331435	yes
XLOC_017206	XLOC_017206	EIF5A2	chr3:170606203-170626426	Ctrls	10KD	OK	2.95734	1.19341	-1.30921	-3.45888	0.0001	0.00331435	yes
XLOC_024006	XLOC_024006	CTSL	chr9:90340973-90346384	Ctrls	10KD	OK	5.50298	1.93338	-1.50909	-3.57331	0.0001	0.00331435	yes
XLOC_010634	XLOC_010634	ABCA9	chr17:66970772-67057136	Ctrls	10KD	OK	1.41666	0.494889	-1.51732	-3.6643	0.0001	0.00331435	yes
XLOC_013842	XLOC_013842	PELI1	chr2:64319785-64371605	Ctrls	10KD	OK	1.77793	0.570012	-1.64114	-3.52485	0.0001	0.00331435	yes
XLOC_004727	XLOC_004727	MAML2	chr11:95709756-96076344	Ctrls	10KD	OK	0.82985	0.264787	-1.64802	-3.66947	0.0001	0.00331435	yes
XLOC_008770	XLOC_008770	CLEC18C	chr16:70207927-70220798	Ctrls	10KD	OK	5.80813	1.8218	-1.67271	-4.07621	0.0001	0.00331435	yes
XLOC_024897	XLOC_024897	EGFL6	chrX:13587693-13651694	Ctrls	10KD	OK	2.85194	0.883648	-1.6904	-3.81419	0.0001	0.00331435	yes
XLOC_009474	XLOC_009474	NTN1	chr17:8924858-9147317	Ctrls	10KD	OK	1.65163	0.494744	-1.73913	-3.7917	0.0001	0.00331435	yes
XLOC_024664	XLOC_024664	STOM	chr9:124101265-124132582	Ctrls	10KD	OK	1.23534	0.348876	-1.82413	-3.28909	0.0001	0.00331435	yes
XLOC_006022	XLOC_006022	TRPV4	chr12:110220891-110271241	Ctrls	10KD	OK	1.63494	0.390805	-2.06472	-4.10814	0.0001	0.00331435	yes
XLOC_025690	XLOC_025690	NUP62CL	chrX:106366656-106449670	Ctrls	10KD	OK	4.51989	0.305966	-3.88484	-6.99595	0.0001	0.00331435	yes
XLOC_015435	XLOC_015435	BMS1P17	chr22:16162065-16172265	Ctrls	10KD	OK	0.448654	0	#NAME?	#NAME?	0.00015	0.00448152	yes
XLOC_025135	XLOC_025135	MAGEE1	chrX:75648045-75651746	Ctrls	10KD	OK	0.138295	1.02655	2.89198	5.08978	0.00015	0.00448152	yes
XLOC_015671	XLOC_015671	PARVG	chr22:44568835-44604349	Ctrls	10KD	OK	0.1624	1.04039	2.67949	4.82887	0.00015	0.00448152	yes
XLOC_022894	XLOC_022894	ARHGEF35	chr7:143883175-143892791	Ctrls	10KD	OK	0.58492	2.39488	2.03364	4.06604	0.00015	0.00448152	yes
XLOC_009301	XLOC_009301	MAF	chr16:79627744-79634622	Ctrls	10KD	OK	0.215469	0.871988	2.01683	3.14813	0.00015	0.00448152	yes
XLOC_010124	XLOC_010124	YBX2	chr17:7191570-7197876	Ctrls	10KD	OK	0.724195	2.91206	2.00759	4.0017	0.00015	0.00448152	yes
XLOC_018702	XLOC_018702	DOCK2	chr5:169064250-169510386	Ctrls	10KD	OK	0.129539	0.520447	2.00637	3.92224	0.00015	0.00448152	yes
XLOC_014352	XLOC_014352	PID1	chr2:229888688-230136057	Ctrls	10KD	OK	0.398882	1.52111	1.93109	3.74323	0.00015	0.00448152	yes
XLOC_001935	XLOC_001935	S100A10	chr1:151955385-151966714	Ctrls	10KD	OK	2.0353	7.47267	1.87638	3.82043	0.00015	0.00448152	yes
XLOC_014118	XLOC_014118	NR4A2	chr2:157180943-157189287	Ctrls	10KD	OK	0.518838	1.60409	1.6284	3.46751	0.00015	0.00448152	yes
XLOC_010679	XLOC_010679	TRIM47	chr17:73870244-73874656	Ctrls	10KD	OK	2.80937	7.97446	1.50514	3.78363	0.00015	0.00448152	yes
XLOC_013646	XLOC_013646	PXDN	chr2:1635658-1748291	Ctrls	10KD	OK	0.717714	1.85711	1.37158	3.42209	0.00015	0.00448152	yes
XLOC_022360	XLOC_022360	LINC01003	chr7:152161208-152162630	Ctrls	10KD	OK	6.74383	16.4845	1.28947	3.27121	0.00015	0.00448152	yes
XLOC_013928	XLOC_013928	LOC100630918	chr2:85764589-85766009	Ctrls	10KD	OK	4.27509	10.3966	1.28208	3.2219	0.00015	0.00448152	yes
XLOC_005210	XLOC_005210	LRP1	chr12:57522281-57607125	Ctrls	10KD	OK	0.450393	1.0445	1.21355	3.27333	0.00015	0.00448152	yes
XLOC_023272	XLOC_023272	ZHX2	chr8:123793900-123986755	Ctrls	10KD	OK	1.85677	4.08573	1.1378	3.25147	0.00015	0.00448152	yes
XLOC_024240	XLOC_024240	CACFD1	chr9:136325086-136335909	Ctrls	10KD	OK	7.18499	15.0238	1.06419	3.40039	0.00015	0.00448152	yes
XLOC_015994	XLOC_015994	LRRN1	chr3:3841120-3889387	Ctrls	10KD	OK	4.44838	9.06825	1.02755	3.32205	0.00015	0.00448152	yes
XLOC_002887	XLOC_002887	HTRA1	chr10:124221040-124274424	Ctrls	10KD	OK	10.8244	21.1102	0.963657	3.21163	0.00015	0.00448152	yes
XLOC_012211	XLOC_012211	ILF3-AS1	chr19:10762537-10764548	Ctrls	10KD	OK	19.1896	36.5116	0.928028	3.41083	0.00015	0.00448152	yes
XLOC_013718	XLOC_013718	KIF3C	chr2:26149454-26205443	Ctrls	10KD	OK	4.00963	7.59109	0.920836	3.14034	0.00015	0.00448152	yes
XLOC_006114	XLOC_006114	NCOR2	chr12:124808956-125052010	Ctrls	10KD	OK	5.43385	10.0265	0.883771	3.15375	0.00015	0.00448152	yes
XLOC_000973	XLOC_000973	RGL1	chr1:183605207-183897666	Ctrls	10KD	OK	5.19598	9.58708	0.883695	3.16169	0.00015	0.00448152	yes
XLOC_012897	XLOC_012897	EFR3B	chr2:25264972-25382004	Ctrls	10KD	OK	6.02969	11.1091	0.881583	3.35602	0.00015	0.00448152	yes
XLOC_015889	XLOC_015889	TMEM184B	chr22:38615297-38669040	Ctrls	10KD	OK	21.6563	38.1857	0.818243	3.31264	0.00015	0.00448152	yes
XLOC_014569	XLOC_014569	CBFA2T2	chr20:32077927-32237837	Ctrls	10KD	OK	15.9266	26.4989	0.734493	3.05891	0.00015	0.00448152	yes
XLOC_014514	XLOC_014514	INSM1	chr20:20348764-20351592	Ctrls	10KD	OK	261.397	434.519	0.733176	3.01235	0.00015	0.00448152	yes
XLOC_023055	XLOC_023055	BNIP3L	chr8:26240522-26270644	Ctrls	10KD	OK	45.2994	27.0752	-0.74252	-3.06501	0.00015	0.00448152	yes
XLOC_022509	XLOC_022509	DPY19L1	chr7:34968492-35077653	Ctrls	10KD	OK	33.35	19.8265	-0.750257	-3.05394	0.00015	0.00448152	yes
XLOC_007219	XLOC_007219	CFL2	chr14:35179587-35184029	Ctrls	10KD	OK	51.9506	30.2443	-0.780478	-3.20631	0.00015	0.00448152	yes
XLOC_017070	XLOC_017070	RUVBL1	chr3:127799799-127842671	Ctrls	10KD	OK	119.435	65.667	-0.862986	-3.64843	0.00015	0.00448152	yes
XLOC_020436	XLOC_020436	CEP85L	chr6:118781934-119031238	Ctrls	10KD	OK	23.8829	12.7435	-0.90622	-3.2435	0.00015	0.00448152	yes
XLOC_001748	XLOC_001748	EVI5	chr1:92974252-93257961	Ctrls	10KD	OK	6.10078	3.19779	-0.931917	-3.2614	0.00015	0.00448152	yes
XLOC_019123	XLOC_019123	SPOCK1	chr5:136310986-136835018	Ctrls	10KD	OK	9.26172	4.82755	-0.93999	-3.25653	0.00015	0.00448152	yes
XLOC_023580	XLOC_023580	SNHG6	chr8:67782983-67837777	Ctrls	10KD	OK	259.974	133.985	-0.956289	-3.49863	0.00015	0.00448152	yes
XLOC_023232	XLOC_023232	KCNS2	chr8:99439249-99443023	Ctrls	10KD	OK	11.8951	5.70747	-1.05945	-3.3914	0.00015	0.00448152	yes
XLOC_015838	XLOC_015838	PLA2G3	chr22:31530792-31536593	Ctrls	10KD	OK	10.0045	4.70621	-1.08801	-3.36151	0.00015	0.00448152	yes
XLOC_009284	XLOC_009284	CLEC18B	chr16:74442528-74455368	Ctrls	10KD	OK	2.07722	0.598774	-1.79457	-3.55733	0.00015	0.00448152	yes
XLOC_000569	XLOC_000569	LOC102606465	chr1:101491401-101552935	Ctrls	10KD	OK	4.05043	1.15862	-1.80567	-3.70599	0.00015	0.00448152	yes
XLOC_015956	XLOC_015956	SMC1B	chr22:45739944-45809500	Ctrls	10KD	OK	0.623226	0.147836	-2.07576	-3.95204	0.00015	0.00448152	yes
XLOC_003058	XLOC_003058	ZNF239	chr10:44051792-44070066	Ctrls	10KD	OK	1.1088	0.226809	-2.28945	-3.87256	0.00015	0.00448152	yes
XLOC_005267	XLOC_005267	LGR5	chr12:71833549-71980088	Ctrls	10KD	OK	0.570705	0.109904	-2.3765	-3.68261	0.00015	0.00448152	yes
XLOC_017369	XLOC_017369	HTRA3	chr4:8271488-8308838	Ctrls	10KD	OK	1.26567	0.241538	-2.38958	-4.21875	0.00015	0.00448152	yes
XLOC_012735	XLOC_012735	ZNF665	chr19:53666551-53696619	Ctrls	10KD	OK	0.715524	0.127549	-2.48795	-4.35472	0.00015	0.00448152	yes
XLOC_005343	XLOC_005343	DRAM1	chr12:102271104-102317401	Ctrls	10KD	OK	0.929588	0.151559	-2.61671	-4.6411	0.00015	0.00448152	yes
XLOC_008908	XLOC_008908	SSTR5-AS1	chr16:1114081-1131454	Ctrls	10KD	OK	1.97215	0.306369	-2.68642	-4.96795	0.00015	0.00448152	yes
XLOC_009702	XLOC_009702	STAT5A	chr17:40439564-40463960	Ctrls	10KD	OK	0.68885	0.106663	-2.69113	-4.14588	0.00015	0.00448152	yes
XLOC_018904	XLOC_018904	FGF10	chr5:44305096-44388784	Ctrls	10KD	OK	10.7568	1.44928	-2.89184	-5.64714	0.00015	0.00448152	yes
XLOC_003588	XLOC_003588	CD44	chr11:35160416-35253949	Ctrls	10KD	OK	0.0533388	0.524965	3.29896	3.34699	0.0002	0.00560694	yes
XLOC_004212	XLOC_004212	TRIM68	chr11:4619901-4629489	Ctrls	10KD	OK	0.144335	1.03322	2.83965	5.13322	0.0002	0.00560694	yes
XLOC_008825	XLOC_008825	OSGIN1	chr16:83986826-83999937	Ctrls	10KD	OK	0.84066	3.23005	1.94196	3.95697	0.0002	0.00560694	yes
XLOC_010352	XLOC_010352	TNS4	chr17:38632079-38657854	Ctrls	10KD	OK	0.739234	2.5327	1.77657	4.32696	0.0002	0.00560694	yes
XLOC_001360	XLOC_001360	FAM131C	chr1:16384263-16400127	Ctrls	10KD	OK	1.29973	4.3539	1.74409	3.83309	0.0002	0.00560694	yes
XLOC_018784	XLOC_018784	C5orf55	chr5:441642-443258	Ctrls	10KD	OK	1.89347	5.52431	1.54476	3.52904	0.0002	0.00560694	yes
XLOC_006364	XLOC_006364	MYO16	chr13:109248499-109860355	Ctrls	10KD	OK	0.44667	1.26292	1.49949	3.53057	0.0002	0.00560694	yes
XLOC_011354	XLOC_011354	ZNF440	chr19:11925106-11946016	Ctrls	10KD	OK	0.52019	1.3654	1.39221	3.16644	0.0002	0.00560694	yes
XLOC_019307	XLOC_019307	ADAMTS2	chr5:178537851-178772431	Ctrls	10KD	OK	5.53145	13.222	1.25721	3.06332	0.0002	0.00560694	yes
XLOC_012083	XLOC_012083	DIRAS1	chr19:2714564-2721390	Ctrls	10KD	OK	3.5877	7.49583	1.06303	3.17868	0.0002	0.00560694	yes
XLOC_024215	XLOC_024215	AIF1L	chr9:133971862-133998539	Ctrls	10KD	OK	3.88597	7.88311	1.02049	3.2044	0.0002	0.00560694	yes
XLOC_018612	XLOC_018612	PCDHGA1,PCDHGA10,PCDHGA11,PCDHGA12,PCDHGA2,PCDHGA3,PCDHGA4,PCDHGA5,PCDHGA6,PCDHGA7,PCDHGA8,PCDHGA9,PCDHGB1,PCDHGB2,PCDHGB3,PCDHGB4,PCDHGB5,PCDHGB6,PCDHGB7,PCDHGC3,PCDHGC4,PCDHGC5	chr5:140710251-140892548	Ctrls	10KD	OK	10.1454	19.2649	0.925143	3.22875	0.0002	0.00560694	yes
XLOC_013816	XLOC_013816	RTN4	chr2:55199326-55277734	Ctrls	10KD	OK	75.3791	126.965	0.752199	3.07463	0.0002	0.00560694	yes
XLOC_013171	XLOC_013171	MAP4K4	chr2:102314164-102511152	Ctrls	10KD	OK	34.6347	54.1002	0.643413	2.75365	0.0002	0.00560694	yes
XLOC_020202	XLOC_020202	SRPK1	chr6:35800810-35888957	Ctrls	10KD	OK	48.9696	30.0951	-0.702361	-2.97033	0.0002	0.00560694	yes
XLOC_005255	XLOC_005255	NUP107	chr12:69080730-69136473	Ctrls	10KD	OK	47.894	29.1795	-0.71489	-2.97214	0.0002	0.00560694	yes
XLOC_005946	XLOC_005946	ATP2B1	chr12:89981825-90049844	Ctrls	10KD	OK	19.949	12.1272	-0.718064	-2.95084	0.0002	0.00560694	yes
XLOC_020045	XLOC_020045	HIST1H2BG	chr6:26216427-26216872	Ctrls	10KD	OK	658.541	399.232	-0.722047	-3.02283	0.0002	0.00560694	yes
XLOC_025700	XLOC_025700	ACSL4	chrX:108884563-108976621	Ctrls	10KD	OK	37.8078	22.3405	-0.759019	-3.18691	0.0002	0.00560694	yes
XLOC_025291	XLOC_025291	FHL1	chrX:135228860-135293518	Ctrls	10KD	OK	31.316	18.3262	-0.772993	-2.92661	0.0002	0.00560694	yes
XLOC_016873	XLOC_016873	PCBP4	chr3:51989329-52001482	Ctrls	10KD	OK	48.2668	28.0953	-0.780703	-2.97732	0.0002	0.00560694	yes
XLOC_019375	XLOC_019375	TMEM170B	chr6:11538459-11583757	Ctrls	10KD	OK	10.3781	5.76509	-0.84812	-3.22011	0.0002	0.00560694	yes
XLOC_007296	XLOC_007296	SIX1	chr14:61111416-61116155	Ctrls	10KD	OK	28.2971	15.5153	-0.866966	-3.2208	0.0002	0.00560694	yes
XLOC_004795	XLOC_004795	ZPR1	chr11:116649275-116658739	Ctrls	10KD	OK	47.1063	25.5503	-0.88258	-3.46996	0.0002	0.00560694	yes
XLOC_019086	XLOC_019086	P4HA2	chr5:131520568-131563556	Ctrls	10KD	OK	11.993	5.79202	-1.05005	-3.2488	0.0002	0.00560694	yes
XLOC_023473	XLOC_023473	PNMA2	chr8:26362195-26371483	Ctrls	10KD	OK	6.33061	2.89018	-1.13118	-3.40495	0.0002	0.00560694	yes
XLOC_019027	XLOC_019027	ELL2	chr5:95220801-95297775	Ctrls	10KD	OK	1.57609	0.600554	-1.39199	-3.31583	0.0002	0.00560694	yes
XLOC_003931	XLOC_003931	ACER3	chr11:76571916-76734850	Ctrls	10KD	OK	2.85564	1.07222	-1.41322	-3.53628	0.0002	0.00560694	yes
XLOC_017197	XLOC_017197	MECOM	chr3:168801286-169381563	Ctrls	10KD	OK	1.4521	0.536869	-1.4355	-3.47385	0.0002	0.00560694	yes
XLOC_000871	XLOC_000871	HSPA6	chr1:161494035-161496687	Ctrls	10KD	OK	1.78413	0.493366	-1.85449	-3.73026	0.0002	0.00560694	yes
XLOC_020317	XLOC_020317	LGSN	chr6:63985855-64029882	Ctrls	10KD	OK	0.422448	0.112979	-1.90272	-3.38381	0.0002	0.00560694	yes
XLOC_016320	XLOC_016320	TMEM45A	chr3:100211462-100296285	Ctrls	10KD	OK	2.71045	0.285963	-3.24463	-5.46388	0.0002	0.00560694	yes
XLOC_007958	XLOC_007958	NDN	chr15:23930553-23932450	Ctrls	10KD	OK	0.438103	2.20532	2.33165	4.28845	0.00025	0.00661364	yes
XLOC_005768	XLOC_005768	KRT80	chr12:52562779-52585784	Ctrls	10KD	OK	0.539469	1.74473	1.69339	3.75096	0.00025	0.00661364	yes
XLOC_000378	XLOC_000378	LINC01144	chr1:45769581-45771291	Ctrls	10KD	OK	1.23832	3.96767	1.67991	3.63514	0.00025	0.00661364	yes
XLOC_001995	XLOC_001995	MUC1	chr1:155158299-155162706	Ctrls	10KD	OK	0.959015	2.8813	1.5871	2.44406	0.00025	0.00661364	yes
XLOC_023163	XLOC_023163	SULF1	chr8:70378858-70573147	Ctrls	10KD	OK	0.877751	2.27706	1.37529	3.3843	0.00025	0.00661364	yes
XLOC_010079	XLOC_010079	GGT6	chr17:4460221-4463891	Ctrls	10KD	OK	3.19066	7.77191	1.28441	3.41057	0.00025	0.00661364	yes
XLOC_004829	XLOC_004829	THY1	chr11:119252487-119369944	Ctrls	10KD	OK	6.86146	15.745	1.19831	3.70489	0.00025	0.00661364	yes
XLOC_008902	XLOC_008902	FBXL16	chr16:742499-755825	Ctrls	10KD	OK	2.99607	6.67757	1.15625	3.13346	0.00025	0.00661364	yes
XLOC_014763	XLOC_014763	PPDPF	chr20:62152132-62153524	Ctrls	10KD	OK	21.3638	46.5787	1.1245	2.94636	0.00025	0.00661364	yes
XLOC_015647	XLOC_015647	CSDC2	chr22:41957013-41972670	Ctrls	10KD	OK	8.12783	17.1442	1.07678	3.64266	0.00025	0.00661364	yes
XLOC_023765	XLOC_023765	COL22A1	chr8:139600477-139926236	Ctrls	10KD	OK	2.81891	5.57491	0.983809	3.32487	0.00025	0.00661364	yes
XLOC_018321	XLOC_018321	PARP8	chr5:49961732-50142356	Ctrls	10KD	OK	3.34879	6.221	0.893506	2.9806	0.00025	0.00661364	yes
XLOC_004678	XLOC_004678	GAB2	chr11:77926335-78128868	Ctrls	10KD	OK	3.47297	6.34528	0.869512	3.08583	0.00025	0.00661364	yes
XLOC_015532	XLOC_015532	SEZ6L	chr22:26565439-26779563	Ctrls	10KD	OK	12.0849	21.0077	0.797717	3.18181	0.00025	0.00661364	yes
XLOC_020042	XLOC_020042	HIST1H2BC	chr6:26123694-26124132	Ctrls	10KD	OK	2243.25	1413.12	-0.666711	-2.85666	0.00025	0.00661364	yes
XLOC_022764	XLOC_022764	PUS7	chr7:105096959-105162685	Ctrls	10KD	OK	39.8855	24.3238	-0.713496	-2.96382	0.00025	0.00661364	yes
XLOC_019416	XLOC_019416	HIST1H4C	chr6:26104175-26104565	Ctrls	10KD	OK	3071	1858.78	-0.724352	-3.10523	0.00025	0.00661364	yes
XLOC_017542	XLOC_017542	USO1	chr4:76649705-76735442	Ctrls	10KD	OK	35.0638	21.2187	-0.724647	-3.03271	0.00025	0.00661364	yes
XLOC_002371	XLOC_002371	EGLN1	chr1:231499496-231560790	Ctrls	10KD	OK	27.0697	16.3061	-0.731266	-2.99632	0.00025	0.00661364	yes
XLOC_001098	XLOC_001098	SMYD2	chr1:214454564-214510477	Ctrls	10KD	OK	50.957	29.9691	-0.765807	-3.0059	0.00025	0.00661364	yes
XLOC_015458	XLOC_015458	CDC45	chr22:19467348-19508135	Ctrls	10KD	OK	36.8953	21.5818	-0.773622	-2.99015	0.00025	0.00661364	yes
XLOC_005382	XLOC_005382	IFT81	chr12:110562139-110656600	Ctrls	10KD	OK	20.7211	11.8539	-0.805744	-3.02782	0.00025	0.00661364	yes
XLOC_019267	XLOC_019267	STC2	chr5:172741725-172756506	Ctrls	10KD	OK	12.66	7.16197	-0.821849	-3.07057	0.00025	0.00661364	yes
XLOC_003046	XLOC_003046	FZD8	chr10:35927176-35930362	Ctrls	10KD	OK	21.0957	10.8135	-0.964114	-3.02614	0.00025	0.00661364	yes
XLOC_013234	XLOC_013234	DPP10	chr2:115199898-116602326	Ctrls	10KD	OK	7.74876	3.79028	-1.03166	-3.00601	0.00025	0.00661364	yes
XLOC_018017	XLOC_018017	SNCA	chr4:90645249-90763142	Ctrls	10KD	OK	7.52702	3.56269	-1.07911	-3.17333	0.00025	0.00661364	yes
XLOC_023759	XLOC_023759	NDRG1	chr8:134249413-134309547	Ctrls	10KD	OK	3.74297	1.5047	-1.31471	-3.16894	0.00025	0.00661364	yes
XLOC_022186	XLOC_022186	CAV1	chr7:116164838-116201239	Ctrls	10KD	OK	4.1777	1.13395	-1.88135	-4.36484	0.00025	0.00661364	yes
XLOC_003229	XLOC_003229	CYP2C8	chr10:96796528-96829254	Ctrls	10KD	OK	1.35041	0.232367	-2.53892	-4.32858	0.00025	0.00661364	yes
XLOC_004749	XLOC_004749	CASP4	chr11:104813593-104839325	Ctrls	10KD	OK	1.51549	0.235651	-2.68506	-4.47452	0.00025	0.00661364	yes
XLOC_016491	XLOC_016491	GYG1	chr3:148709194-148745456	Ctrls	10KD	OK	3.39658	0.154963	-4.45408	-6.15038	0.00025	0.00661364	yes
XLOC_018595	XLOC_018595	PCDHB3	chr5:140479829-140483406	Ctrls	10KD	OK	0.18743	1.33809	2.83575	4.79987	0.0003	0.0075913	yes
XLOC_005155	XLOC_005155	HOXC9	chr12:54393876-54397120	Ctrls	10KD	OK	0.695581	2.41138	1.79357	3.44309	0.0003	0.0075913	yes
XLOC_015113	XLOC_015113	MIR3648	chr21:9825831-9826011	Ctrls	10KD	OK	113.391	356.275	1.65168	3.18079	0.0003	0.0075913	yes
XLOC_008625	XLOC_008625	TGFB1I1	chr16:31483475-31489281	Ctrls	10KD	OK	1.5025	4.42021	1.55675	3.34148	0.0003	0.0075913	yes
XLOC_014138	XLOC_014138	IFIH1	chr2:163123588-163175218	Ctrls	10KD	OK	3.02553	6.17407	1.02903	3.11924	0.0003	0.0075913	yes
XLOC_001269	XLOC_001269	C1orf233	chr1:1533387-1535476	Ctrls	10KD	OK	13.4925	26.2194	0.95848	3.00103	0.0003	0.0075913	yes
XLOC_015949	XLOC_015949	KIAA1644	chr22:44639556-44708731	Ctrls	10KD	OK	3.53562	6.59851	0.900176	3.16276	0.0003	0.0075913	yes
XLOC_017477	XLOC_017477	KIT	chr4:55524094-55606881	Ctrls	10KD	OK	19.0493	31.9051	0.744048	3.0234	0.0003	0.0075913	yes
XLOC_022548	XLOC_022548	PURB	chr7:44915891-44924984	Ctrls	10KD	OK	16.6699	27.3755	0.715639	2.8563	0.0003	0.0075913	yes
XLOC_023700	XLOC_023700	EIF3E	chr8:109213971-109260959	Ctrls	10KD	OK	180.263	112.666	-0.67805	-2.87751	0.0003	0.0075913	yes
XLOC_010401	XLOC_010401	KRT19	chr17:39679868-39684641	Ctrls	10KD	OK	190.23	118.406	-0.684	-2.92689	0.0003	0.0075913	yes
XLOC_022665	XLOC_022665	CYP51A1	chr7:91741462-91764059	Ctrls	10KD	OK	129.795	80.6444	-0.686587	-2.94695	0.0003	0.0075913	yes
XLOC_017484	XLOC_017484	PAICS	chr4:57301914-57327534	Ctrls	10KD	OK	162.309	100.766	-0.687735	-2.95221	0.0003	0.0075913	yes
XLOC_019796	XLOC_019796	MARCKS	chr6:114178526-114184652	Ctrls	10KD	OK	114.157	69.9206	-0.707226	-3.03727	0.0003	0.0075913	yes
XLOC_008791	XLOC_008791	PSMD7	chr16:74330672-74340186	Ctrls	10KD	OK	62.0599	37.9408	-0.70991	-2.88753	0.0003	0.0075913	yes
XLOC_025795	XLOC_025795	MAP7D3	chrX:135295378-135338641	Ctrls	10KD	OK	10.8352	6.29639	-0.783128	-2.89391	0.0003	0.0075913	yes
XLOC_024633	XLOC_024633	CDC26	chr9:116029289-116037869	Ctrls	10KD	OK	49.0022	26.8518	-0.867826	-2.98041	0.0003	0.0075913	yes
XLOC_016598	XLOC_016598	POLR2H	chr3:184079501-184086383	Ctrls	10KD	OK	36.3867	19.8161	-0.876742	-2.90746	0.0003	0.0075913	yes
XLOC_002538	XLOC_002538	ZEB1	chr10:31608100-31818742	Ctrls	10KD	OK	6.9986	3.77039	-0.892352	-3.18992	0.0003	0.0075913	yes
XLOC_018344	XLOC_018344	NDUFAF2	chr5:60240955-60448864	Ctrls	10KD	OK	53.4309	28.1114	-0.926518	-3.16752	0.0003	0.0075913	yes
XLOC_006560	XLOC_006560	TBC1D4	chr13:75858799-76056250	Ctrls	10KD	OK	4.8205	2.51787	-0.936978	-2.98972	0.0003	0.0075913	yes
XLOC_000505	XLOC_000505	PRKACB	chr1:84543744-84704181	Ctrls	10KD	OK	10.5936	5.51172	-0.942611	-3.0785	0.0003	0.0075913	yes
XLOC_019622	XLOC_019622	MDFI	chr6:41606194-41621982	Ctrls	10KD	OK	15.27	6.85219	-1.15606	-3.37267	0.0003	0.0075913	yes
XLOC_014112	XLOC_014112	CACNB4	chr2:152689285-152955593	Ctrls	10KD	OK	0.640953	0.204626	-1.64723	-3.4189	0.0003	0.0075913	yes
XLOC_024009	XLOC_024009	SPATA31E1	chr9:90497771-90503814	Ctrls	10KD	OK	1.69628	0.488594	-1.79567	-3.9957	0.0003	0.0075913	yes
XLOC_024310	XLOC_024310	GLIS3	chr9:3824127-4300035	Ctrls	10KD	OK	0.0513714	0.878031	4.09523	5.96987	0.00035	0.00853015	yes
XLOC_020573	XLOC_020573	LOC441178	chr6:168080305-168084467	Ctrls	10KD	OK	0.450529	1.95039	2.11407	4.05352	0.00035	0.00853015	yes
XLOC_012594	XLOC_012594	MEIS3	chr19:47906374-47922785	Ctrls	10KD	OK	0.501376	1.9991	1.99538	3.86136	0.00035	0.00853015	yes
XLOC_021829	XLOC_021829	AHR	chr7:17338275-17385775	Ctrls	10KD	OK	0.356068	1.04225	1.54947	3.38224	0.00035	0.00853015	yes
XLOC_015373	XLOC_015373	DSCAM	chr21:41384342-42219039	Ctrls	10KD	OK	2.34616	4.48784	0.935722	3.05234	0.00035	0.00853015	yes
XLOC_003952	XLOC_003952	PRSS23	chr11:86511490-86522273	Ctrls	10KD	OK	7.15627	12.9906	0.860185	2.9953	0.00035	0.00853015	yes
XLOC_000972	XLOC_000972	SMG7	chr1:183441505-183523328	Ctrls	10KD	OK	6.42544	11.3943	0.82645	2.94016	0.00035	0.00853015	yes
XLOC_018263	XLOC_018263	MARCH6	chr5:10353750-10440500	Ctrls	10KD	OK	22.74	38.1065	0.744802	3.16756	0.00035	0.00853015	yes
XLOC_006346	XLOC_006346	TM9SF2	chr13:100153627-100216302	Ctrls	10KD	OK	86.2412	54.9515	-0.650218	-2.76124	0.00035	0.00853015	yes
XLOC_020046	XLOC_020046	HIST1H1D	chr6:26234439-26235216	Ctrls	10KD	OK	1010.26	630.421	-0.680334	-2.86499	0.00035	0.00853015	yes
XLOC_009218	XLOC_009218	NAE1	chr16:66836780-66864879	Ctrls	10KD	OK	81.5959	50.8162	-0.683209	-2.83622	0.00035	0.00853015	yes
XLOC_024208	XLOC_024208	ASS1	chr9:133320093-133376661	Ctrls	10KD	OK	118.32	73.275	-0.691303	-2.92461	0.00035	0.00853015	yes
XLOC_019449	XLOC_019449	HIST1H3H	chr6:27777841-27778314	Ctrls	10KD	OK	1497.75	924.817	-0.695553	-2.9107	0.00035	0.00853015	yes
XLOC_011510	XLOC_011510	PDCD5	chr19:33072093-33078358	Ctrls	10KD	OK	180.406	108.92	-0.727977	-2.91489	0.00035	0.00853015	yes
XLOC_001826	XLOC_001826	PHTF1	chr1:114239823-114301777	Ctrls	10KD	OK	22.4338	13.1874	-0.766519	-2.95568	0.00035	0.00853015	yes
XLOC_019984	XLOC_019984	NRN1	chr6:5998232-6007838	Ctrls	10KD	OK	16.0655	7.53014	-1.09322	-3.30596	0.00035	0.00853015	yes
XLOC_006561	XLOC_006561	COMMD6	chr13:76099349-76123575	Ctrls	10KD	OK	14.8392	6.93005	-1.09847	-3.24521	0.00035	0.00853015	yes
XLOC_009230	XLOC_009230	TPPP3	chr16:67423709-67427438	Ctrls	10KD	OK	9.49947	3.92706	-1.2744	-3.1376	0.00035	0.00853015	yes
XLOC_017767	XLOC_017767	CYP4V2	chr4:187112673-187134617	Ctrls	10KD	OK	2.4137	0.975467	-1.30708	-3.23644	0.00035	0.00853015	yes
XLOC_000495	XLOC_000495	AK5	chr1:77747661-78025654	Ctrls	10KD	OK	1.82654	0.673342	-1.4397	-3.27336	0.00035	0.00853015	yes
XLOC_023006	XLOC_023006	KIAA1456	chr8:12803182-12887284	Ctrls	10KD	OK	0.979554	0.359956	-1.4443	-3.30275	0.00035	0.00853015	yes
XLOC_019261	XLOC_019261	STK10	chr5:171469073-171615346	Ctrls	10KD	OK	1.32072	0.456564	-1.53244	-3.51898	0.00035	0.00853015	yes
XLOC_014545	XLOC_014545	COX4I2	chr20:30225690-30232800	Ctrls	10KD	OK	0.509601	0	#NAME?	#NAME?	0.0004	0.00944805	yes
XLOC_013593	XLOC_013593	UGT1A1,UGT1A10,UGT1A3,UGT1A4,UGT1A5,UGT1A6,UGT1A7,UGT1A8,UGT1A9	chr2:234526290-234681951	Ctrls	10KD	OK	0.161292	1.07854	2.74134	2.97889	0.0004	0.00944805	yes
XLOC_022121	XLOC_022121	NYAP1	chr7:100081549-100092424	Ctrls	10KD	OK	0.741129	2.30135	1.63468	3.69082	0.0004	0.00944805	yes
XLOC_018608	XLOC_018608	PCDHB14	chr5:140601897-140605860	Ctrls	10KD	OK	0.768979	2.23725	1.54071	3.52682	0.0004	0.00944805	yes
XLOC_007767	XLOC_007767	THSD4	chr15:71433787-72075722	Ctrls	10KD	OK	0.465079	1.22061	1.39206	3.43181	0.0004	0.00944805	yes
XLOC_017837	XLOC_017837	HS3ST1	chr4:11399987-11430537	Ctrls	10KD	OK	4.17727	9.25972	1.14841	2.95442	0.0004	0.00944805	yes
XLOC_012300	XLOC_012300	CHERP	chr19:16607121-16653263	Ctrls	10KD	OK	9.28464	20.442	1.13862	3.1112	0.0004	0.00944805	yes
XLOC_016349	XLOC_016349	TAGLN3	chr3:111717585-111732735	Ctrls	10KD	OK	8.59405	18.8849	1.13582	3.28791	0.0004	0.00944805	yes
XLOC_024966	XLOC_024966	TSPAN7	chrX:38420730-38548172	Ctrls	10KD	OK	18.9231	33.6381	0.829945	2.98144	0.0004	0.00944805	yes
XLOC_022842	XLOC_022842	PODXL	chr7:131185020-131241376	Ctrls	10KD	OK	6.55658	11.2745	0.782053	2.99989	0.0004	0.00944805	yes
XLOC_007867	XLOC_007867	ZNF592	chr15:85291817-85349663	Ctrls	10KD	OK	5.03472	8.60374	0.773052	2.89966	0.0004	0.00944805	yes
XLOC_007695	XLOC_007695	SCG3	chr15:51973549-52013223	Ctrls	10KD	OK	29.2966	47.8409	0.707512	2.99183	0.0004	0.00944805	yes
XLOC_004671	XLOC_004671	CLNS1A	chr11:77327195-77348851	Ctrls	10KD	OK	104.334	65.0109	-0.682451	-2.82545	0.0004	0.00944805	yes
XLOC_022366	XLOC_022366	INSIG1	chr7:155089485-155101945	Ctrls	10KD	OK	63.0175	38.5074	-0.710618	-2.87503	0.0004	0.00944805	yes
XLOC_012587	XLOC_012587	SLC1A5	chr19:47278139-47291842	Ctrls	10KD	OK	55.0227	32.7353	-0.749178	-2.93814	0.0004	0.00944805	yes
XLOC_017221	XLOC_017221	GNB4	chr3:179113875-179169371	Ctrls	10KD	OK	11.1144	6.22446	-0.836408	-3.08323	0.0004	0.00944805	yes
XLOC_001312	XLOC_001312	ENO1	chr1:8921058-8939943	Ctrls	10KD	OK	2040.76	1124.44	-0.859901	-3.02635	0.0004	0.00944805	yes
XLOC_023645	XLOC_023645	TMEM64	chr8:91634222-91658133	Ctrls	10KD	OK	13.7198	7.25438	-0.919341	-3.16888	0.0004	0.00944805	yes
XLOC_025752	XLOC_025752	APLN	chrX:128779235-128788933	Ctrls	10KD	OK	3.6575	1.46027	-1.32462	-3.23228	0.0004	0.00944805	yes
XLOC_004014	XLOC_004014	C11orf87	chr11:109292845-109299893	Ctrls	10KD	OK	0.10941	0.731801	2.74171	4.4105	0.00045	0.0103436	yes
XLOC_014219	XLOC_014219	MSTN	chr2:190920425-190927455	Ctrls	10KD	OK	0.150096	0.874428	2.54246	3.91437	0.00045	0.0103436	yes
XLOC_008460	XLOC_008460	SEC14L5	chr16:5008317-5069156	Ctrls	10KD	OK	0.188669	0.614072	1.70255	3.35628	0.00045	0.0103436	yes
XLOC_012232	XLOC_012232	ZNF44	chr19:12382624-12405714	Ctrls	10KD	OK	0.962968	2.48219	1.36606	3.20882	0.00045	0.0103436	yes
XLOC_023706	XLOC_023706	TRPS1	chr8:116420723-116681255	Ctrls	10KD	OK	0.388498	0.913173	1.23298	3.06866	0.00045	0.0103436	yes
XLOC_024281	XLOC_024281	UAP1L1	chr9:139971952-139978990	Ctrls	10KD	OK	1.94105	4.38986	1.17734	3.05946	0.00045	0.0103436	yes
XLOC_003399	XLOC_003399	PKP3	chr11:394216-404908	Ctrls	10KD	OK	11.4651	22.5559	0.976261	3.47246	0.00045	0.0103436	yes
XLOC_020488	XLOC_020488	PERP	chr6:138409641-138428660	Ctrls	10KD	OK	5.44343	10.2217	0.909048	3.01222	0.00045	0.0103436	yes
XLOC_019594	XLOC_019594	MAPK13	chr6:36098260-36112301	Ctrls	10KD	OK	3.45168	6.4501	0.902023	3.03424	0.00045	0.0103436	yes
XLOC_007105	XLOC_007105	CEP170B	chr14:105331649-105363107	Ctrls	10KD	OK	4.47423	8.24613	0.882076	3.06586	0.00045	0.0103436	yes
XLOC_004614	XLOC_004614	CPT1A	chr11:68522087-68609399	Ctrls	10KD	OK	23.2187	38.1781	0.717459	2.92982	0.00045	0.0103436	yes
XLOC_007234	XLOC_007234	SEC23A	chr14:39501122-39572437	Ctrls	10KD	OK	61.1918	38.8379	-0.655876	-2.77186	0.00045	0.0103436	yes
XLOC_005922	XLOC_005922	NAP1L1	chr12:76438671-76478738	Ctrls	10KD	OK	178.963	109.811	-0.704632	-2.99584	0.00045	0.0103436	yes
XLOC_020403	XLOC_020403	OSTM1	chr6:108362612-108395941	Ctrls	10KD	OK	15.3302	8.80879	-0.79936	-2.93256	0.00045	0.0103436	yes
XLOC_006819	XLOC_006819	MNAT1	chr14:61201458-61435398	Ctrls	10KD	OK	38.2447	21.6855	-0.818527	-2.99987	0.00045	0.0103436	yes
XLOC_001682	XLOC_001682	GNG12	chr1:68167148-68698284	Ctrls	10KD	OK	12.771	7.22439	-0.821918	-2.87852	0.00045	0.0103436	yes
XLOC_010578	XLOC_010578	PTRH2	chr17:57774666-57784856	Ctrls	10KD	OK	56.9152	32.0953	-0.826454	-2.88189	0.00045	0.0103436	yes
XLOC_012777	XLOC_012777	FAM71E2	chr19:55866275-55874620	Ctrls	10KD	OK	0.198235	1.10162	2.47435	4.56775	0.0005	0.0111751	yes
XLOC_013310	XLOC_013310	LYPD6B	chr2:149894980-150071772	Ctrls	10KD	OK	0.75447	2.97405	1.97889	3.80922	0.0005	0.0111751	yes
XLOC_018749	XLOC_018749	RGS14	chr5:176784843-176799599	Ctrls	10KD	OK	0.75966	2.7175	1.83886	3.9199	0.0005	0.0111751	yes
XLOC_010238	XLOC_010238	LYRM9	chr17:26205339-26220409	Ctrls	10KD	OK	1.82955	4.93149	1.43054	3.18616	0.0005	0.0111751	yes
XLOC_010850	XLOC_010850	LDLRAD4	chr18:13218728-13652753	Ctrls	10KD	OK	0.546715	1.2999	1.24954	3.10099	0.0005	0.0111751	yes
XLOC_011230	XLOC_011230	NFIC	chr19:3359560-3469215	Ctrls	10KD	OK	2.96557	5.48119	0.88618	2.91825	0.0005	0.0111751	yes
XLOC_015510	XLOC_015510	MIF	chr22:24235896-24241117	Ctrls	10KD	OK	1980.41	1261.08	-0.651138	-2.78405	0.0005	0.0111751	yes
XLOC_001260	XLOC_001260	DVL1	chr1:1270657-1284492	Ctrls	10KD	OK	75.4248	47.1062	-0.679121	-2.8673	0.0005	0.0111751	yes
XLOC_005803	XLOC_005803	ATP5G2	chr12:54058943-54070512	Ctrls	10KD	OK	470.657	293.245	-0.68257	-2.85268	0.0005	0.0111751	yes
XLOC_003020	XLOC_003020	ACBD5	chr10:27484142-27531068	Ctrls	10KD	OK	31.4555	19.3984	-0.697373	-2.84617	0.0005	0.0111751	yes
XLOC_013694	XLOC_013694	WDR35	chr2:20110028-20189884	Ctrls	10KD	OK	17.3607	10.6715	-0.702069	-2.86359	0.0005	0.0111751	yes
XLOC_002013	XLOC_002013	SSR2	chr1:155978838-155990758	Ctrls	10KD	OK	142.538	87.1905	-0.709105	-2.90863	0.0005	0.0111751	yes
XLOC_023594	XLOC_023594	LACTB2	chr8:71520811-71581447	Ctrls	10KD	OK	39.5594	22.8693	-0.790605	-2.83339	0.0005	0.0111751	yes
XLOC_004719	XLOC_004719	TAF1D	chr11:93469095-93474703	Ctrls	10KD	OK	36.5216	19.9621	-0.871482	-3.18768	0.0005	0.0111751	yes
XLOC_003529	XLOC_003529	INSC	chr11:15133969-15268756	Ctrls	10KD	OK	13.3846	6.845	-0.96745	-3.19624	0.0005	0.0111751	yes
XLOC_005873	XLOC_005873	LOC100506844	chr12:58325231-58329947	Ctrls	10KD	OK	38.7976	18.8024	-1.04505	-3.1345	0.0005	0.0111751	yes
XLOC_021882	XLOC_021882	ADCYAP1R1	chr7:31092075-31151093	Ctrls	10KD	OK	1.92243	0.825782	-1.2191	-2.97856	0.0005	0.0111751	yes
XLOC_015439	XLOC_015439	CECR7	chr22:17517459-17539682	Ctrls	10KD	OK	1.59948	0.5131	-1.64029	-3.31009	0.0005	0.0111751	yes
XLOC_015748	XLOC_015748	LOC388849	chr22:20136108-20137431	Ctrls	10KD	OK	0.481722	0	#NAME?	#NAME?	0.00055	0.0119085	yes
XLOC_025665	XLOC_025665	ZMAT1	chrX:101137259-101187039	Ctrls	10KD	OK	0.0503718	0.489516	3.28067	3.81601	0.00055	0.0119085	yes
XLOC_018603	XLOC_018603	PCDHB9	chr5:140566700-140571111	Ctrls	10KD	OK	0.508026	1.52164	1.58265	3.24862	0.00055	0.0119085	yes
XLOC_001905	XLOC_001905	MTMR11	chr1:149900542-149908791	Ctrls	10KD	OK	1.00893	2.72159	1.43163	3.261	0.00055	0.0119085	yes
XLOC_008458	XLOC_008458	SMIM22	chr16:4827614-4846492	Ctrls	10KD	OK	9.43397	24.8715	1.39855	3.30955	0.00055	0.0119085	yes
XLOC_003879	XLOC_003879	ANO1	chr11:69924407-70035652	Ctrls	10KD	OK	0.789044	1.8379	1.21988	2.94939	0.00055	0.0119085	yes
XLOC_022942	XLOC_022942	C7orf13	chr7:156431059-156433348	Ctrls	10KD	OK	2.76224	6.36286	1.20384	2.96453	0.00055	0.0119085	yes
XLOC_008097	XLOC_008097	FAM214A	chr15:52873517-52970831	Ctrls	10KD	OK	2.65057	5.18772	0.9688	2.99666	0.00055	0.0119085	yes
XLOC_008456	XLOC_008456	NUDT16L1	chr16:4743693-4745860	Ctrls	10KD	OK	23.9887	42.8828	0.838042	2.81646	0.00055	0.0119085	yes
XLOC_010712	XLOC_010712	TIMP2	chr17:76849058-76921472	Ctrls	10KD	OK	11.1432	19.6428	0.817836	2.8911	0.00055	0.0119085	yes
XLOC_013714	XLOC_013714	DNMT3A	chr2:25455829-25565459	Ctrls	10KD	OK	22.1014	37.3711	0.757785	2.85457	0.00055	0.0119085	yes
XLOC_001036	XLOC_001036	ATP2B4	chr1:203595914-203713209	Ctrls	10KD	OK	7.68051	12.2098	0.66877	2.69645	0.00055	0.0119085	yes
XLOC_013671	XLOC_013671	YWHAQ	chr2:9724095-9771184	Ctrls	10KD	OK	181.298	285.538	0.65532	2.79984	0.00055	0.0119085	yes
XLOC_015296	XLOC_015296	CCT8	chr21:30428642-30446118	Ctrls	10KD	OK	406.101	259.339	-0.647001	-2.73981	0.00055	0.0119085	yes
XLOC_023549	XLOC_023549	RPS20	chr8:56980738-56987140	Ctrls	10KD	OK	1238.59	775.452	-0.675595	-2.86466	0.00055	0.0119085	yes
XLOC_024692	XLOC_024692	HSPA5	chr9:127997126-128003666	Ctrls	10KD	OK	51.8627	32.3205	-0.682248	-2.84092	0.00055	0.0119085	yes
XLOC_002401	XLOC_002401	FH	chr1:241660856-241683085	Ctrls	10KD	OK	88.1088	54.6749	-0.688406	-2.87172	0.00055	0.0119085	yes
XLOC_010968	XLOC_010968	SOCS6	chr18:67956136-67997434	Ctrls	10KD	OK	3.69225	1.81992	-1.02062	-2.95954	0.00055	0.0119085	yes
XLOC_009772	XLOC_009772	TBKBP1	chr17:45772629-45789429	Ctrls	10KD	OK	4.22971	1.99153	-1.08668	-2.86984	0.00055	0.0119085	yes
XLOC_010030	XLOC_010030	NXN	chr17:702552-882998	Ctrls	10KD	OK	5.29693	2.46874	-1.10138	-2.9005	0.00055	0.0119085	yes
XLOC_019825	XLOC_019825	TPD52L1	chr6:125474878-125584644	Ctrls	10KD	OK	1.7723	0.562332	-1.65613	-2.92609	0.00055	0.0119085	yes
XLOC_011353	XLOC_011353	ZNF491	chr19:11909390-11919306	Ctrls	10KD	OK	0.111246	1.18521	3.41331	5.80724	0.0006	0.012689	yes
XLOC_000720	XLOC_000720	ANXA9	chr1:150954498-150968114	Ctrls	10KD	OK	0.351056	1.30769	1.89725	3.53575	0.0006	0.012689	yes
XLOC_010495	XLOC_010495	PRR15L	chr17:46029333-46035243	Ctrls	10KD	OK	2.10798	5.81325	1.46349	3.39647	0.0006	0.012689	yes
XLOC_000579	XLOC_000579	NTNG1	chr1:107682628-108024475	Ctrls	10KD	OK	0.739932	2.03941	1.46269	3.2136	0.0006	0.012689	yes
XLOC_003398	XLOC_003398	B4GALNT4	chr11:369794-382117	Ctrls	10KD	OK	2.31421	5.37998	1.21708	3.27591	0.0006	0.012689	yes
XLOC_014183	XLOC_014183	HAGLR	chr2:177037916-177055635	Ctrls	10KD	OK	4.51236	10.1529	1.16994	3.12601	0.0006	0.012689	yes
XLOC_013327	XLOC_013327	TANC1	chr2:159825145-160089170	Ctrls	10KD	OK	4.46758	7.80766	0.805396	3.01016	0.0006	0.012689	yes
XLOC_007732	XLOC_007732	SNX1	chr15:64388082-64436433	Ctrls	10KD	OK	7.86345	13.1461	0.741397	2.93339	0.0006	0.012689	yes
XLOC_001691	XLOC_001691	ZRANB2	chr1:71318035-71546972	Ctrls	10KD	OK	48.363	30.7289	-0.654308	-2.66295	0.0006	0.012689	yes
XLOC_006431	XLOC_006431	SHISA2	chr13:26618734-26625198	Ctrls	10KD	OK	36.9541	22.3798	-0.723538	-2.782	0.0006	0.012689	yes
XLOC_024086	XLOC_024086	FSD1L	chr9:108210314-108314714	Ctrls	10KD	OK	18.8676	10.9948	-0.779095	-2.47836	0.0006	0.012689	yes
XLOC_005076	XLOC_005076	TMEM117	chr12:44229663-44783545	Ctrls	10KD	OK	7.40663	3.84456	-0.945998	-2.85496	0.0006	0.012689	yes
XLOC_015670	XLOC_015670	PARVB	chr22:44395090-44565112	Ctrls	10KD	OK	16.1368	8.36696	-0.947576	-2.96562	0.0006	0.012689	yes
XLOC_002994	XLOC_002994	TRDMT1	chr10:17184981-17244070	Ctrls	10KD	OK	1.93137	0.8754	-1.14161	-3.03277	0.0006	0.012689	yes
XLOC_007099	XLOC_007099	C14orf180	chr14:105046020-105056184	Ctrls	10KD	OK	2.39182	0.833649	-1.52059	-3.18597	0.0006	0.012689	yes
XLOC_013822	XLOC_013822	EFEMP1	chr2:56093096-56151298	Ctrls	10KD	OK	0.686487	0.153738	-2.15876	-3.71147	0.0006	0.012689	yes
XLOC_001133	XLOC_001133	C1orf95	chr1:226736500-226796915	Ctrls	10KD	OK	0.141899	0.456776	1.68662	3.26544	0.00065	0.0134914	yes
XLOC_007908	XLOC_007908	ST8SIA2	chr15:92937139-93011958	Ctrls	10KD	OK	0.501366	1.33687	1.41492	3.26548	0.00065	0.0134914	yes
XLOC_008732	XLOC_008732	ELMO3	chr16:67233027-67237927	Ctrls	10KD	OK	1.33523	3.3188	1.31358	3.06556	0.00065	0.0134914	yes
XLOC_012410	XLOC_012410	SYNE4	chr19:36494001-36499672	Ctrls	10KD	OK	10.939	21.2074	0.955081	3.09812	0.00065	0.0134914	yes
XLOC_009280	XLOC_009280	ZFHX3	chr16:72816785-73092534	Ctrls	10KD	OK	0.892463	1.67175	0.905491	2.82664	0.00065	0.0134914	yes
XLOC_008813	XLOC_008813	CMIP	chr16:81478774-81745367	Ctrls	10KD	OK	9.17778	16.4324	0.840322	2.91137	0.00065	0.0134914	yes
XLOC_015564	XLOC_015564	TUG1	chr22:31365196-31375380	Ctrls	10KD	OK	30.3759	48.1104	0.663422	2.81645	0.00065	0.0134914	yes
XLOC_025139	XLOC_025139	PGK1	chrX:77359665-77382324	Ctrls	10KD	OK	321.94	205.767	-0.645778	-2.74426	0.00065	0.0134914	yes
XLOC_003323	XLOC_003323	HSPA12A	chr10:118430702-118502085	Ctrls	10KD	OK	11.7804	6.98312	-0.754442	-2.83414	0.00065	0.0134914	yes
XLOC_015679	XLOC_015679	FBLN1	chr22:45898718-45997014	Ctrls	10KD	OK	51.7741	30.5748	-0.759888	-2.66342	0.00065	0.0134914	yes
XLOC_023208	XLOC_023208	NECAB1	chr8:91803920-91997485	Ctrls	10KD	OK	5.38609	1.98124	-1.44284	-2.99143	0.00065	0.0134914	yes
XLOC_018185	XLOC_018185	GPM6A	chr4:176554087-176923842	Ctrls	10KD	OK	0.87036	0.267246	-1.70344	-2.81606	0.00065	0.0134914	yes
XLOC_019841	XLOC_019841	ENPP3	chr6:131958441-132068550	Ctrls	10KD	OK	1.33875	0.400492	-1.74105	-3.2658	0.00065	0.0134914	yes
XLOC_022927	XLOC_022927	SMARCD3	chr7:150936058-150974231	Ctrls	10KD	OK	0.41648	1.73439	2.05811	3.60245	0.0007	0.014205	yes
XLOC_006794	XLOC_006794	SAMD4A	chr14:55034329-55260033	Ctrls	10KD	OK	0.103253	0.400799	1.9567	3.51027	0.0007	0.014205	yes
XLOC_005364	XLOC_005364	BTBD11	chr12:107712196-108053419	Ctrls	10KD	OK	0.112064	0.432001	1.94671	3.27583	0.0007	0.014205	yes
XLOC_018604	XLOC_018604	PCDHB10	chr5:140571951-140575213	Ctrls	10KD	OK	0.371635	1.22315	1.71865	3.30247	0.0007	0.014205	yes
XLOC_014976	XLOC_014976	MAFB	chr20:39314487-39317880	Ctrls	10KD	OK	1.84081	4.47502	1.28156	3.11955	0.0007	0.014205	yes
XLOC_008927	XLOC_008927	MSRB1	chr16:1988233-1993294	Ctrls	10KD	OK	3.59074	8.66245	1.27049	2.92148	0.0007	0.014205	yes
XLOC_020190	XLOC_020190	GRM4	chr6:33986419-34123399	Ctrls	10KD	OK	1.36381	2.82103	1.04858	2.95067	0.0007	0.014205	yes
XLOC_011190	XLOC_011190	CNN2	chr19:1026297-1039064	Ctrls	10KD	OK	10.4444	19.4392	0.89624	3.00592	0.0007	0.014205	yes
XLOC_013882	XLOC_013882	CYP26B1	chr2:72356366-72374991	Ctrls	10KD	OK	6.1355	11.1544	0.862357	2.92277	0.0007	0.014205	yes
XLOC_019734	XLOC_019734	CYB5R4	chr6:84569369-84670146	Ctrls	10KD	OK	38.9509	24.0306	-0.696783	-2.71876	0.0007	0.014205	yes
XLOC_025358	XLOC_025358	SRPK3	chrX:153046455-153051187	Ctrls	10KD	OK	41.8475	25.6614	-0.705545	-2.71339	0.0007	0.014205	yes
XLOC_006264	XLOC_006264	RNASEH2B	chr13:51456514-51544596	Ctrls	10KD	OK	41.9476	24.6931	-0.764483	-2.77823	0.0007	0.014205	yes
XLOC_016987	XLOC_016987	IFT57	chr3:107879658-107941417	Ctrls	10KD	OK	18.1652	10.6307	-0.772942	-2.86384	0.0007	0.014205	yes
XLOC_008876	XLOC_008876	CPNE7	chr16:89642175-89663654	Ctrls	10KD	OK	7.10597	3.5028	-1.02052	-2.87157	0.0007	0.014205	yes
XLOC_025796	XLOC_025796	ARHGEF6	chrX:135747711-135863503	Ctrls	10KD	OK	2.05413	0.965986	-1.08845	-2.84936	0.0007	0.014205	yes
XLOC_005964	XLOC_005964	USP44	chr12:95910335-95945263	Ctrls	10KD	OK	1.60102	0.641888	-1.3186	-2.93904	0.0007	0.014205	yes
XLOC_025581	XLOC_025581	MTMR8	chrX:63487960-63615333	Ctrls	10KD	OK	0.0970939	0.936586	3.26996	4.95962	0.00075	0.0148874	yes
XLOC_002285	XLOC_002285	LAMB3	chr1:209788217-209825820	Ctrls	10KD	OK	0.913919	4.25176	2.21792	2.17629	0.00075	0.0148874	yes
XLOC_003419	XLOC_003419	TOLLIP-AS1	chr11:1330937-1331937	Ctrls	10KD	OK	1.09441	4.5929	2.06925	3.69316	0.00075	0.0148874	yes
XLOC_001842	XLOC_001842	CASQ2	chr1:116242625-116311426	Ctrls	10KD	OK	0.26485	0.912806	1.78513	3.34929	0.00075	0.0148874	yes
XLOC_006857	XLOC_006857	TTC9	chr14:71108503-71142077	Ctrls	10KD	OK	0.219245	0.670164	1.61197	3.12681	0.00075	0.0148874	yes
XLOC_022517	XLOC_022517	ELMO1	chr7:36892510-37488929	Ctrls	10KD	OK	0.327878	0.95552	1.54313	3.1955	0.00075	0.0148874	yes
XLOC_017350	XLOC_017350	MSX1	chr4:4861391-4865660	Ctrls	10KD	OK	2.52771	6.01368	1.25041	2.93622	0.00075	0.0148874	yes
XLOC_022769	XLOC_022769	CCDC71L	chr7:106297210-106301634	Ctrls	10KD	OK	2.18089	4.58491	1.07198	2.86076	0.00075	0.0148874	yes
XLOC_001510	XLOC_001510	CSMD2	chr1:33979598-34631443	Ctrls	10KD	OK	0.899912	1.74297	0.953693	2.86053	0.00075	0.0148874	yes
XLOC_013650	XLOC_013650	ADI1	chr2:3501689-3523350	Ctrls	10KD	OK	72.9239	116.296	0.673334	2.7646	0.00075	0.0148874	yes
XLOC_000313	XLOC_000313	MACF1	chr1:39549838-39952810	Ctrls	10KD	OK	14.3193	22.5765	0.656858	2.67508	0.00075	0.0148874	yes
XLOC_002546	XLOC_002546	ANKRD30A	chr10:37414784-37521495	Ctrls	10KD	OK	37.5518	58.7148	0.64484	2.74167	0.00075	0.0148874	yes
XLOC_007665	XLOC_007665	B2M	chr15:45003684-45010357	Ctrls	10KD	OK	408.686	258.335	-0.661749	-2.78749	0.00075	0.0148874	yes
XLOC_003024	XLOC_003024	ARMC4	chr10:28101092-28287984	Ctrls	10KD	OK	13.8654	8.15968	-0.764906	-2.81154	0.00075	0.0148874	yes
XLOC_005984	XLOC_005984	CCDC53	chr12:102406716-102455899	Ctrls	10KD	OK	31.527	17.5583	-0.844435	-2.7431	0.00075	0.0148874	yes
XLOC_016228	XLOC_016228	GNL3	chr3:52719935-52742197	Ctrls	10KD	OK	63.3793	33.5127	-0.919303	-2.83828	0.00075	0.0148874	yes
XLOC_018841	XLOC_018841	FAM134B	chr5:16473146-16630078	Ctrls	10KD	OK	0.117484	0.822321	2.80724	4.11084	0.0008	0.0157085	yes
XLOC_022959	XLOC_022959	KBTBD11	chr8:1922043-1955109	Ctrls	10KD	OK	0.134212	0.549655	2.03401	3.63546	0.0008	0.0157085	yes
XLOC_007169	XLOC_007169	SLC7A8	chr14:23594503-23652869	Ctrls	10KD	OK	0.603385	1.53541	1.34748	2.94614	0.0008	0.0157085	yes
XLOC_002670	XLOC_002670	KAT6B	chr10:76586170-76792380	Ctrls	10KD	OK	3.80579	6.40062	0.750017	2.81485	0.0008	0.0157085	yes
XLOC_005195	XLOC_005195	PA2G4	chr12:56498102-56507694	Ctrls	10KD	OK	150.86	96.8396	-0.639544	-2.73802	0.0008	0.0157085	yes
XLOC_017731	XLOC_017731	MSMO1	chr4:166248817-166264314	Ctrls	10KD	OK	28.7879	17.0007	-0.759866	-2.7016	0.0008	0.0157085	yes
XLOC_016457	XLOC_016457	SLC35G2	chr3:136537860-136580905	Ctrls	10KD	OK	25.3918	14.2671	-0.831675	-2.77751	0.0008	0.0157085	yes
XLOC_005634	XLOC_005634	PLBD1	chr12:14656596-14849519	Ctrls	10KD	OK	12.3556	6.46862	-0.93364	-2.84702	0.0008	0.0157085	yes
XLOC_000655	XLOC_000655	WDR3	chr1:118472371-118727848	Ctrls	10KD	OK	41.0329	26.1623	-0.649291	-2.71361	0.00085	0.016623	yes
XLOC_002356	XLOC_002356	HIST3H2A	chr1:228645064-228645560	Ctrls	10KD	OK	230.275	134.347	-0.777397	-2.70897	0.00085	0.016623	yes
XLOC_012304	XLOC_012304	CPAMD8	chr19:17003761-17137625	Ctrls	10KD	OK	0.514224	0.158988	-1.69348	-3.21482	0.00085	0.016623	yes
XLOC_012609	XLOC_012609	LMTK3	chr19:48988527-49016446	Ctrls	10KD	OK	0.142571	0.757336	2.40925	4.45816	0.0009	0.017185	yes
XLOC_012210	XLOC_012210	AP1M2	chr19:10683346-10697991	Ctrls	10KD	OK	1.84454	4.8628	1.39853	3.14525	0.0009	0.017185	yes
XLOC_008395	XLOC_008395	SYNGR3	chr16:2039945-2044276	Ctrls	10KD	OK	2.41585	6.11388	1.33956	3.25434	0.0009	0.017185	yes
XLOC_022865	XLOC_022865	KLRG2	chr7:139138087-139168457	Ctrls	10KD	OK	3.87393	9.54795	1.30139	3.22094	0.0009	0.017185	yes
XLOC_015701	XLOC_015701	PANX2	chr22:50609159-50618724	Ctrls	10KD	OK	1.33405	3.23815	1.27936	2.89523	0.0009	0.017185	yes
XLOC_015600	XLOC_015600	SH3BP1	chr22:38035683-38054384	Ctrls	10KD	OK	3.02465	6.49178	1.10185	3.0782	0.0009	0.017185	yes
XLOC_011174	XLOC_011174	HCN2	chr19:589892-617159	Ctrls	10KD	OK	2.69765	5.76808	1.09639	2.75869	0.0009	0.017185	yes
XLOC_008196	XLOC_008196	LOC283731	chr15:74418713-74421619	Ctrls	10KD	OK	9.41848	16.8352	0.837917	2.83251	0.0009	0.017185	yes
XLOC_008227	XLOC_008227	PEAK1	chr15:77400497-77712446	Ctrls	10KD	OK	2.9525	4.86118	0.719369	2.67213	0.0009	0.017185	yes
XLOC_005738	XLOC_005738	KMT2D	chr12:49412757-49449107	Ctrls	10KD	OK	3.76257	6.0235	0.678884	2.74385	0.0009	0.017185	yes
XLOC_009743	XLOC_009743	ADAM11	chr17:42836567-42859214	Ctrls	10KD	OK	27.8034	43.1409	0.633795	2.69931	0.0009	0.017185	yes
XLOC_012859	XLOC_012859	RRM2	chr2:10262694-10271546	Ctrls	10KD	OK	58.0642	89.8004	0.629074	2.68423	0.0009	0.017185	yes
XLOC_009817	XLOC_009817	UTP18	chr17:49337896-49375292	Ctrls	10KD	OK	78.2749	50.3874	-0.635487	-2.61904	0.0009	0.017185	yes
XLOC_022931	XLOC_022931	RHEB	chr7:151163097-151217010	Ctrls	10KD	OK	65.9251	40.7322	-0.694657	-2.77151	0.0009	0.017185	yes
XLOC_018712	XLOC_018712	NPM1	chr5:170814707-170837888	Ctrls	10KD	OK	1925.17	1124.31	-0.775943	-2.79089	0.0009	0.017185	yes
XLOC_016677	XLOC_016677	LHFPL4	chr3:9540044-9595486	Ctrls	10KD	OK	10.0354	5.7986	-0.791328	-2.75971	0.0009	0.017185	yes
XLOC_002366	XLOC_002366	TTC13	chr1:231041986-231114618	Ctrls	10KD	OK	10.384	5.60566	-0.8894	-2.93003	0.0009	0.017185	yes
XLOC_009722	XLOC_009722	IFI35	chr17:41158741-41166476	Ctrls	10KD	OK	1.72822	0.289007	-2.58011	-4.27002	0.0009	0.017185	yes
XLOC_012451	XLOC_012451	RINL	chr19:39358471-39368919	Ctrls	10KD	OK	1.6208	3.85185	1.24885	3.11991	0.00095	0.0179048	yes
XLOC_022567	XLOC_022567	COBL	chr7:51083908-51384515	Ctrls	10KD	OK	0.774161	1.82919	1.2405	3.01721	0.00095	0.0179048	yes
XLOC_006062	XLOC_006062	KSR2	chr12:117890816-118406028	Ctrls	10KD	OK	0.579295	1.12896	0.962623	2.83599	0.00095	0.0179048	yes
XLOC_012595	XLOC_012595	SLC8A2	chr19:47931278-47975307	Ctrls	10KD	OK	3.5849	6.78054	0.919469	2.87358	0.00095	0.0179048	yes
XLOC_010963	XLOC_010963	CDH7	chr18:63417487-63548175	Ctrls	10KD	OK	5.7801	10.4735	0.857581	2.83843	0.00095	0.0179048	yes
XLOC_009445	XLOC_009445	POLR2A	chr17:7387697-7417935	Ctrls	10KD	OK	5.94121	9.81932	0.724866	2.77999	0.00095	0.0179048	yes
XLOC_019127	XLOC_019127	FAM13B	chr5:137225124-137368802	Ctrls	10KD	OK	11.7172	19.0738	0.702968	2.8078	0.00095	0.0179048	yes
XLOC_003006	XLOC_003006	DNAJC1	chr10:22045476-22292650	Ctrls	10KD	OK	41.3928	25.1008	-0.721647	-2.83258	0.00095	0.0179048	yes
XLOC_024622	XLOC_024622	PTGR1	chr9:114287438-114362135	Ctrls	10KD	OK	33.5108	12.4796	-1.42505	-2.83704	0.00095	0.0179048	yes
XLOC_001756	XLOC_001756	ARHGAP29	chr1:94634462-94703307	Ctrls	10KD	OK	0.463737	0.161071	-1.52561	-3.16778	0.00095	0.0179048	yes
XLOC_007720	XLOC_007720	C2CD4A	chr15:62359175-62363116	Ctrls	10KD	OK	0.842103	2.17345	1.36792	2.94089	0.001	0.0186061	yes
XLOC_014356	XLOC_014356	SP110	chr2:231033644-231090444	Ctrls	10KD	OK	1.4701	3.07871	1.06641	2.60286	0.001	0.0186061	yes
XLOC_023229	XLOC_023229	MATN2	chr8:98881310-99048946	Ctrls	10KD	OK	1.51346	3.07174	1.02121	2.77995	0.001	0.0186061	yes
XLOC_005494	XLOC_005494	EP400	chr12:132434464-132565011	Ctrls	10KD	OK	4.53647	7.96781	0.812613	2.88321	0.001	0.0186061	yes
XLOC_006675	XLOC_006675	APEX1	chr14:20923289-20925931	Ctrls	10KD	OK	166.373	106.818	-0.639264	-2.69502	0.001	0.0186061	yes
XLOC_006116	XLOC_006116	SCARB1	chr12:125262173-125348519	Ctrls	10KD	OK	17.8659	10.2709	-0.798652	-2.6984	0.001	0.0186061	yes
XLOC_012727	XLOC_012727	ZNF28	chr19:53300660-53324922	Ctrls	10KD	OK	5.72945	3.13235	-0.871152	-2.81588	0.001	0.0186061	yes
XLOC_011981	XLOC_011981	ZNF542P	chr19:56879467-56891196	Ctrls	10KD	OK	7.81686	4.20597	-0.894153	-2.81117	0.001	0.0186061	yes
XLOC_018505	XLOC_018505	SNCAIP	chr5:121647819-121814782	Ctrls	10KD	OK	0.626307	0.17617	-1.82991	-3.31984	0.001	0.0186061	yes
XLOC_003996	XLOC_003996	C11orf70	chr11:101918168-101955291	Ctrls	10KD	OK	1.6135	0.129262	-3.64182	-3.0073	0.001	0.0186061	yes
XLOC_013334	XLOC_013334	TBR1	chr2:162272619-162281573	Ctrls	10KD	OK	0.203514	1.00987	2.31097	3.96771	0.00105	0.0193877	yes
XLOC_005590	XLOC_005590	LOC100506159	chr12:10089177-10096094	Ctrls	10KD	OK	0.530488	2.35026	2.14743	3.60333	0.00105	0.0193877	yes
XLOC_023704	XLOC_023704	KCNV1	chr8:110979232-110986959	Ctrls	10KD	OK	0.630749	1.74141	1.46511	2.9606	0.00105	0.0193877	yes
XLOC_022319	XLOC_022319	CNTNAP2	chr7:145813452-148118088	Ctrls	10KD	OK	2.77512	4.66493	0.749305	2.67951	0.00105	0.0193877	yes
XLOC_001472	XLOC_001472	TAF12	chr1:28929608-28969604	Ctrls	10KD	OK	38.575	23.0549	-0.742597	-2.62385	0.00105	0.0193877	yes
XLOC_007694	XLOC_007694	GLDN	chr15:51633712-51700209	Ctrls	10KD	OK	0.522172	0.061259	-3.09153	-4.46977	0.00105	0.0193877	yes
XLOC_020033	XLOC_020033	SLC17A3	chr6:25845327-25874471	Ctrls	10KD	OK	0.316222	1.36018	2.10479	3.42932	0.0011	0.0200816	yes
XLOC_016742	XLOC_016742	OSBPL10	chr3:31702316-32033228	Ctrls	10KD	OK	1.26803	2.75074	1.11724	2.78251	0.0011	0.0200816	yes
XLOC_002634	XLOC_002634	DDX21	chr10:70715878-70744825	Ctrls	10KD	OK	65.5115	42.5441	-0.622788	-2.66998	0.0011	0.0200816	yes
XLOC_014531	XLOC_014531	GINS1	chr20:25388322-25429191	Ctrls	10KD	OK	39.018	24.2674	-0.685119	-2.74113	0.0011	0.0200816	yes
XLOC_018022	XLOC_018022	EIF4E	chr4:99799606-99851786	Ctrls	10KD	OK	35.2425	21.5907	-0.706908	-2.76818	0.0011	0.0200816	yes
XLOC_013129	XLOC_013129	ANKRD36BP2	chr2:89065418-89106109	Ctrls	10KD	OK	5.321	2.52221	-1.07701	-2.84199	0.0011	0.0200816	yes
XLOC_019967	XLOC_019967	SERPINB1	chr6:2832565-2842283	Ctrls	10KD	OK	1.51446	0.536549	-1.49702	-2.9022	0.0011	0.0200816	yes
XLOC_001106	XLOC_001106	TGFB2	chr1:218517537-218617961	Ctrls	10KD	OK	0.537242	0.177994	-1.59374	-2.99391	0.0011	0.0200816	yes
XLOC_002061	XLOC_002061	CCDC19	chr1:159842153-159869906	Ctrls	10KD	OK	1.09077	0.320497	-1.76696	-3.29493	0.0011	0.0200816	yes
XLOC_000406	XLOC_000406	ELAVL4	chr1:50513685-50667540	Ctrls	10KD	OK	0.217531	0.872779	2.00439	3.04654	0.00115	0.0208375	yes
XLOC_019877	XLOC_019877	PHACTR2	chr6:143929316-144152322	Ctrls	10KD	OK	11.5343	7.41893	-0.636652	-2.59004	0.00115	0.0208375	yes
XLOC_024187	XLOC_024187	SET	chr9:131445933-131458675	Ctrls	10KD	OK	268.592	172.725	-0.636936	-2.69457	0.00115	0.0208375	yes
XLOC_012732	XLOC_012732	ZNF160	chr19:53569866-53606687	Ctrls	10KD	OK	8.28033	4.74049	-0.804652	-2.77293	0.00115	0.0208375	yes
XLOC_000297	XLOC_000297	TEKT2	chr1:36549675-36553876	Ctrls	10KD	OK	4.04163	1.61413	-1.32418	-3.05316	0.00115	0.0208375	yes
XLOC_011063	XLOC_011063	KLHL14	chr18:30252633-30352974	Ctrls	10KD	OK	1.05801	0.412142	-1.36015	-2.82687	0.00115	0.0208375	yes
XLOC_011375	XLOC_011375	DAND5	chr19:13080431-13085567	Ctrls	10KD	OK	4.36751	8.9221	1.03057	2.80893	0.0012	0.021529	yes
XLOC_000182	XLOC_000182	EPHB2	chr1:23037330-23241823	Ctrls	10KD	OK	2.98554	5.57665	0.901407	2.84978	0.0012	0.021529	yes
XLOC_005729	XLOC_005729	ADCY6	chr12:49159974-49182820	Ctrls	10KD	OK	3.21345	5.75838	0.841541	2.75304	0.0012	0.021529	yes
XLOC_015327	XLOC_015327	SCAF4	chr21:33043312-33104431	Ctrls	10KD	OK	6.93395	11.5408	0.734997	2.55217	0.0012	0.021529	yes
XLOC_017078	XLOC_017078	CNBP	chr3:128886657-128902810	Ctrls	10KD	OK	187.79	121.572	-0.627312	-2.64572	0.0012	0.021529	yes
XLOC_024329	XLOC_024329	TTC39B	chr9:15170841-15307358	Ctrls	10KD	OK	5.62989	2.91145	-0.951369	-2.66837	0.0012	0.021529	yes
XLOC_021848	XLOC_021848	FAM221A	chr7:23719748-23742269	Ctrls	10KD	OK	9.71381	4.38983	-1.14587	-2.80528	0.0012	0.021529	yes
XLOC_018058	XLOC_018058	COL25A1	chr4:109731876-110223799	Ctrls	10KD	OK	1.07871	0.387818	-1.47586	-2.97833	0.0012	0.021529	yes
XLOC_018611	XLOC_018611	PCDHB15	chr5:140624916-140627801	Ctrls	10KD	OK	0.268324	0.976225	1.86324	3.29232	0.00125	0.0221529	yes
XLOC_018607	XLOC_018607	PCDHB13	chr5:140593490-140596993	Ctrls	10KD	OK	0.18649	0.675238	1.8563	3.28207	0.00125	0.0221529	yes
XLOC_020188	XLOC_020188	LINC01016	chr6:33857287-33864684	Ctrls	10KD	OK	0.655144	1.63568	1.32001	2.88945	0.00125	0.0221529	yes
XLOC_002986	XLOC_002986	NMT2	chr10:15147770-15210695	Ctrls	10KD	OK	0.713466	1.57097	1.13874	2.73	0.00125	0.0221529	yes
XLOC_017069	XLOC_017069	MGLL	chr3:127407904-127542093	Ctrls	10KD	OK	3.00397	5.57302	0.891589	2.71299	0.00125	0.0221529	yes
XLOC_000136	XLOC_000136	SPEN	chr1:16160709-16266950	Ctrls	10KD	OK	5.46712	8.92664	0.707335	2.65404	0.00125	0.0221529	yes
XLOC_014543	XLOC_014543	ID1	chr20:30193085-30194317	Ctrls	10KD	OK	1032.43	676.266	-0.610377	-2.55914	0.00125	0.0221529	yes
XLOC_009844	XLOC_009844	YPEL2	chr17:57409052-57479095	Ctrls	10KD	OK	5.88202	3.3116	-0.828783	-2.64663	0.00125	0.0221529	yes
XLOC_009769	XLOC_009769	EFCAB13	chr17:45401326-45518677	Ctrls	10KD	OK	2.11893	0.947139	-1.16169	-2.80918	0.00125	0.0221529	yes
XLOC_008652	XLOC_008652	NOD2	chr16:50731049-50766987	Ctrls	10KD	OK	0.518716	0.141169	-1.87753	-3.32527	0.00125	0.0221529	yes
XLOC_018592	XLOC_018592	PCDHA1,PCDHA10,PCDHA11,PCDHA12,PCDHA13,PCDHA2,PCDHA3,PCDHA4,PCDHA5,PCDHA6,PCDHA7,PCDHA8,PCDHA9,PCDHAC1,PCDHAC2	chr5:140165720-140391929	Ctrls	10KD	OK	0.434344	1.39135	1.67958	2.57727	0.0013	0.0227617	yes
XLOC_015754	XLOC_015754	RIMBP3	chr22:20455993-20461786	Ctrls	10KD	OK	0.165429	0.523286	1.66139	3.04794	0.0013	0.0227617	yes
XLOC_008756	XLOC_008756	CDH1	chr16:68771194-68869444	Ctrls	10KD	OK	0.506575	1.33145	1.39415	2.98967	0.0013	0.0227617	yes
XLOC_018828	XLOC_018828	CMBL	chr5:10277706-10308168	Ctrls	10KD	OK	4.22643	7.63224	0.852667	2.7876	0.0013	0.0227617	yes
XLOC_001907	XLOC_001907	ANP32E	chr1:150190716-150208504	Ctrls	10KD	OK	77.2707	50.988	-0.599765	-2.55822	0.0013	0.0227617	yes
XLOC_007366	XLOC_007366	TGFB3	chr14:76424441-76448092	Ctrls	10KD	OK	40.4821	25.9113	-0.643703	-2.62653	0.0013	0.0227617	yes
XLOC_017124	XLOC_017124	TFDP2	chr3:141663269-141868386	Ctrls	10KD	OK	9.89078	6.28084	-0.655128	-2.59017	0.0013	0.0227617	yes
XLOC_006624	XLOC_006624	TEX30	chr13:103418237-103426171	Ctrls	10KD	OK	26.6081	15.0245	-0.824544	-2.70159	0.0013	0.0227617	yes
XLOC_019144	XLOC_019144	TMEM173	chr5:138855112-138862343	Ctrls	10KD	OK	4.74583	2.08866	-1.18408	-2.87345	0.0013	0.0227617	yes
XLOC_013359	XLOC_013359	SP5	chr2:171556877-171655481	Ctrls	10KD	OK	2.57643	0.464452	-2.47177	-3.49495	0.0013	0.0227617	yes
XLOC_022272	XLOC_022272	RAB19	chr7:140103842-140126050	Ctrls	10KD	OK	0.608448	2.65374	2.12482	3.66746	0.00135	0.0234958	yes
XLOC_003427	XLOC_003427	LSP1	chr11:1874199-1913493	Ctrls	10KD	OK	0.454107	1.70723	1.91056	3.21348	0.00135	0.0234958	yes
XLOC_008098	XLOC_008098	ONECUT1	chr15:53049159-53082209	Ctrls	10KD	OK	3.41857	7.03709	1.04159	2.82144	0.00135	0.0234958	yes
XLOC_025608	XLOC_025608	PHKA1	chrX:71798663-71934029	Ctrls	10KD	OK	11.0916	6.79905	-0.706063	-2.68299	0.00135	0.0234958	yes
XLOC_025423	XLOC_025423	GPM6B	chrX:13789061-13956831	Ctrls	10KD	OK	10.6147	5.28527	-1.00601	-2.64643	0.00135	0.0234958	yes
XLOC_025582	XLOC_025582	ZC4H2	chrX:64135681-64254624	Ctrls	10KD	OK	0.18722	0.698551	1.89963	2.93944	0.0014	0.0241924	yes
XLOC_007465	XLOC_007465	GPR132	chr14:105515725-105531887	Ctrls	10KD	OK	0.490249	1.37423	1.48703	2.91098	0.0014	0.0241924	yes
XLOC_023213	XLOC_023213	FAM92A1	chr8:94712734-94741478	Ctrls	10KD	OK	19.2881	11.1178	-0.794841	-2.73795	0.0014	0.0241924	yes
XLOC_022013	XLOC_022013	LAT2	chr7:73624086-73644164	Ctrls	10KD	OK	7.33704	3.74253	-0.971183	-2.69905	0.0014	0.0241924	yes
XLOC_017429	XLOC_017429	NWD2	chr4:37246689-37451087	Ctrls	10KD	OK	0.468781	0.17689	-1.40606	-2.89424	0.0014	0.0241924	yes
XLOC_016746	XLOC_016746	SUSD5	chr3:33191536-33260707	Ctrls	10KD	OK	0.542005	0.152942	-1.82532	-2.9059	0.0014	0.0241924	yes
XLOC_010103	XLOC_010103	PITPNM3	chr17:6354582-6459877	Ctrls	10KD	OK	0.37606	0.884283	1.23355	2.66883	0.00145	0.0248206	yes
XLOC_001097	XLOC_001097	PROX1	chr1:214161277-214214847	Ctrls	10KD	OK	4.44482	7.15873	0.687577	2.54116	0.00145	0.0248206	yes
XLOC_019096	XLOC_019096	AFF4	chr5:132211070-132299354	Ctrls	10KD	OK	16.7561	25.7509	0.619942	2.64736	0.00145	0.0248206	yes
XLOC_020049	XLOC_020049	HIST1H3G	chr6:26271145-26271612	Ctrls	10KD	OK	1695.1	1120.84	-0.596792	-2.54169	0.00145	0.0248206	yes
XLOC_017431	XLOC_017431	PGM2	chr4:37828281-37864559	Ctrls	10KD	OK	43.5625	27.6944	-0.653493	-2.68135	0.00145	0.0248206	yes
XLOC_023626	XLOC_023626	C8orf59	chr8:86089618-86132643	Ctrls	10KD	OK	61.5335	35.5108	-0.793113	-2.59332	0.00145	0.0248206	yes
XLOC_019555	XLOC_019555	PSMB9	chr6:32821937-32827628	Ctrls	10KD	OK	19.9838	10.2018	-0.969999	-2.7337	0.00145	0.0248206	yes
XLOC_018078	XLOC_018078	SEC24D	chr4:119643977-119757326	Ctrls	10KD	OK	4.25486	2.1714	-0.970485	-2.80028	0.00145	0.0248206	yes
XLOC_024470	XLOC_024470	FOXD4L5	chr9:70175706-70178815	Ctrls	10KD	OK	0.324567	1.0141	1.64361	3.04912	0.0015	0.0255263	yes
XLOC_008560	XLOC_008560	SBK1	chr16:28303839-28335170	Ctrls	10KD	OK	1.61438	3.25815	1.01307	2.72088	0.0015	0.0255263	yes
XLOC_012870	XLOC_012870	LPIN1	chr2:11817704-11967533	Ctrls	10KD	OK	4.37934	7.51679	0.779402	2.61669	0.0015	0.0255263	yes
XLOC_005934	XLOC_005934	SLC6A15	chr12:85253266-85306608	Ctrls	10KD	OK	22.5495	13.9684	-0.690932	-2.69556	0.0015	0.0255263	yes
XLOC_021774	XLOC_021774	CYP2W1	chr7:1022834-1029276	Ctrls	10KD	OK	2.06965	0.684317	-1.59665	-3.08676	0.0015	0.0255263	yes
XLOC_018600	XLOC_018600	PCDHB7	chr5:140552201-140555957	Ctrls	10KD	OK	0.132038	0.69301	2.39192	3.80045	0.00155	0.026163	yes
XLOC_011467	XLOC_011467	NCAN	chr19:19322781-19363061	Ctrls	10KD	OK	2.3182	4.16215	0.844322	2.71858	0.00155	0.026163	yes
XLOC_009215	XLOC_009215	CMTM4	chr16:66648652-66730610	Ctrls	10KD	OK	6.19088	10.4731	0.758467	2.63065	0.00155	0.026163	yes
XLOC_023414	XLOC_023414	FAM167A	chr8:11197145-11324276	Ctrls	10KD	OK	6.36496	10.7067	0.750298	2.59686	0.00155	0.026163	yes
XLOC_018381	XLOC_018381	MAP1B	chr5:71403117-71505397	Ctrls	10KD	OK	45.5445	70.1807	0.623796	2.60445	0.00155	0.026163	yes
XLOC_006177	XLOC_006177	RPL21	chr13:27825691-27830702	Ctrls	10KD	OK	952.852	627.188	-0.603354	-2.56583	0.00155	0.026163	yes
XLOC_005668	XLOC_005668	ASUN	chr12:27058111-27091254	Ctrls	10KD	OK	25.7383	16.0354	-0.682655	-2.65512	0.00155	0.026163	yes
XLOC_012236	XLOC_012236	ZNF443	chr19:12540519-12551926	Ctrls	10KD	OK	0.187729	0.653468	1.79947	3.14931	0.0016	0.0267279	yes
XLOC_002920	XLOC_002920	INPP5A	chr10:134351352-134596984	Ctrls	10KD	OK	0.425772	1.291	1.60034	3.07005	0.0016	0.0267279	yes
XLOC_007916	XLOC_007916	MCTP2	chr15:94841429-95027181	Ctrls	10KD	OK	1.42836	3.57557	1.32381	2.48529	0.0016	0.0267279	yes
XLOC_003637	XLOC_003637	PTPRJ	chr11:48002109-48192394	Ctrls	10KD	OK	2.09799	4.13363	0.978401	2.71295	0.0016	0.0267279	yes
XLOC_001407	XLOC_001407	HSPG2	chr1:22138757-22263790	Ctrls	10KD	OK	1.00146	1.84434	0.880998	2.73267	0.0016	0.0267279	yes
XLOC_022407	XLOC_022407	TNRC18	chr7:5346422-5463177	Ctrls	10KD	OK	9.45388	15.1997	0.685063	2.54217	0.0016	0.0267279	yes
XLOC_022846	XLOC_022846	SLC35B4	chr7:133974089-134001827	Ctrls	10KD	OK	13.2833	8.41506	-0.658572	-2.56076	0.0016	0.0267279	yes
XLOC_000649	XLOC_000649	PTGFRN	chr1:117452688-117532972	Ctrls	10KD	OK	16.9053	10.6534	-0.666166	-2.6498	0.0016	0.0267279	yes
XLOC_009965	XLOC_009965	LOC100507351	chr17:75543022-75561103	Ctrls	10KD	OK	1.19793	0.524675	-1.19105	-2.77773	0.0016	0.0267279	yes
XLOC_008466	XLOC_008466	ABAT	chr16:8768443-8878432	Ctrls	10KD	OK	0.118115	0.417609	1.82196	3.1491	0.00165	0.0272194	yes
XLOC_017235	XLOC_017235	ABCC5	chr3:183637723-183735727	Ctrls	10KD	OK	7.23409	12.8196	0.82547	2.59241	0.00165	0.0272194	yes
XLOC_023086	XLOC_023086	ASH2L	chr8:37963010-37997598	Ctrls	10KD	OK	10.6726	18.1388	0.765169	2.67358	0.00165	0.0272194	yes
XLOC_007611	XLOC_007611	FAM98B	chr15:38746327-38779911	Ctrls	10KD	OK	6.94549	11.7259	0.755555	2.7163	0.00165	0.0272194	yes
XLOC_012449	XLOC_012449	ECH1	chr19:39306061-39322497	Ctrls	10KD	OK	48.6147	78.2344	0.686411	2.60602	0.00165	0.0272194	yes
XLOC_013309	XLOC_013309	KIF5C	chr2:149632791-149883273	Ctrls	10KD	OK	22.2225	33.5724	0.595258	2.51177	0.00165	0.0272194	yes
XLOC_001823	XLOC_001823	SLC16A1	chr1:113454469-113498975	Ctrls	10KD	OK	128.539	85.2298	-0.592781	-2.53238	0.00165	0.0272194	yes
XLOC_008133	XLOC_008133	PPIB	chr15:64443915-64455354	Ctrls	10KD	OK	324.821	212.091	-0.614959	-2.57595	0.00165	0.0272194	yes
XLOC_007113	XLOC_007113	CRIP2	chr14:105939274-105946507	Ctrls	10KD	OK	115.508	72.955	-0.662912	-2.48152	0.00165	0.0272194	yes
XLOC_014507	XLOC_014507	DTD1	chr20:18568555-18744560	Ctrls	10KD	OK	64.0149	40.0103	-0.678037	-2.60309	0.00165	0.0272194	yes
XLOC_005384	XLOC_005384	FAM216A	chr12:110890290-110928192	Ctrls	10KD	OK	31.2798	14.3894	-1.12023	-2.69169	0.00165	0.0272194	yes
XLOC_006612	XLOC_006612	LINC00554	chr13:100647153-100650163	Ctrls	10KD	OK	0.330817	1.0372	1.64859	2.99218	0.0017	0.0277609	yes
XLOC_011459	XLOC_011459	TMEM59L	chr19:18723681-18731849	Ctrls	10KD	OK	0.812921	2.54806	1.64821	2.98538	0.0017	0.0277609	yes
XLOC_025197	XLOC_025197	NRK	chrX:105066535-105202602	Ctrls	10KD	OK	0.301254	0.76508	1.34463	2.82578	0.0017	0.0277609	yes
XLOC_011352	XLOC_011352	ZNF441	chr19:11877814-11894893	Ctrls	10KD	OK	0.937084	1.96897	1.07119	2.8134	0.0017	0.0277609	yes
XLOC_005492	XLOC_005492	ULK1	chr12:132379278-132407707	Ctrls	10KD	OK	4.5018	8.01161	0.83159	2.57344	0.0017	0.0277609	yes
XLOC_000043	XLOC_000043	TPRG1L	chr1:3541555-3546694	Ctrls	10KD	OK	8.71037	15.2932	0.812088	2.59137	0.0017	0.0277609	yes
XLOC_017797	XLOC_017797	SLBP	chr4:1694526-1714030	Ctrls	10KD	OK	109.632	72.0751	-0.605103	-2.55132	0.0017	0.0277609	yes
XLOC_015216	XLOC_015216	UMODL1	chr21:43483067-43563105	Ctrls	10KD	OK	2.51143	1.21972	-1.04196	-2.79041	0.0017	0.0277609	yes
XLOC_001112	XLOC_001112	MARC2	chr1:220921675-220957596	Ctrls	10KD	OK	1.23408	0.298668	-2.04681	-3.41559	0.0017	0.0277609	yes
XLOC_012924	XLOC_012924	C2orf16	chr2:27799388-27805589	Ctrls	10KD	OK	0.19047	0.491	1.36616	2.82557	0.00175	0.0284497	yes
XLOC_015992	XLOC_015992	CNTN4	chr3:2140549-3099645	Ctrls	10KD	OK	0.845748	1.8717	1.14605	2.7623	0.00175	0.0284497	yes
XLOC_009251	XLOC_009251	CHTF8	chr16:69139466-69166493	Ctrls	10KD	OK	17.2007	28.0835	0.707253	2.5348	0.00175	0.0284497	yes
XLOC_001983	XLOC_001983	SHE	chr1:154451953-154474526	Ctrls	10KD	OK	8.77685	5.16498	-0.76494	-2.73695	0.00175	0.0284497	yes
XLOC_019823	XLOC_019823	NKAIN2	chr6:124125068-125146786	Ctrls	10KD	OK	1.8889	4.0064	1.08476	2.66538	0.0018	0.0290355	yes
XLOC_007314	XLOC_007314	SPTB	chr14:65213000-65289866	Ctrls	10KD	OK	2.87007	5.93669	1.04857	2.3355	0.0018	0.0290355	yes
XLOC_008325	XLOC_008325	CERS3	chr15:100913143-101084925	Ctrls	10KD	OK	2.29224	4.48812	0.969354	2.60849	0.0018	0.0290355	yes
XLOC_006085	XLOC_006085	ANAPC5	chr12:121746047-121792012	Ctrls	10KD	OK	109.396	72.4483	-0.594539	-2.5522	0.0018	0.0290355	yes
XLOC_001595	XLOC_001595	PRDX1	chr1:45965855-45988562	Ctrls	10KD	OK	558.82	365.237	-0.61355	-2.54015	0.0018	0.0290355	yes
XLOC_009569	XLOC_009569	RPL23A	chr17:27046999-27053949	Ctrls	10KD	OK	912.18	595.617	-0.614934	-2.5641	0.0018	0.0290355	yes
XLOC_005223	XLOC_005223	ARHGEF25	chr12:58003962-58011028	Ctrls	10KD	OK	20.2773	12.5143	-0.696283	-2.53654	0.0018	0.0290355	yes
XLOC_002225	XLOC_002225	TNNI1	chr1:201372894-201390874	Ctrls	10KD	OK	0.218504	0.631825	1.53187	3.04987	0.00185	0.0296448	yes
XLOC_008446	XLOC_008446	NAA60	chr16:3493667-3536963	Ctrls	10KD	OK	5.47469	10.3649	0.920852	2.62872	0.00185	0.0296448	yes
XLOC_015047	XLOC_015047	ZFP64	chr20:50700549-50808524	Ctrls	10KD	OK	6.25714	11.0611	0.821919	2.6745	0.00185	0.0296448	yes
XLOC_014698	XLOC_014698	PFDN4	chr20:52824501-52836492	Ctrls	10KD	OK	57.205	35.1081	-0.704338	-2.61341	0.00185	0.0296448	yes
XLOC_009395	XLOC_009395	SMTNL2	chr17:4487275-4511614	Ctrls	10KD	OK	12.2619	6.64249	-0.884385	-2.62112	0.00185	0.0296448	yes
XLOC_014511	XLOC_014511	RIN2	chr20:19867164-19983103	Ctrls	10KD	OK	3.55705	1.83704	-0.953301	-2.67939	0.00185	0.0296448	yes
XLOC_012878	XLOC_012878	VSNL1	chr2:17721806-17837706	Ctrls	10KD	OK	0.207093	0.830484	2.00367	3.32088	0.0019	0.0302462	yes
XLOC_000067	XLOC_000067	SLC45A1	chr1:8378144-8404227	Ctrls	10KD	OK	0.342278	1.17281	1.77673	3.2492	0.0019	0.0302462	yes
XLOC_022283	XLOC_022283	MGAM	chr7:141695678-141806547	Ctrls	10KD	OK	0.147615	0.411639	1.47954	2.88724	0.0019	0.0302462	yes
XLOC_008192	XLOC_008192	C15orf59	chr15:74032140-74043816	Ctrls	10KD	OK	4.38287	8.78435	1.00306	2.63953	0.0019	0.0302462	yes
XLOC_013696	XLOC_013696	LAPTM4A	chr2:20232410-20251789	Ctrls	10KD	OK	51.249	81.4012	0.667527	2.63239	0.0019	0.0302462	yes
XLOC_023657	XLOC_023657	GEM	chr8:95261484-95274547	Ctrls	10KD	OK	0.812596	0.242801	-1.74276	-2.92603	0.0019	0.0302462	yes
XLOC_004112	XLOC_004112	PKNOX2	chr11:125034558-125303285	Ctrls	10KD	OK	0.290185	0.821982	1.50213	3.00789	0.00195	0.0307728	yes
XLOC_015871	XLOC_015871	TMPRSS6	chr22:37461475-37505603	Ctrls	10KD	OK	0.715775	1.96531	1.45718	3.17477	0.00195	0.0307728	yes
XLOC_008390	XLOC_008390	SNHG9	chr16:2014996-2015505	Ctrls	10KD	OK	24.3181	65.0697	1.41995	2.80546	0.00195	0.0307728	yes
XLOC_013063	XLOC_013063	EMX1	chr2:73144603-73162020	Ctrls	10KD	OK	3.42837	7.1154	1.05342	2.68694	0.00195	0.0307728	yes
XLOC_007789	XLOC_007789	ARID3B	chr15:74833547-74890472	Ctrls	10KD	OK	4.42403	7.62773	0.785891	2.61085	0.00195	0.0307728	yes
XLOC_018691	XLOC_018691	CCNG1	chr5:162864576-162872022	Ctrls	10KD	OK	104.129	69.5672	-0.581891	-2.49211	0.00195	0.0307728	yes
XLOC_001422	XLOC_001422	ID3	chr1:23884420-23886285	Ctrls	10KD	OK	295.013	195.822	-0.591236	-2.5001	0.00195	0.0307728	yes
XLOC_000884	XLOC_000884	UAP1	chr1:162531295-162569633	Ctrls	10KD	OK	30.32	19.0796	-0.668238	-2.56563	0.00195	0.0307728	yes
XLOC_011419	XLOC_011419	KLF2	chr19:16435650-16438339	Ctrls	10KD	OK	0.639102	2.5092	1.97311	3.1177	0.002	0.031324	yes
XLOC_016852	XLOC_016852	MST1R	chr3:49924435-49941306	Ctrls	10KD	OK	1.09228	2.3143	1.08324	2.69487	0.002	0.031324	yes
XLOC_012534	XLOC_012534	LYPD5	chr19:44300078-44324808	Ctrls	10KD	OK	1.99635	4.13926	1.05201	2.62826	0.002	0.031324	yes
XLOC_015836	XLOC_015836	MORC2	chr22:31318294-31364187	Ctrls	10KD	OK	7.10464	11.6008	0.707387	2.52074	0.002	0.031324	yes
XLOC_023078	XLOC_023078	MAK16	chr8:33342684-33370703	Ctrls	10KD	OK	35.5423	21.5506	-0.721813	-2.51471	0.002	0.031324	yes
XLOC_020483	XLOC_020483	IL20RA	chr6:137321107-137366317	Ctrls	10KD	OK	0.911704	0.338589	-1.42903	-2.75038	0.002	0.031324	yes
XLOC_002241	XLOC_002241	MYOG	chr1:203052256-203055166	Ctrls	10KD	OK	2.23921	0.767832	-1.54412	-2.96799	0.002	0.031324	yes
XLOC_002302	XLOC_002302	USH2A	chr1:215796235-216596738	Ctrls	10KD	OK	0.258277	0.574719	1.15394	2.5579	0.00205	0.0319011	yes
XLOC_014406	XLOC_014406	CAPN10-AS1	chr2:241522166-241525733	Ctrls	10KD	OK	2.38232	4.68174	0.974681	2.7061	0.00205	0.0319011	yes
XLOC_007792	XLOC_007792	CSK	chr15:75074424-75095539	Ctrls	10KD	OK	17.3881	28.6595	0.720913	2.5962	0.00205	0.0319011	yes
XLOC_010863	XLOC_010863	MIB1	chr18:19321289-19450918	Ctrls	10KD	OK	17.0397	11.077	-0.621338	-2.55376	0.00205	0.0319011	yes
XLOC_000475	XLOC_000475	LRRC7	chr1:70225857-70589171	Ctrls	10KD	OK	4.22058	2.42751	-0.797964	-2.54858	0.00205	0.0319011	yes
XLOC_004893	XLOC_004893	B3GAT1	chr11:134248397-134281812	Ctrls	10KD	OK	6.60222	3.67142	-0.846614	-2.43978	0.00205	0.0319011	yes
XLOC_008354	XLOC_008354	PRR35	chr16:610421-615529	Ctrls	10KD	OK	0.595902	2.01435	1.75717	3.45729	0.0021	0.032265	yes
XLOC_003302	XLOC_003302	CCDC147-AS1	chr10:106111058-106113333	Ctrls	10KD	OK	2.11119	5.23492	1.31011	2.75602	0.0021	0.032265	yes
XLOC_006339	XLOC_006339	FARP1	chr13:98794815-99102027	Ctrls	10KD	OK	1.41539	3.02295	1.09476	2.56364	0.0021	0.032265	yes
XLOC_001127	XLOC_001127	CNIH3	chr1:224804178-224928249	Ctrls	10KD	OK	1.98623	4.22173	1.08781	2.61936	0.0021	0.032265	yes
XLOC_006069	XLOC_006069	GCN1L1	chr12:120565013-120632513	Ctrls	10KD	OK	51.0433	34.4672	-0.566497	-2.44366	0.0021	0.032265	yes
XLOC_004909	XLOC_004909	FKBP4	chr12:2904107-2914587	Ctrls	10KD	OK	109.405	71.9132	-0.605344	-2.59635	0.0021	0.032265	yes
XLOC_004089	XLOC_004089	UBASH3B	chr11:122526397-122685187	Ctrls	10KD	OK	25.5976	16.6875	-0.617236	-2.56466	0.0021	0.032265	yes
XLOC_001018	XLOC_001018	TIMM17A	chr1:201924618-201939789	Ctrls	10KD	OK	72.4201	46.1993	-0.648519	-2.59933	0.0021	0.032265	yes
XLOC_016927	XLOC_016927	THOC7	chr3:63805040-63849599	Ctrls	10KD	OK	49.5962	30.5733	-0.697958	-2.51222	0.0021	0.032265	yes
XLOC_003277	XLOC_003277	NPM3	chr10:103541081-103543170	Ctrls	10KD	OK	58.0932	34.5747	-0.748654	-2.59296	0.0021	0.032265	yes
XLOC_005359	XLOC_005359	TCP11L2	chr12:106696568-106740792	Ctrls	10KD	OK	1.86521	0.746394	-1.32133	-2.75456	0.0021	0.032265	yes
XLOC_025244	XLOC_025244	SLC25A43	chrX:118533257-118588437	Ctrls	10KD	OK	1.69432	0.654513	-1.37222	-2.81176	0.0021	0.032265	yes
XLOC_010889	XLOC_010889	MEP1B	chr18:29769986-29800366	Ctrls	10KD	OK	0.362722	1.10383	1.60558	2.93597	0.00215	0.0326881	yes
XLOC_001001	XLOC_001001	LHX9	chr1:197881634-197899273	Ctrls	10KD	OK	1.25348	2.99562	1.25692	2.75957	0.00215	0.0326881	yes
XLOC_023027	XLOC_023027	DMTN	chr8:21911080-21940036	Ctrls	10KD	OK	4.9737	9.1792	0.884049	2.60653	0.00215	0.0326881	yes
XLOC_019421	XLOC_019421	HIST1H2BF	chr6:26199786-26200216	Ctrls	10KD	OK	765.653	503.88	-0.603609	-2.53011	0.00215	0.0326881	yes
XLOC_016389	XLOC_016389	FAM162A	chr3:122103022-122128961	Ctrls	10KD	OK	90.3538	56.9483	-0.665931	-2.57607	0.00215	0.0326881	yes
XLOC_017596	XLOC_017596	RAP1GDS1	chr4:99182526-99365012	Ctrls	10KD	OK	13.5202	8.38831	-0.688666	-2.48436	0.00215	0.0326881	yes
XLOC_020066	XLOC_020066	HIST1H4L	chr6:27840925-27841289	Ctrls	10KD	OK	237.123	142.48	-0.734878	-2.53414	0.00215	0.0326881	yes
XLOC_011332	XLOC_011332	QTRT1	chr19:10812111-10824043	Ctrls	10KD	OK	34.9366	20.6023	-0.76193	-2.50075	0.00215	0.0326881	yes
XLOC_009918	XLOC_009918	GPRC5C	chr17:72427666-72443568	Ctrls	10KD	OK	19.032	11.1097	-0.776603	-2.59366	0.00215	0.0326881	yes
XLOC_020197	XLOC_020197	TEAD3	chr6:35441373-35464861	Ctrls	10KD	OK	3.48979	1.71716	-1.02312	-2.6101	0.00215	0.0326881	yes
XLOC_014264	XLOC_014264	GPR1	chr2:207040041-207130967	Ctrls	10KD	OK	2.66355	5.59497	1.07078	2.63212	0.0022	0.033171	yes
XLOC_008101	XLOC_008101	RAB27A	chr15:55495163-55582013	Ctrls	10KD	OK	3.0507	5.71124	0.904664	2.6411	0.0022	0.033171	yes
XLOC_008721	XLOC_008721	CMTM3	chr16:66637934-66647795	Ctrls	10KD	OK	8.76933	15.6655	0.837057	2.60774	0.0022	0.033171	yes
XLOC_015078	XLOC_015078	LAMA5	chr20:60884115-60942368	Ctrls	10KD	OK	8.24989	12.9654	0.652221	2.34565	0.0022	0.033171	yes
XLOC_016750	XLOC_016750	DCLK3	chr3:36753912-36781352	Ctrls	10KD	OK	4.70431	2.76641	-0.765965	-2.48097	0.0022	0.033171	yes
XLOC_005736	XLOC_005736	DDN	chr12:49388932-49393088	Ctrls	10KD	OK	4.07291	2.05836	-0.98456	-2.58855	0.0022	0.033171	yes
XLOC_015824	XLOC_015824	GATSL3	chr22:30681106-30685616	Ctrls	10KD	OK	6.5656	2.93411	-1.16201	-2.75801	0.0022	0.033171	yes
XLOC_015760	XLOC_015760	SLC7A4	chr22:21383006-21386847	Ctrls	10KD	OK	1.28681	0.408322	-1.65601	-3.03769	0.0022	0.033171	yes
XLOC_012779	XLOC_012779	TMEM238	chr19:55890611-55895627	Ctrls	10KD	OK	5.48559	17.7561	1.6946	3.05486	0.00225	0.0337152	yes
XLOC_002825	XLOC_002825	NEURL1	chr10:105253734-105352309	Ctrls	10KD	OK	0.852109	2.07973	1.28729	2.89498	0.00225	0.0337152	yes
XLOC_014479	XLOC_014479	PLCB1	chr20:8112911-8865547	Ctrls	10KD	OK	1.35989	2.48385	0.869089	2.59599	0.00225	0.0337152	yes
XLOC_010937	XLOC_010937	ONECUT2	chr18:55102916-55158530	Ctrls	10KD	OK	3.17322	5.01791	0.66114	2.56683	0.00225	0.0337152	yes
XLOC_008120	XLOC_008120	ANXA2	chr15:60639349-60690185	Ctrls	10KD	OK	48.7825	74.5297	0.611451	2.49264	0.00225	0.0337152	yes
XLOC_009374	XLOC_009374	SERPINF1	chr17:1665258-1680859	Ctrls	10KD	OK	1.45745	0.463101	-1.65404	-2.99287	0.00225	0.0337152	yes
XLOC_024760	XLOC_024760	SARDH	chr9:136528683-136605077	Ctrls	10KD	OK	0.321414	1.07375	1.74016	3.31199	0.0023	0.0343583	yes
XLOC_014372	XLOC_014372	TIGD1	chr2:233412778-233415283	Ctrls	10KD	OK	6.9515	11.9555	0.782276	2.42338	0.0023	0.0343583	yes
XLOC_010399	XLOC_010399	KRT13	chr17:39657232-39661865	Ctrls	10KD	OK	1.11356	0.355046	-1.6491	-2.89529	0.0023	0.0343583	yes
XLOC_024399	XLOC_024399	ENHO	chr9:34521039-34523037	Ctrls	10KD	OK	3.34945	8.17324	1.28698	2.8991	0.00235	0.0349259	yes
XLOC_013244	XLOC_013244	EPB41L5	chr2:120770603-120936697	Ctrls	10KD	OK	7.55634	12.1757	0.688245	2.43513	0.00235	0.0349259	yes
XLOC_004934	XLOC_004934	GAPDH	chr12:6643570-6647541	Ctrls	10KD	OK	3001.3	1834.37	-0.710303	-2.48152	0.00235	0.0349259	yes
XLOC_024809	XLOC_024809	DPP7	chr9:140004991-140009195	Ctrls	10KD	OK	35.8193	21.2221	-0.755165	-2.6402	0.00235	0.0349259	yes
XLOC_011245	XLOC_011245	SHD	chr19:4278597-4290720	Ctrls	10KD	OK	5.9635	2.94983	-1.01553	-2.57989	0.00235	0.0349259	yes
XLOC_021954	XLOC_021954	GBAS	chr7:56032269-56067875	Ctrls	10KD	OK	37.8723	24.3957	-0.634516	-2.46048	0.0024	0.0355239	yes
XLOC_003044	XLOC_003044	PARD3	chr10:34398487-35104253	Ctrls	10KD	OK	16.7406	10.5875	-0.660993	-2.47508	0.0024	0.0355239	yes
XLOC_010877	XLOC_010877	TAF4B	chr18:23806408-23971650	Ctrls	10KD	OK	9.34637	5.66264	-0.722933	-2.58142	0.0024	0.0355239	yes
XLOC_001083	XLOC_001083	TRAF5	chr1:211499956-211548286	Ctrls	10KD	OK	5.5225	3.0799	-0.842438	-2.53837	0.0024	0.0355239	yes
XLOC_013517	XLOC_013517	VIL1	chr2:219283837-219314248	Ctrls	10KD	OK	0.13639	0.664626	2.28481	3.79513	0.00245	0.0360805	yes
XLOC_012839	XLOC_012839	TRAPPC12	chr2:3383445-3483342	Ctrls	10KD	OK	17.3684	28.066	0.692362	2.56315	0.00245	0.0360805	yes
XLOC_021873	XLOC_021873	MTURN	chr7:30174551-30202381	Ctrls	10KD	OK	13.5374	20.8084	0.620213	2.50444	0.00245	0.0360805	yes
XLOC_005322	XLOC_005322	NEDD1	chr12:97301000-97347469	Ctrls	10KD	OK	93.7465	62.9226	-0.575187	-2.43963	0.00245	0.0360805	yes
XLOC_017813	XLOC_017813	LYAR	chr4:4269428-4291896	Ctrls	10KD	OK	41.108	26.3493	-0.641654	-2.47476	0.00245	0.0360805	yes
XLOC_015082	XLOC_015082	C20orf166-AS1	chr20:61141437-61167971	Ctrls	10KD	OK	0.154688	0.792269	2.35663	3.62448	0.0025	0.0366683	yes
XLOC_011802	XLOC_011802	PRRG2	chr19:50084586-50094265	Ctrls	10KD	OK	0.477394	1.81997	1.93066	3.33875	0.0025	0.0366683	yes
XLOC_004599	XLOC_004599	TMEM134	chr11:67231818-67236748	Ctrls	10KD	OK	10.3781	21.0082	1.01741	2.57021	0.0025	0.0366683	yes
XLOC_010343	XLOC_010343	GSDMB	chr17:38060847-38074903	Ctrls	10KD	OK	1.64457	0.635312	-1.37217	-2.63208	0.0025	0.0366683	yes
XLOC_008326	XLOC_008326	PRKXP1	chr15:101087956-101099488	Ctrls	10KD	OK	0.564589	1.13826	1.01155	2.592	0.00255	0.0372141	yes
XLOC_013647	XLOC_013647	MYT1L	chr2:1792884-2335045	Ctrls	10KD	OK	2.48158	4.36519	0.814786	2.47153	0.00255	0.0372141	yes
XLOC_000804	XLOC_000804	DAP3	chr1:155658881-155708800	Ctrls	10KD	OK	49.5836	31.5275	-0.653252	-2.56166	0.00255	0.0372141	yes
XLOC_015741	XLOC_015741	CLDN5	chr22:19510546-19512860	Ctrls	10KD	OK	6.80913	3.04733	-1.15993	-2.61266	0.00255	0.0372141	yes
XLOC_010484	XLOC_010484	WNT3	chr17:44839871-44896126	Ctrls	10KD	OK	1.20537	0.467934	-1.36511	-2.74532	0.00255	0.0372141	yes
XLOC_002577	XLOC_002577	GPRIN2	chr10:46993545-47000568	Ctrls	10KD	OK	0.291013	1.26563	2.1207	3.55935	0.0026	0.0377922	yes
XLOC_022932	XLOC_022932	PRKAG2	chr7:151253200-151576308	Ctrls	10KD	OK	8.37685	14.35	0.776574	2.51403	0.0026	0.0377922	yes
XLOC_012875	XLOC_012875	DDX1	chr2:15731744-15771235	Ctrls	10KD	OK	24.1182	36.9566	0.61571	2.49009	0.0026	0.0377922	yes
XLOC_001147	XLOC_001147	HIST3H2BB	chr1:228645807-228646259	Ctrls	10KD	OK	391.268	251.606	-0.636987	-2.45603	0.0026	0.0377922	yes
XLOC_009797	XLOC_009797	DLX4	chr17:48046561-48052323	Ctrls	10KD	OK	1.53215	3.38924	1.1454	2.59052	0.00265	0.0383275	yes
XLOC_005968	XLOC_005968	LTA4H	chr12:96394530-96437298	Ctrls	10KD	OK	46.7471	30.1108	-0.634595	-2.49795	0.00265	0.0383275	yes
XLOC_017597	XLOC_017597	METAP1	chr4:99916787-99983960	Ctrls	10KD	OK	17.1355	10.6151	-0.690863	-2.45096	0.00265	0.0383275	yes
XLOC_010831	XLOC_010831	RAB31	chr18:9708227-9862553	Ctrls	10KD	OK	0.437197	0.117279	-1.89833	-3.01095	0.00265	0.0383275	yes
XLOC_014098	XLOC_014098	NXPH2	chr2:139426726-139537811	Ctrls	10KD	OK	0.649141	0.172788	-1.90953	-3.09033	0.00265	0.0383275	yes
XLOC_020575	XLOC_020575	MLLT4-AS1	chr6:168224569-168227476	Ctrls	10KD	OK	0.973351	2.42378	1.31622	2.64967	0.0027	0.0386283	yes
XLOC_006575	XLOC_006575	SLITRK1	chr13:84451339-84456528	Ctrls	10KD	OK	2.20014	4.07448	0.889019	2.58475	0.0027	0.0386283	yes
XLOC_022454	XLOC_022454	RAPGEF5	chr7:22157907-22396533	Ctrls	10KD	OK	9.20058	14.1771	0.623762	2.46706	0.0027	0.0386283	yes
XLOC_013939	XLOC_013939	REEP1	chr2:86441119-86565206	Ctrls	10KD	OK	22.0146	33.1172	0.589121	2.38692	0.0027	0.0386283	yes
XLOC_006789	XLOC_006789	PSMC6	chr14:53173895-53194716	Ctrls	10KD	OK	88.9117	59.1812	-0.587234	-2.43709	0.0027	0.0386283	yes
XLOC_008591	XLOC_008591	ALDOA	chr16:30064410-30081741	Ctrls	10KD	OK	534.355	352.884	-0.598604	-2.45137	0.0027	0.0386283	yes
XLOC_017204	XLOC_017204	SLC7A14	chr3:170177341-170303863	Ctrls	10KD	OK	10.3313	6.7199	-0.620515	-2.48218	0.0027	0.0386283	yes
XLOC_007268	XLOC_007268	GNPNAT1	chr14:53241910-53258386	Ctrls	10KD	OK	20.2835	12.6574	-0.680322	-2.58821	0.0027	0.0386283	yes
XLOC_006196	XLOC_006196	B3GALTL	chr13:31774111-31906411	Ctrls	10KD	OK	10.0342	5.99681	-0.742664	-2.52069	0.0027	0.0386283	yes
XLOC_014677	XLOC_014677	ZFAS1	chr20:47862438-47905795	Ctrls	10KD	OK	174.262	96.1714	-0.857578	-2.49566	0.0027	0.0386283	yes
XLOC_005247	XLOC_005247	IRAK3	chr12:66582977-66648394	Ctrls	10KD	OK	1.87618	0.0827811	-4.50235	-0.504085	0.0027	0.0386283	yes
XLOC_002094	XLOC_002094	OLFML2B	chr1:161952981-161993644	Ctrls	10KD	OK	0.21063	0.662578	1.65338	2.99594	0.00275	0.0389227	yes
XLOC_001047	XLOC_001047	TMCC2	chr1:205197037-205242471	Ctrls	10KD	OK	7.04149	11.6041	0.720676	2.51324	0.00275	0.0389227	yes
XLOC_013079	XLOC_013079	INO80B,WBP1	chr2:74682149-74688018	Ctrls	10KD	OK	39.939	63.2601	0.6635	2.45215	0.00275	0.0389227	yes
XLOC_002681	XLOC_002681	ZMIZ1	chr10:80828791-81076285	Ctrls	10KD	OK	7.4084	11.4732	0.631032	2.45262	0.00275	0.0389227	yes
XLOC_001727	XLOC_001727	SEP15	chr1:87328127-87380107	Ctrls	10KD	OK	100.235	66.2157	-0.598147	-2.46745	0.00275	0.0389227	yes
XLOC_023673	XLOC_023673	HRSP12	chr8:99114566-99129418	Ctrls	10KD	OK	33.3333	19.7686	-0.753752	-2.51068	0.00275	0.0389227	yes
XLOC_022439	XLOC_022439	ANKMY2	chr7:16639400-16685442	Ctrls	10KD	OK	6.15156	3.35294	-0.875528	-2.48659	0.00275	0.0389227	yes
XLOC_024152	XLOC_024152	OLFML2A	chr9:127539436-127577170	Ctrls	10KD	OK	0.893226	0.392685	-1.18565	-2.59758	0.00275	0.0389227	yes
XLOC_003872	XLOC_003872	GAL	chr11:68451982-68458643	Ctrls	10KD	OK	6.44194	0.433325	-3.89397	-4.81019	0.00275	0.0389227	yes
XLOC_019453	XLOC_019453	HIST1H2AL	chr6:27833106-27833576	Ctrls	10KD	OK	18.6926	0.880085	-4.40868	-5.62247	0.00275	0.0389227	yes
XLOC_023467	XLOC_023467	STC1	chr8:23699433-23712320	Ctrls	10KD	OK	1.06986	0.0496144	-4.43053	-5.64373	0.00275	0.0389227	yes
XLOC_002089	XLOC_002089	MPZ	chr1:161274524-161279762	Ctrls	10KD	OK	0.555594	1.47177	1.40545	2.69105	0.0028	0.0394004	yes
XLOC_005858	XLOC_005858	STAC3	chr12:57637237-57644976	Ctrls	10KD	OK	1.18404	2.88885	1.28678	2.62079	0.0028	0.0394004	yes
XLOC_022187	XLOC_022187	MET	chr7:116312458-116438440	Ctrls	10KD	OK	0.917731	1.75281	0.933528	2.4766	0.0028	0.0394004	yes
XLOC_020451	XLOC_020451	PTPRK	chr6:128289923-128841819	Ctrls	10KD	OK	44.3191	67.1517	0.599495	2.43053	0.0028	0.0394004	yes
XLOC_024591	XLOC_024591	TEX10	chr9:103064356-103115259	Ctrls	10KD	OK	28.0268	18.282	-0.616384	-2.3841	0.0028	0.0394004	yes
XLOC_015952	XLOC_015952	PHF21B	chr22:45277042-45405809	Ctrls	10KD	OK	38.2846	24.9107	-0.619995	-2.47972	0.0028	0.0394004	yes
XLOC_008236	XLOC_008236	CHRNA3	chr15:78857861-78913637	Ctrls	10KD	OK	2.84167	11.7131	2.04332	3.56704	0.00285	0.0398343	yes
XLOC_024803	XLOC_024803	ABCA2	chr9:139901685-139931234	Ctrls	10KD	OK	4.98162	8.01843	0.686706	2.5074	0.00285	0.0398343	yes
XLOC_015963	XLOC_015963	CELSR1	chr22:46756730-46933067	Ctrls	10KD	OK	6.13655	9.49399	0.629586	2.45549	0.00285	0.0398343	yes
XLOC_002381	XLOC_002381	TOMM20	chr1:235272657-235292256	Ctrls	10KD	OK	122.785	84.1103	-0.545776	-2.34653	0.00285	0.0398343	yes
XLOC_024230	XLOC_024230	CEL	chr9:135937364-135947250	Ctrls	10KD	OK	2.40188	1.04741	-1.19734	-2.63495	0.00285	0.0398343	yes
XLOC_011429	XLOC_011429	ANKLE1	chr19:17392453-17398455	Ctrls	10KD	OK	1.25668	0.537192	-1.22611	-2.50357	0.00285	0.0398343	yes
XLOC_025887	XLOC_025887	GAB3	chrX:153903526-153979858	Ctrls	10KD	OK	0.588329	0.238268	-1.30404	-2.53813	0.00285	0.0398343	yes
XLOC_017323	XLOC_017323	CTBP1-AS2	chr4:1243227-1246795	Ctrls	10KD	OK	5.19796	9.14852	0.815594	2.51564	0.0029	0.0403394	yes
XLOC_008476	XLOC_008476	SNN	chr16:11762288-11836648	Ctrls	10KD	OK	16.257	27.8002	0.774038	2.52497	0.0029	0.0403394	yes
XLOC_001388	XLOC_001388	CAPZB	chr1:19665266-19812135	Ctrls	10KD	OK	38.2973	59.2582	0.629773	2.40497	0.0029	0.0403394	yes
XLOC_014297	XLOC_014297	IGFBP5	chr2:217536827-217560272	Ctrls	10KD	OK	9.18776	14.191	0.627195	2.45632	0.0029	0.0403394	yes
XLOC_004901	XLOC_004901	ERC1	chr12:1100403-1605099	Ctrls	10KD	OK	7.46443	11.2467	0.591392	2.4241	0.0029	0.0403394	yes
XLOC_007323	XLOC_007323	TMEM229B	chr14:67936982-67982021	Ctrls	10KD	OK	1.28218	2.60105	1.02049	2.55338	0.00295	0.0409175	yes
XLOC_003367	XLOC_003367	MKI67	chr10:129894924-129924468	Ctrls	10KD	OK	12.6901	19.0092	0.582998	2.42997	0.00295	0.0409175	yes
XLOC_023161	XLOC_023161	PREX2	chr8:68864602-69143897	Ctrls	10KD	OK	17.3985	11.2084	-0.634381	-2.40933	0.00295	0.0409175	yes
XLOC_024551	XLOC_024551	NINJ1	chr9:95883770-95896570	Ctrls	10KD	OK	11.4656	20.4778	0.836752	2.57705	0.003	0.0412961	yes
XLOC_018716	XLOC_018716	NEURL1B	chr5:172068275-172118533	Ctrls	10KD	OK	9.61041	15.0021	0.642492	2.44291	0.003	0.0412961	yes
XLOC_009777	XLOC_009777	CDK5RAP3	chr17:46047893-46059152	Ctrls	10KD	OK	51.9195	34.4229	-0.59291	-2.41574	0.003	0.0412961	yes
XLOC_003572	XLOC_003572	EIF3M	chr11:32605312-32816204	Ctrls	10KD	OK	115.138	76.1489	-0.596468	-2.39901	0.003	0.0412961	yes
XLOC_005239	XLOC_005239	TBK1	chr12:64845839-64895899	Ctrls	10KD	OK	26.5558	17.3212	-0.616492	-2.42757	0.003	0.0412961	yes
XLOC_006469	XLOC_006469	ALG5	chr13:37523907-37573504	Ctrls	10KD	OK	38.1725	23.8791	-0.676784	-2.39988	0.003	0.0412961	yes
XLOC_023646	XLOC_023646	C8orf88	chr8:91803920-91997485	Ctrls	10KD	OK	37.4819	19.7485	-0.924453	-2.36115	0.003	0.0412961	yes
XLOC_009370	XLOC_009370	TUSC5	chr17:1182956-1204281	Ctrls	10KD	OK	2.10401	0.999085	-1.07447	-2.55725	0.003	0.0412961	yes
XLOC_002211	XLOC_002211	MIR181A1HG	chr1:198777131-198906558	Ctrls	10KD	OK	0.501365	2.93479	2.54933	3.75737	0.00305	0.0418261	yes
XLOC_001031	XLOC_001031	ADORA1	chr1:203096835-203136533	Ctrls	10KD	OK	5.74856	10.1454	0.819556	2.53419	0.00305	0.0418261	yes
XLOC_012258	XLOC_012258	CACNA1A	chr19:13317255-13617274	Ctrls	10KD	OK	3.80803	6.0788	0.674742	2.40304	0.00305	0.0418261	yes
XLOC_016529	XLOC_016529	IL12A	chr3:159631189-159924879	Ctrls	10KD	OK	1.94161	0.748968	-1.37428	-2.55452	0.00305	0.0418261	yes
XLOC_011790	XLOC_011790	GFY	chr19:49929687-49932075	Ctrls	10KD	OK	0.270843	0.90949	1.7476	2.96334	0.0031	0.0421542	yes
XLOC_013005	XLOC_013005	EML6	chr2:54952148-55199156	Ctrls	10KD	OK	2.1621	3.66165	0.760062	2.51148	0.0031	0.0421542	yes
XLOC_000038	XLOC_000038	FAM213B	chr1:2517898-2564481	Ctrls	10KD	OK	22.2771	35.952	0.690509	2.49071	0.0031	0.0421542	yes
XLOC_024487	XLOC_024487	TMEM2	chr9:74298281-74383800	Ctrls	10KD	OK	5.26163	8.37886	0.671244	2.44761	0.0031	0.0421542	yes
XLOC_006593	XLOC_006593	ABCC4	chr13:95672082-95953687	Ctrls	10KD	OK	34.5125	23.2403	-0.57049	-2.33615	0.0031	0.0421542	yes
XLOC_009160	XLOC_009160	DNAJA2	chr16:46989273-47007625	Ctrls	10KD	OK	58.3689	38.5505	-0.598449	-2.50857	0.0031	0.0421542	yes
XLOC_016567	XLOC_016567	ZNF639	chr3:179041550-179053320	Ctrls	10KD	OK	20.1443	12.6351	-0.672926	-2.48022	0.0031	0.0421542	yes
XLOC_017037	XLOC_017037	CCDC58	chr3:122078435-122102074	Ctrls	10KD	OK	76.8818	48.111	-0.676276	-2.43372	0.0031	0.0421542	yes
XLOC_016787	XLOC_016787	LZTFL1	chr3:45864809-45957216	Ctrls	10KD	OK	3.0088	1.5903	-0.919888	-2.41629	0.0031	0.0421542	yes
XLOC_018293	XLOC_018293	SPEF2	chr5:35617988-35814713	Ctrls	10KD	OK	0.137993	0.602116	2.12545	2.61551	0.00315	0.0427144	yes
XLOC_014864	XLOC_014864	OVOL2	chr20:18004795-18038521	Ctrls	10KD	OK	2.90323	6.19433	1.09329	2.67954	0.00315	0.0427144	yes
XLOC_001667	XLOC_001667	KANK4	chr1:62701836-62785083	Ctrls	10KD	OK	0.55137	0.213174	-1.37099	-2.67668	0.00315	0.0427144	yes
XLOC_016682	XLOC_016682	PRRT3	chr3:9987225-9996471	Ctrls	10KD	OK	1.3555	2.92762	1.11091	2.61185	0.0032	0.0431111	yes
XLOC_007722	XLOC_007722	TLN2	chr15:62939509-63136829	Ctrls	10KD	OK	1.59533	2.63836	0.725792	2.41331	0.0032	0.0431111	yes
XLOC_020175	XLOC_020175	WDR46	chr6:33246879-33257304	Ctrls	10KD	OK	36.4897	24.039	-0.602112	-2.33691	0.0032	0.0431111	yes
XLOC_017027	XLOC_017027	GPR156	chr3:119884327-119963142	Ctrls	10KD	OK	15.4641	9.95284	-0.635742	-2.45237	0.0032	0.0431111	yes
XLOC_001867	XLOC_001867	FAM72C,FAM72D	chr1:143896451-143913160	Ctrls	10KD	OK	14.0556	8.35897	-0.749746	-2.45207	0.0032	0.0431111	yes
XLOC_024617	XLOC_024617	SVEP1	chr9:113127528-113342160	Ctrls	10KD	OK	0.788084	0.39859	-0.983446	-2.52238	0.0032	0.0431111	yes
XLOC_002513	XLOC_002513	ARMC3	chr10:23216952-23327452	Ctrls	10KD	OK	0.493368	0.146664	-1.75014	-2.74744	0.0032	0.0431111	yes
XLOC_025649	XLOC_025649	NAP1L3	chrX:92925924-92928682	Ctrls	10KD	OK	0.166538	0.660865	1.98851	3.22925	0.00325	0.043383	yes
XLOC_025888	XLOC_025888	MPP1	chrX:154006958-154033802	Ctrls	10KD	OK	1.67888	3.48	1.05159	2.51313	0.00325	0.043383	yes
XLOC_024451	XLOC_024451	GLIDR	chr9:41952398-41955076	Ctrls	10KD	OK	9.42639	15.8497	0.749676	2.4719	0.00325	0.043383	yes
XLOC_000609	XLOC_000609	SLC6A17	chr1:110693131-110744823	Ctrls	10KD	OK	3.70882	6.17629	0.735779	2.46838	0.00325	0.043383	yes
XLOC_025709	XLOC_025709	AMOT	chrX:112018104-112084043	Ctrls	10KD	OK	8.00338	12.2925	0.619092	2.38973	0.00325	0.043383	yes
XLOC_007724	XLOC_007724	TPM1	chr15:63334837-63364113	Ctrls	10KD	OK	53.3694	81.2977	0.607201	2.48088	0.00325	0.043383	yes
XLOC_014494	XLOC_014494	SNRPB2	chr20:16710608-16722417	Ctrls	10KD	OK	95.3894	63.8474	-0.579202	-2.37941	0.00325	0.043383	yes
XLOC_018766	XLOC_018766	CANX	chr5:179125929-179158639	Ctrls	10KD	OK	329.118	217.566	-0.597149	-2.35289	0.00325	0.043383	yes
XLOC_012062	XLOC_012062	UQCR11	chr19:1597153-1605483	Ctrls	10KD	OK	72.4141	47.5194	-0.607755	-2.41846	0.00325	0.043383	yes
XLOC_002798	XLOC_002798	KAZALD1	chr10:102820998-102825351	Ctrls	10KD	OK	12.4132	7.07127	-0.811837	-2.45503	0.00325	0.043383	yes
XLOC_013867	XLOC_013867	LOC100133985	chr2:70351167-70352448	Ctrls	10KD	OK	1.69389	5.24225	1.62985	2.78389	0.0033	0.0438093	yes
XLOC_017748	XLOC_017748	SPCS3	chr4:177241089-177253396	Ctrls	10KD	OK	86.6426	58.3544	-0.570236	-2.45025	0.0033	0.0438093	yes
XLOC_005142	XLOC_005142	PFDN5	chr12:53689234-53693234	Ctrls	10KD	OK	223.425	150.24	-0.572523	-2.35888	0.0033	0.0438093	yes
XLOC_015558	XLOC_015558	MTFP1	chr22:30821610-30825041	Ctrls	10KD	OK	53.5899	33.9093	-0.660279	-2.38057	0.0033	0.0438093	yes
XLOC_012728	XLOC_012728	ZNF468	chr19:53341784-53360902	Ctrls	10KD	OK	6.41903	3.82938	-0.745246	-2.43864	0.0033	0.0438093	yes
XLOC_001570	XLOC_001570	CLDN19	chr1:43198763-43205925	Ctrls	10KD	OK	2.88104	1.47686	-0.964054	-2.4586	0.0033	0.0438093	yes
XLOC_013155	XLOC_013155	ZAP70	chr2:98330030-98356323	Ctrls	10KD	OK	0.285638	0.949443	1.73289	2.79715	0.00335	0.0442309	yes
XLOC_023698	XLOC_023698	ANGPT1	chr8:108261709-108510254	Ctrls	10KD	OK	0.894673	1.83085	1.03308	2.49014	0.00335	0.0442309	yes
XLOC_006265	XLOC_006265	FAM124A	chr13:51796469-51858377	Ctrls	10KD	OK	1.07695	2.171	1.01141	2.57717	0.00335	0.0442309	yes
XLOC_023079	XLOC_023079	UNC5D	chr8:35092974-35652181	Ctrls	10KD	OK	2.57663	4.31165	0.742755	2.46584	0.00335	0.0442309	yes
XLOC_006133	XLOC_006133	STX2	chr12:131274144-131323819	Ctrls	10KD	OK	27.7458	18.1989	-0.608417	-2.39035	0.00335	0.0442309	yes
XLOC_020041	XLOC_020041	HIST1H1T	chr6:26107639-26108364	Ctrls	10KD	OK	3.59651	1.3794	-1.38255	-2.5467	0.00335	0.0442309	yes
XLOC_010932	XLOC_010932	RAB27B	chr18:52495707-52562747	Ctrls	10KD	OK	0.143317	0.421744	1.55716	2.64828	0.0034	0.0446078	yes
XLOC_014596	XLOC_014596	DLGAP4	chr20:34894244-35201678	Ctrls	10KD	OK	2.83116	5.32589	0.911629	2.50537	0.0034	0.0446078	yes
XLOC_022364	XLOC_022364	PAXIP1-AS1	chr7:154795142-154797413	Ctrls	10KD	OK	10.9133	18.5164	0.762724	2.52084	0.0034	0.0446078	yes
XLOC_008947	XLOC_008947	ERVK13-1	chr16:2708389-2723440	Ctrls	10KD	OK	3.30653	5.40901	0.710047	2.45727	0.0034	0.0446078	yes
XLOC_013149	XLOC_013149	CNNM3	chr2:97481990-97501121	Ctrls	10KD	OK	6.971	11.2924	0.695917	2.41111	0.0034	0.0446078	yes
XLOC_014333	XLOC_014333	EPHA4	chr2:222282746-222437010	Ctrls	10KD	OK	6.1255	9.70671	0.664156	2.44411	0.0034	0.0446078	yes
XLOC_004512	XLOC_004512	SNHG1	chr11:62619459-62623360	Ctrls	10KD	OK	92.414	61.2048	-0.594467	-2.31838	0.0034	0.0446078	yes
XLOC_000942	XLOC_000942	BRINP2	chr1:177140632-177251558	Ctrls	10KD	OK	0.265277	0.714209	1.42885	2.69282	0.00345	0.0451011	yes
XLOC_015452	XLOC_015452	DGCR5	chr22:18958010-19018755	Ctrls	10KD	OK	4.19437	7.9986	0.931292	2.56475	0.00345	0.0451011	yes
XLOC_009865	XLOC_009865	ACE	chr17:61554421-61575741	Ctrls	10KD	OK	12.1751	18.6737	0.617079	2.42871	0.00345	0.0451011	yes
XLOC_024608	XLOC_024608	CTNNAL1	chr9:111704848-111775874	Ctrls	10KD	OK	66.0081	44.6554	-0.563807	-2.37214	0.00345	0.0451011	yes
XLOC_003909	XLOC_003909	PLEKHB1	chr11:73357222-73373864	Ctrls	10KD	OK	8.18021	14.2419	0.799932	2.50874	0.0035	0.0456726	yes
XLOC_003339	XLOC_003339	MCMBP	chr10:121588915-121633140	Ctrls	10KD	OK	24.7383	16.5281	-0.581821	-2.32878	0.0035	0.0456726	yes
XLOC_015658	XLOC_015658	SMDT1	chr22:42475694-42480288	Ctrls	10KD	OK	10.1564	19.1164	0.912423	2.57083	0.00355	0.0461595	yes
XLOC_001401	XLOC_001401	SH2D5	chr1:21046224-21059133	Ctrls	10KD	OK	2.26496	4.24881	0.907574	2.49669	0.00355	0.0461595	yes
XLOC_011247	XLOC_011247	MPND	chr19:4343523-4360083	Ctrls	10KD	OK	6.33108	11.6135	0.875277	2.37481	0.00355	0.0461595	yes
XLOC_004810	XLOC_004810	MPZL3	chr11:118097404-118123083	Ctrls	10KD	OK	4.44405	7.61929	0.777782	2.38982	0.00355	0.0461595	yes
XLOC_018605	XLOC_018605	PCDHB11	chr5:140579347-140582618	Ctrls	10KD	OK	0.527979	1.29136	1.29034	2.53527	0.0036	0.0465186	yes
XLOC_013571	XLOC_013571	B3GNT7	chr2:232260334-232265875	Ctrls	10KD	OK	0.672897	1.56965	1.22199	2.6283	0.0036	0.0465186	yes
XLOC_016420	XLOC_016420	LOC90246	chr3:128226677-128229429	Ctrls	10KD	OK	1.20077	2.45218	1.03011	2.49406	0.0036	0.0465186	yes
XLOC_005708	XLOC_005708	SLC38A1	chr12:46576839-46663208	Ctrls	10KD	OK	102.647	66.7056	-0.621811	-2.3751	0.0036	0.0465186	yes
XLOC_016729	XLOC_016729	THRB	chr3:24158644-24541502	Ctrls	10KD	OK	3.35501	1.95704	-0.777642	-2.41041	0.0036	0.0465186	yes
XLOC_002841	XLOC_002841	ADRA2A	chr10:112836789-112840662	Ctrls	10KD	OK	0.722619	0.243159	-1.57134	-2.52231	0.0036	0.0465186	yes
XLOC_006393	XLOC_006393	GAS6-AS2	chr13:114567149-114569805	Ctrls	10KD	OK	0.471717	1.32427	1.4892	2.67003	0.0036	0.0465187	yes
XLOC_011534	XLOC_011534	HPN	chr19:35531409-35597208	Ctrls	10KD	OK	1.09038	2.71769	1.31755	2.69794	0.00365	0.0469148	yes
XLOC_013589	XLOC_013589	SCARNA5	chr2:234160216-234204320	Ctrls	10KD	OK	270.895	663.853	1.29313	2.66655	0.00365	0.0469148	yes
XLOC_015649	XLOC_015649	C22orf46	chr22:42086546-42094140	Ctrls	10KD	OK	2.68177	4.42109	0.721218	2.45749	0.00365	0.0469148	yes
XLOC_006676	XLOC_006676	PNP	chr14:20937537-20946165	Ctrls	10KD	OK	54.577	36.3903	-0.58474	-2.38571	0.00365	0.0469148	yes
XLOC_019929	XLOC_019929	MRPL18	chr6:160211491-160219461	Ctrls	10KD	OK	121.366	79.8635	-0.603757	-2.42577	0.00365	0.0469148	yes
XLOC_011490	XLOC_011490	GOLGA2P9	chr19:22779058-22786352	Ctrls	10KD	OK	0.936372	0.363981	-1.36322	-2.5652	0.00365	0.0469148	yes
XLOC_015582	XLOC_015582	ISX	chr22:35462129-35483380	Ctrls	10KD	OK	0.150449	0.444762	1.56376	2.70137	0.0037	0.0474317	yes
XLOC_012592	XLOC_012592	BBC3	chr19:47724078-47736023	Ctrls	10KD	OK	0.553087	1.61102	1.54239	2.59709	0.0037	0.0474317	yes
XLOC_015206	XLOC_015206	PCP4	chr21:41239346-41301322	Ctrls	10KD	OK	91.4994	138.516	0.598219	2.36115	0.0037	0.0474317	yes
XLOC_024283	XLOC_024283	GRIN1	chr9:140033608-140064491	Ctrls	10KD	OK	0.225718	0.745879	1.72442	2.77571	0.00375	0.047778	yes
XLOC_011131	XLOC_011131	LMAN1	chr18:56995055-57026508	Ctrls	10KD	OK	51.014	34.2137	-0.576319	-2.43562	0.00375	0.047778	yes
XLOC_016968	XLOC_016968	CLDND1	chr3:98234316-98241910	Ctrls	10KD	OK	71.6017	47.7167	-0.585498	-2.35662	0.00375	0.047778	yes
XLOC_010946	XLOC_010946	PMAIP1	chr18:57567191-57571538	Ctrls	10KD	OK	33.3836	20.8196	-0.681195	-2.43102	0.00375	0.047778	yes
XLOC_015094	XLOC_015094	KCNQ2	chr20:62037541-62103993	Ctrls	10KD	OK	55.2111	34.1417	-0.693423	-2.40006	0.00375	0.047778	yes
XLOC_006017	XLOC_006017	FOXN4	chr12:109715782-109747025	Ctrls	10KD	OK	4.73084	2.49206	-0.924761	-2.55884	0.00375	0.047778	yes
XLOC_009978	XLOC_009978	HP09025	chr17:77681074-77686081	Ctrls	10KD	OK	2.03057	1.02977	-0.979564	-2.40247	0.00375	0.047778	yes
XLOC_025517	XLOC_025517	KCND1	chrX:48818638-48828251	Ctrls	10KD	OK	0.153029	0.475395	1.63532	2.85344	0.0038	0.0480783	yes
XLOC_016009	XLOC_016009	CPNE9	chr3:9745509-9771592	Ctrls	10KD	OK	1.64604	3.46122	1.07228	2.52492	0.0038	0.0480783	yes
XLOC_011376	XLOC_011376	NFIX	chr19:13106583-13209610	Ctrls	10KD	OK	8.36761	13.1327	0.650278	2.36599	0.0038	0.0480783	yes
XLOC_010804	XLOC_010804	SMCHD1	chr18:2655885-2805015	Ctrls	10KD	OK	31.7713	21.6293	-0.554734	-2.3823	0.0038	0.0480783	yes
XLOC_011071	XLOC_011071	RPRD1A	chr18:33569791-33647373	Ctrls	10KD	OK	31.0829	20.8577	-0.575538	-2.33461	0.0038	0.0480783	yes
XLOC_020455	XLOC_020455	EPB41L2	chr6:131160487-131384462	Ctrls	10KD	OK	6.22603	3.81732	-0.705754	-2.37356	0.0038	0.0480783	yes
XLOC_016287	XLOC_016287	CADM2	chr3:85008132-86123579	Ctrls	10KD	OK	2.83436	1.62952	-0.798578	-2.4424	0.0038	0.0480783	yes
XLOC_016399	XLOC_016399	KALRN	chr3:123813557-124440036	Ctrls	10KD	OK	4.23811	2.28846	-0.889041	-2.33837	0.0038	0.0480783	yes
XLOC_025401	XLOC_025401	ARSD	chrX:2822010-2847416	Ctrls	10KD	OK	0.0387299	0.799717	4.36797	5.61745	0.00385	0.0485841	yes
XLOC_003118	XLOC_003118	ANK3	chr10:61786055-62493284	Ctrls	10KD	OK	1.67322	2.88603	0.786462	2.38904	0.00385	0.0485841	yes
XLOC_016493	XLOC_016493	HPS3	chr3:148847370-148939832	Ctrls	10KD	OK	4.15139	2.28523	-0.861255	-2.41254	0.00385	0.0485841	yes
XLOC_012941	XLOC_012941	LBH	chr2:30454396-30482899	Ctrls	10KD	OK	0.108816	0.774231	2.83087	3.95589	0.0039	0.0491724	yes
XLOC_022080	XLOC_022080	COL1A2	chr7:94023872-94060544	Ctrls	10KD	OK	0.180721	0.492291	1.44575	2.66261	0.00395	0.0497167	yes
XLOC_001059	XLOC_001059	DYRK3	chr1:206808880-206822542	Ctrls	10KD	OK	11.1095	6.46761	-0.780486	-2.44536	0.00395	0.0497167	yes
XLOC_019140	XLOC_019140	PROB1	chr5:138727634-138730885	Ctrls	10KD	OK	4.21629	7.92256	0.909993	2.52046	0.004	0.05	no
XLOC_023795	XLOC_023795	FAM83H	chr8:144806102-144815914	Ctrls	10KD	OK	8.70887	13.842	0.668494	2.42456	0.004	0.05	no
XLOC_000869	XLOC_000869	SDHC	chr1:161284165-161337673	Ctrls	10KD	OK	15.2105	24.0211	0.659236	2.36532	0.004	0.05	yes
XLOC_009829	XLOC_009829	AKAP1	chr17:55162552-55198710	Ctrls	10KD	OK	32.2961	21.7346	-0.571367	-2.36861	0.004	0.05	no
XLOC_019682	XLOC_019682	EFHC1	chr6:52284993-52360583	Ctrls	10KD	OK	14.6621	9.73438	-0.590928	-2.3293	0.004	0.05	no
XLOC_023669	XLOC_023669	MTERFD1	chr8:97251625-97273841	Ctrls	10KD	OK	29.5444	19.093	-0.629838	-2.24606	0.004	0.05	no
XLOC_015825	XLOC_015825	TBC1D10A	chr22:30687978-30722955	Ctrls	10KD	OK	12.5091	7.26047	-0.784843	-2.35787	0.004	0.05	no
XLOC_002743	XLOC_002743	HHEX	chr10:94449680-94455408	Ctrls	10KD	OK	1.19645	0.423744	-1.49749	-2.66335	0.004	0.05	no
XLOC_023150	XLOC_023150	BHLHE22	chr8:65492794-65496191	Ctrls	10KD	OK	26.9666	40.9363	0.60221	2.37219	0.00405	0.0505382	no
XLOC_019707	XLOC_019707	FAM135A	chr6:71123106-71270877	Ctrls	10KD	OK	20.0806	13.2434	-0.600535	-2.4138	0.00405	0.0505382	no
XLOC_013659	XLOC_013659	CMPK2	chr2:6980683-7006766	Ctrls	10KD	OK	2.96143	5.66973	0.936987	2.49073	0.0041	0.0510745	no
XLOC_005918	XLOC_005918	KCNC2	chr12:75433857-75603528	Ctrls	10KD	OK	1.99463	3.76323	0.915852	2.39379	0.0041	0.0510745	no
XLOC_004765	XLOC_004765	EXPH5	chr11:108376157-108464374	Ctrls	10KD	OK	2.5173	4.05324	0.687199	2.40835	0.00415	0.051609	no
XLOC_019801	XLOC_019801	FAM26F	chr6:116782532-116784934	Ctrls	10KD	OK	4.33972	0.615208	-2.81846	-3.7762	0.00415	0.051609	no
XLOC_002813	XLOC_002813	RPARP-AS1	chr10:104209573-104216050	Ctrls	10KD	OK	6.47694	12.3936	0.936212	2.42289	0.0042	0.0520528	no
XLOC_008454	XLOC_008454	MGRN1	chr16:4674824-4740975	Ctrls	10KD	OK	4.24438	7.42154	0.806164	2.45435	0.0042	0.0520528	no
XLOC_002838	XLOC_002838	RBM20	chr10:112404154-112599229	Ctrls	10KD	OK	1.76953	0.968513	-0.869518	-2.41721	0.0042	0.0520528	no
XLOC_005710	XLOC_005710	SLC38A4	chr12:47158543-47219780	Ctrls	10KD	OK	0.407446	0.0705753	-2.52937	-3.38559	0.0042	0.0520528	no
XLOC_001917	XLOC_001917	FAM63A	chr1:150969300-150980854	Ctrls	10KD	OK	0.638431	1.6314	1.3535	2.6325	0.00425	0.0523603	no
XLOC_006735	XLOC_006735	LINC00645	chr14:28081793-28108842	Ctrls	10KD	OK	0.614937	1.50639	1.29258	2.45608	0.00425	0.0523603	no
XLOC_024528	XLOC_024528	SEMA4D	chr9:91975705-92094611	Ctrls	10KD	OK	4.86959	7.93355	0.704167	2.36811	0.00425	0.0523603	no
XLOC_014174	XLOC_014174	WIPF1	chr2:175424301-175547627	Ctrls	10KD	OK	9.80664	15.1781	0.63016	2.3667	0.00425	0.0523603	no
XLOC_015655	XLOC_015655	SEPT3	chr22:42372930-42394225	Ctrls	10KD	OK	12.5888	18.9252	0.58817	2.28431	0.00425	0.0523603	no
XLOC_023105	XLOC_023105	AP3M2	chr8:42010463-42028701	Ctrls	10KD	OK	22.1556	14.6631	-0.59548	-2.33586	0.00425	0.0523603	no
XLOC_023284	XLOC_023284	NSMCE2	chr8:126104082-126379367	Ctrls	10KD	OK	21.7319	13.1725	-0.722287	-2.37569	0.00425	0.0523603	no
XLOC_018963	XLOC_018963	GUSBP9	chr5:70516052-70555122	Ctrls	10KD	OK	2.18607	6.0572	1.47031	2.72943	0.0043	0.0527529	no
XLOC_009353	XLOC_009353	ANKRD11	chr16:89334028-89556969	Ctrls	10KD	OK	7.76094	13.0783	0.752871	2.32893	0.0043	0.0527529	no
XLOC_000082	XLOC_000082	TARDBP	chr1:11072678-11085549	Ctrls	10KD	OK	60.4701	90.5528	0.582537	2.4326	0.0043	0.0527529	no
XLOC_016804	XLOC_016804	CSPG5	chr3:47603727-47621730	Ctrls	10KD	OK	4.81986	2.49012	-0.952775	-2.40831	0.0043	0.0527529	no
XLOC_006000	XLOC_006000	CKAP4	chr12:106631658-106641713	Ctrls	10KD	OK	36.3644	24.0135	-0.598679	-2.36387	0.0043	0.052753	no
XLOC_025612	XLOC_025612	FAM226B	chrX:72161567-72163589	Ctrls	10KD	OK	0.168061	0.717816	2.09463	3.14009	0.00435	0.0531423	no
XLOC_010545	XLOC_010545	CA10	chr17:49707673-50237377	Ctrls	10KD	OK	51.4288	35.1704	-0.548214	-2.27792	0.00435	0.0531423	no
XLOC_018898	XLOC_018898	HMGCS1	chr5:43287571-43313614	Ctrls	10KD	OK	34.5824	23.4053	-0.563203	-2.34426	0.00435	0.0531423	no
XLOC_019664	XLOC_019664	SLC25A27	chr6:46620651-46645927	Ctrls	10KD	OK	20.3146	13.0629	-0.637041	-2.32503	0.00435	0.0531423	no
XLOC_002829	XLOC_002829	GSTO1	chr10:106013951-106027222	Ctrls	10KD	OK	39.054	23.8136	-0.713686	-2.37759	0.00435	0.0531423	no
XLOC_017602	XLOC_017602	DAPP1	chr4:100737980-100791346	Ctrls	10KD	OK	0.0634579	0.515358	3.0217	3.70188	0.0044	0.0536181	no
XLOC_018623	XLOC_018623	KCTD16	chr5:143550436-143856944	Ctrls	10KD	OK	2.46408	4.23225	0.780374	2.37269	0.0044	0.0536181	no
XLOC_013814	XLOC_013814	PSME4	chr2:54091203-54197977	Ctrls	10KD	OK	16.4801	24.3861	0.565335	2.38346	0.0044	0.0536181	no
XLOC_008960	XLOC_008960	ZNF213-AS1	chr16:3175529-3184883	Ctrls	10KD	OK	2.01732	4.76323	1.2395	2.57844	0.00445	0.0539113	no
XLOC_002888	XLOC_002888	DMBT1	chr10:124320180-124403252	Ctrls	10KD	OK	0.491082	1.02232	1.05782	2.58005	0.00445	0.0539113	no
XLOC_003444	XLOC_003444	STIM1	chr11:3876932-4114440	Ctrls	10KD	OK	3.05374	5.72487	0.906664	2.16036	0.00445	0.0539113	no
XLOC_023649	XLOC_023649	RUNX1T1	chr8:92967194-93115454	Ctrls	10KD	OK	5.69689	8.88998	0.642005	2.39208	0.00445	0.0539113	no
XLOC_007155	XLOC_007155	SALL2	chr14:21989230-22005350	Ctrls	10KD	OK	20.138	31.396	0.64066	2.3612	0.00445	0.0539113	no
XLOC_019597	XLOC_019597	KCTD20	chr6:36358328-36458920	Ctrls	10KD	OK	27.6327	18.8646	-0.550692	-2.26517	0.00445	0.0539113	no
XLOC_005969	XLOC_005969	CDK17	chr12:96672038-96794366	Ctrls	10KD	OK	16.341	10.6601	-0.616275	-2.34671	0.00445	0.0539113	no
XLOC_009476	XLOC_009476	USP43	chr17:9548853-9633003	Ctrls	10KD	OK	0.439854	1.0609	1.27018	2.62305	0.0045	0.0542012	no
XLOC_017851	XLOC_017851	QDPR	chr4:17488015-17513857	Ctrls	10KD	OK	10.1831	18.155	0.834186	2.37657	0.0045	0.0542012	no
XLOC_018346	XLOC_018346	ZSWIM6	chr5:60628099-60841999	Ctrls	10KD	OK	3.11578	5.2505	0.752863	2.3793	0.0045	0.0542012	no
XLOC_015570	XLOC_015570	LOC54944	chr22:31742744-31747141	Ctrls	10KD	OK	4.12463	6.94096	0.750871	2.36121	0.0045	0.0542012	no
XLOC_017817	XLOC_017817	CRMP1	chr4:5822490-5894810	Ctrls	10KD	OK	80.618	117.368	0.541862	2.30393	0.0045	0.0542012	no
XLOC_002268	XLOC_002268	NUCKS1	chr1:205681946-205719372	Ctrls	10KD	OK	195.785	131.299	-0.576413	-2.40573	0.0045	0.0542012	no
XLOC_000799	XLOC_000799	FDPS	chr1:155278538-155300909	Ctrls	10KD	OK	120.259	76.519	-0.65226	-2.33504	0.0045	0.0542012	no
XLOC_017548	XLOC_017548	CCNG2	chr4:78078356-78091213	Ctrls	10KD	OK	4.77549	7.81787	0.711125	2.38318	0.00455	0.0544877	no
XLOC_008478	XLOC_008478	SNX29	chr16:12070601-12668146	Ctrls	10KD	OK	2.3403	3.80656	0.701798	2.36234	0.00455	0.0544877	no
XLOC_000642	XLOC_000642	VANGL1	chr1:116184573-116240845	Ctrls	10KD	OK	5.60321	8.59012	0.616427	2.35489	0.00455	0.0544877	no
XLOC_018661	XLOC_018661	G3BP1	chr5:151151475-151184915	Ctrls	10KD	OK	195.86	135.371	-0.532899	-2.29229	0.00455	0.0544877	no
XLOC_024688	XLOC_024688	RPL35	chr9:127615695-127624240	Ctrls	10KD	OK	984.799	677.422	-0.539775	-2.29413	0.00455	0.0544877	no
XLOC_024062	XLOC_024062	NANS	chr9:100818958-100845365	Ctrls	10KD	OK	86.7276	57.4909	-0.593157	-2.37118	0.00455	0.0544877	no
XLOC_004725	XLOC_004725	FAM76B	chr11:95502105-95522954	Ctrls	10KD	OK	17.1888	11.0722	-0.634533	-2.34445	0.00455	0.0544877	no
XLOC_013887	XLOC_013887	FBXO41	chr2:73481809-73496758	Ctrls	10KD	OK	3.21705	5.38423	0.743	2.41896	0.0046	0.0549507	no
XLOC_015095	XLOC_015095	EEF1A2	chr20:62119364-62130668	Ctrls	10KD	OK	143.853	213.999	0.573007	2.34113	0.0046	0.0549507	no
XLOC_016449	XLOC_016449	CDV3	chr3:133292433-133309118	Ctrls	10KD	OK	91.2582	61.7495	-0.563527	-2.34673	0.0046	0.0549507	no
XLOC_015874	XLOC_015874	SSTR3	chr22:37600276-37608416	Ctrls	10KD	OK	0.424646	1.06696	1.32918	2.69989	0.00465	0.0552306	no
XLOC_013240	XLOC_013240	TMEM37	chr2:120189445-120196096	Ctrls	10KD	OK	1.39141	3.14889	1.1783	2.47595	0.00465	0.0552306	no
XLOC_022125	XLOC_022125	MOSPD3	chr7:100209724-100213000	Ctrls	10KD	OK	4.29811	8.79028	1.03221	2.41101	0.00465	0.0552306	no
XLOC_007172	XLOC_007172	SLC22A17	chr14:23815519-23822121	Ctrls	10KD	OK	16.5493	27.108	0.711947	2.42638	0.00465	0.0552306	no
XLOC_022844	XLOC_022844	CHCHD3	chr7:132469622-132766828	Ctrls	10KD	OK	76.305	51.4805	-0.567753	-2.34468	0.00465	0.0552306	no
XLOC_005827	XLOC_005827	CD63	chr12:56119226-56123457	Ctrls	10KD	OK	175.7	117.839	-0.576288	-2.31716	0.00465	0.0552306	no
XLOC_017242	XLOC_017242	C3orf70	chr3:184795837-184870802	Ctrls	10KD	OK	7.24567	4.51847	-0.681286	-2.33106	0.00465	0.0552306	no
XLOC_008539	XLOC_008539	SCNN1G	chr16:23194039-23228200	Ctrls	10KD	OK	0.218508	0.68	1.63785	2.91088	0.0047	0.0555524	no
XLOC_011085	XLOC_011085	ATP5A1	chr18:43664109-43684199	Ctrls	10KD	OK	234.539	162.448	-0.529851	-2.28261	0.0047	0.0555524	no
XLOC_007278	XLOC_007278	DLGAP5	chr14:55614833-55658396	Ctrls	10KD	OK	64.8135	44.5902	-0.539567	-2.30839	0.0047	0.0555524	no
XLOC_000948	XLOC_000948	RALGPS2	chr1:178694281-178890977	Ctrls	10KD	OK	9.83904	6.37549	-0.625981	-2.32857	0.0047	0.0555524	no
XLOC_005386	XLOC_005386	TCTN1	chr12:111051831-111127617	Ctrls	10KD	OK	17.9692	10.7136	-0.746081	-2.37286	0.0047	0.0555524	no
XLOC_003930	XLOC_003930	TSKU	chr11:76493356-76509198	Ctrls	10KD	OK	6.32551	3.50958	-0.849886	-2.26735	0.0047	0.0555524	no
XLOC_023537	XLOC_023537	SNAI2	chr8:49830238-49833999	Ctrls	10KD	OK	0.438224	1.23169	1.49089	2.70607	0.00475	0.0559163	no
XLOC_009798	XLOC_009798	ITGA3	chr17:48133339-48167849	Ctrls	10KD	OK	4.67967	7.60305	0.700171	2.38433	0.00475	0.0559163	no
XLOC_012978	XLOC_012978	PPM1B	chr2:44395999-44461742	Ctrls	10KD	OK	31.5293	48.0258	0.607114	2.34653	0.00475	0.0559163	no
XLOC_016612	XLOC_016612	EIF4A2	chr3:186501360-186524484	Ctrls	10KD	OK	378.37	242.771	-0.640203	-2.27283	0.00475	0.0559163	no
XLOC_006826	XLOC_006826	LINC00643	chr14:62584074-62606691	Ctrls	10KD	OK	0.928337	0.438891	-1.08079	-2.40748	0.00475	0.0559163	no
XLOC_008855	XLOC_008855	ZFPM1	chr16:88520013-88601574	Ctrls	10KD	OK	1.41047	3.11162	1.14149	2.39973	0.0048	0.0563226	no
XLOC_003295	XLOC_003295	SH3PXD2A	chr10:105353783-105615164	Ctrls	10KD	OK	7.99941	11.9235	0.575848	2.25602	0.0048	0.0563226	no
XLOC_024430	XLOC_024430	GNE	chr9:36214438-36277053	Ctrls	10KD	OK	14.955	9.92772	-0.59109	-2.30096	0.0048	0.0563226	no
XLOC_010013	XLOC_010013	TEX19	chr17:80317122-80321652	Ctrls	10KD	OK	0.798181	0.287006	-1.47564	-2.59499	0.0048	0.0563226	no
XLOC_025667	XLOC_025667	BEX5	chrX:101408678-101410986	Ctrls	10KD	OK	0.235408	3.62155	3.94338	4.90824	0.00485	0.0567719	no
XLOC_006635	XLOC_006635	IRS2	chr13:110406183-110438914	Ctrls	10KD	OK	2.51054	4.44192	0.82319	2.36249	0.00485	0.0567719	no
XLOC_001799	XLOC_001799	KCNC4-AS1	chr1:110751072-110752609	Ctrls	10KD	OK	1.5596	0.544807	-1.51736	-2.65013	0.00485	0.0567719	no
XLOC_008355	XLOC_008355	NHLRC4	chr16:617031-619495	Ctrls	10KD	OK	0.652211	1.71194	1.39222	2.7061	0.0049	0.0572651	no
XLOC_001638	XLOC_001638	NDC1	chr1:54231133-54304225	Ctrls	10KD	OK	55.6119	38.2268	-0.540812	-2.2956	0.0049	0.0572651	no
XLOC_010920	XLOC_010920	SCARNA17,SNHG22	chr18:47340392-47721451	Ctrls	10KD	OK	82.012	151.732	0.887618	2.46596	0.00495	0.0576641	no
XLOC_000939	XLOC_000939	CACYBP	chr1:174968570-174981163	Ctrls	10KD	OK	92.9652	64.0658	-0.537136	-2.29109	0.00495	0.0576641	no
XLOC_010806	XLOC_010806	MYL12A	chr18:3247527-3256234	Ctrls	10KD	OK	35.1875	22.0462	-0.674535	-2.34355	0.00495	0.0576641	no
XLOC_002897	XLOC_002897	GPR26	chr10:125425870-125456913	Ctrls	10KD	OK	2.94823	1.79474	-0.716075	-2.37095	0.00495	0.0576641	no
XLOC_001244	XLOC_001244	FAM41C	chr1:803450-812182	Ctrls	10KD	OK	0.383248	1.0595	1.46703	2.60937	0.005	0.0579681	no
XLOC_008197	XLOC_008197	STRA6	chr15:74471807-74502046	Ctrls	10KD	OK	29.3818	44.2988	0.592348	2.39967	0.005	0.0579681	no
XLOC_005456	XLOC_005456	ARL6IP4	chr12:123464606-123467460	Ctrls	10KD	OK	108.959	74.6349	-0.545859	-2.25021	0.005	0.0579681	no
XLOC_000989	XLOC_000989	RGS2	chr1:192778168-192781407	Ctrls	10KD	OK	8.42005	4.55636	-0.885947	-2.41465	0.005	0.0579681	no
XLOC_003510	XLOC_003510	ADM	chr11:10326641-10328923	Ctrls	10KD	OK	2.91103	1.17024	-1.31472	-2.56683	0.005	0.0579681	no
XLOC_004265	XLOC_004265	CYB5R2	chr11:7686325-7694821	Ctrls	10KD	OK	0.899188	0.195006	-2.20511	-3.0983	0.005	0.0579681	no
XLOC_024438	XLOC_024438	TOMM5	chr9:37588411-37592636	Ctrls	10KD	OK	202.359	138.113	-0.55107	-2.25122	0.00505	0.0583618	no
XLOC_019268	XLOC_019268	BOD1	chr5:173034147-173043666	Ctrls	10KD	OK	57.6478	38.8336	-0.569959	-2.27242	0.00505	0.0583618	no
XLOC_002191	XLOC_002191	FAM129A	chr1:184760158-184943718	Ctrls	10KD	OK	12.6101	8.41611	-0.583359	-2.30732	0.00505	0.0583618	no
XLOC_010635	XLOC_010635	ABCA6	chr17:67074846-67138015	Ctrls	10KD	OK	2.1736	1.17354	-0.889223	-2.37488	0.00505	0.0583618	no
XLOC_023370	XLOC_023370	XKR5	chr8:6666040-6699975	Ctrls	10KD	OK	0.242742	0.674146	1.47364	2.57917	0.0051	0.0586601	no
XLOC_011804	XLOC_011804	SCAF1	chr19:50145381-50161906	Ctrls	10KD	OK	6.93932	11.2061	0.691423	2.32956	0.0051	0.0586601	no
XLOC_005092	XLOC_005092	CACNB3	chr12:49208214-49222726	Ctrls	10KD	OK	14.2818	21.9672	0.621173	2.30751	0.0051	0.0586601	no
XLOC_002834	XLOC_002834	ADD3	chr10:111705316-111895323	Ctrls	10KD	OK	13.024	8.52257	-0.611813	-2.29329	0.0051	0.0586601	no
XLOC_015551	XLOC_015551	CABP7	chr22:30116343-30162969	Ctrls	10KD	OK	53.4499	34.6494	-0.625357	-2.27886	0.0051	0.0586601	no
XLOC_011004	XLOC_011004	DLGAP1	chr18:3496029-4455266	Ctrls	10KD	OK	2.32804	0.0193704	-6.90912	-3.04066	0.0051	0.0586601	no
XLOC_010078	XLOC_010078	MYBBP1A	chr17:4402128-4458681	Ctrls	10KD	OK	18.1137	11.9693	-0.597741	-2.28719	0.00515	0.0590485	no
XLOC_002802	XLOC_002802	DPCD	chr10:103348088-103369410	Ctrls	10KD	OK	12.2683	6.55918	-0.903349	-2.32514	0.00515	0.0590485	no
XLOC_013377	XLOC_013377	HOXD13	chr2:176957531-176960666	Ctrls	10KD	OK	6.47104	3.42963	-0.915944	-2.36773	0.00515	0.0590485	no
XLOC_010160	XLOC_010160	STX8	chr17:9153787-9479275	Ctrls	10KD	OK	10.0513	5.29513	-0.924646	-2.32854	0.00515	0.0590485	no
XLOC_019400	XLOC_019400	NRSN1	chr6:24126413-24147757	Ctrls	10KD	OK	10.3882	16.6166	0.67768	2.31848	0.0052	0.0595279	no
XLOC_014979	XLOC_014979	EMILIN3	chr20:39969559-39995498	Ctrls	10KD	OK	4.03029	1.82726	-1.14121	-2.31502	0.0052	0.0595279	no
XLOC_008782	XLOC_008782	MARVELD3	chr16:71660055-71675868	Ctrls	10KD	OK	0.730363	1.70097	1.21967	2.47983	0.00525	0.0599118	no
XLOC_000774	XLOC_000774	SLC27A3	chr1:153747767-153752633	Ctrls	10KD	OK	5.48478	9.85697	0.84571	2.43756	0.00525	0.0599118	no
XLOC_012907	XLOC_012907	DPYSL5	chr2:27070968-27173219	Ctrls	10KD	OK	35.836	51.9651	0.536135	2.25014	0.00525	0.0599118	no
XLOC_002632	XLOC_002632	STOX1	chr10:70587293-70655209	Ctrls	10KD	OK	7.64529	4.23089	-0.853609	-2.19609	0.00525	0.0599118	no
XLOC_015472	XLOC_015472	TMEM191A	chr22:21055401-21058891	Ctrls	10KD	OK	0.691132	1.82012	1.397	2.6019	0.0053	0.0602461	no
XLOC_008618	XLOC_008618	FUS	chr16:31191430-31206192	Ctrls	10KD	OK	9.0698	14.0086	0.627174	2.25142	0.0053	0.0602461	no
XLOC_011526	XLOC_011526	UBA2	chr19:34919267-34960798	Ctrls	10KD	OK	161.795	111.347	-0.539107	-2.30925	0.0053	0.0602461	no
XLOC_008630	XLOC_008630	ZNF267	chr16:31885078-31928629	Ctrls	10KD	OK	10.4976	6.56516	-0.677152	-2.34436	0.0053	0.0602461	no
XLOC_023324	XLOC_023324	GSDMD	chr8:144635556-144645231	Ctrls	10KD	OK	7.96674	4.21328	-0.919046	-2.39523	0.0053	0.0602461	no
XLOC_005732	XLOC_005732	RND1	chr12:49250915-49259653	Ctrls	10KD	OK	0.210564	0.734717	1.80293	2.85595	0.00535	0.0606723	no
XLOC_010151	XLOC_010151	RPL26	chr17:8280833-8286565	Ctrls	10KD	OK	757.078	518.044	-0.547367	-2.33462	0.00535	0.0606723	no
XLOC_005718	XLOC_005718	COL2A1	chr12:48366747-48398285	Ctrls	10KD	OK	0.657564	0.287682	-1.19266	-2.38539	0.00535	0.0606723	no
XLOC_001421	XLOC_001421	E2F2	chr1:23832919-23857712	Ctrls	10KD	OK	19.4055	28.8051	0.569853	2.30064	0.0054	0.061144	no
XLOC_013459	XLOC_013459	BMPR2	chr2:203241049-203432474	Ctrls	10KD	OK	8.07374	11.8148	0.549285	2.27197	0.0054	0.061144	no
XLOC_007615	XLOC_007615	EIF2AK4	chr15:40226324-40327797	Ctrls	10KD	OK	10.6171	15.6784	0.562395	2.24817	0.00545	0.0615186	no
XLOC_016332	XLOC_016332	ALCAM	chr3:105085556-105295757	Ctrls	10KD	OK	10.2401	6.69421	-0.613245	-2.19281	0.00545	0.0615186	no
XLOC_016035	XLOC_016035	FBLN2	chr3:13590624-13679922	Ctrls	10KD	OK	2.97025	1.59966	-0.892821	-2.30078	0.00545	0.0615186	no
XLOC_001171	XLOC_001171	LINC00184	chr1:234765056-234770526	Ctrls	10KD	OK	0.428177	0.127052	-1.75279	-2.74226	0.00545	0.0615186	no
XLOC_000286	XLOC_000286	GJB5	chr1:35220647-35224113	Ctrls	10KD	OK	2.03367	4.37586	1.10548	2.45843	0.0055	0.0618431	no
XLOC_013970	XLOC_013970	SEMA4C	chr2:97525472-97535735	Ctrls	10KD	OK	7.42395	12.0953	0.704185	2.39133	0.0055	0.0618431	no
XLOC_018231	XLOC_018231	PLEKHG4B	chr5:140372-190087	Ctrls	10KD	OK	1.76247	2.84021	0.688399	2.33237	0.0055	0.0618431	no
XLOC_013451	XLOC_013451	STRADB	chr2:202316391-202345574	Ctrls	10KD	OK	4.38998	2.33573	-0.910344	-2.26744	0.0055	0.0618431	no
XLOC_023454	XLOC_023454	PHYHIP	chr8:22077215-22089851	Ctrls	10KD	OK	0.539567	0.192519	-1.4868	-2.39008	0.0055	0.0618431	no
XLOC_017820	XLOC_017820	PPP2R2C	chr4:6322304-6565327	Ctrls	10KD	OK	13.9044	20.7743	0.579258	2.24594	0.00555	0.062261	no
XLOC_007642	XLOC_007642	MAPKBP1	chr15:42066631-42120053	Ctrls	10KD	OK	10.4171	15.5267	0.575797	2.34178	0.00555	0.062261	no
XLOC_023545	XLOC_023545	TCEA1	chr8:54879113-54935016	Ctrls	10KD	OK	99.0664	68.6506	-0.529124	-2.26456	0.00555	0.062261	no
XLOC_003102	XLOC_003102	FAM21EP	chr10:51780941-51827563	Ctrls	10KD	OK	0.26739	0.745899	1.48003	2.57174	0.0056	0.0626769	no
XLOC_023010	XLOC_023010	ZDHHC2	chr8:17013835-17080241	Ctrls	10KD	OK	29.5103	19.7955	-0.576046	-2.28125	0.0056	0.0626769	no
XLOC_012048	XLOC_012048	LPPR3	chr19:812487-821952	Ctrls	10KD	OK	2.22065	0.926671	-1.26085	-2.46542	0.0056	0.0626769	no
XLOC_010400	XLOC_010400	KRT15	chr17:39669996-39675270	Ctrls	10KD	OK	7.82546	13.13	0.746616	2.14115	0.00565	0.0631879	no
XLOC_012747	XLOC_012747	TMC4	chr19:54663832-54676944	Ctrls	10KD	OK	0.596948	1.48164	1.31152	2.53131	0.0057	0.0633092	no
XLOC_018789	XLOC_018789	TPPP	chr5:659976-693510	Ctrls	10KD	OK	2.06848	3.54969	0.77912	2.36862	0.0057	0.0633092	no
XLOC_011607	XLOC_011607	PAK4	chr19:39616419-39670046	Ctrls	10KD	OK	13.4352	21.1863	0.657114	2.20366	0.0057	0.0633092	no
XLOC_018329	XLOC_018329	SNX18	chr5:53813588-53842416	Ctrls	10KD	OK	18.8727	27.7793	0.557711	2.22216	0.0057	0.0633092	no
XLOC_001671	XLOC_001671	ITGB3BP	chr1:63906440-63988944	Ctrls	10KD	OK	50.9167	32.869	-0.631408	-2.2726	0.0057	0.0633092	no
XLOC_001126	XLOC_001126	CNIH4	chr1:224544512-224567153	Ctrls	10KD	OK	45.6118	29.3358	-0.636745	-2.24783	0.0057	0.0633092	no
XLOC_006059	XLOC_006059	TESC	chr12:117476727-117537251	Ctrls	10KD	OK	50.7502	32.416	-0.646708	-2.32048	0.0057	0.0633092	no
XLOC_010697	XLOC_010697	MXRA7	chr17:74671808-74707056	Ctrls	10KD	OK	14.4976	8.71207	-0.734725	-2.28519	0.0057	0.0633092	no
XLOC_016636	XLOC_016636	HES1	chr3:193853930-193856401	Ctrls	10KD	OK	1.22534	0.400583	-1.61301	-2.60064	0.0057	0.0633092	no
XLOC_003835	XLOC_003835	CNIH2	chr11:66045671-66051685	Ctrls	10KD	OK	22.1234	36.5572	0.724579	2.21262	0.00575	0.0636701	no
XLOC_017187	XLOC_017187	SPTSSB	chr3:161062579-161089871	Ctrls	10KD	OK	9.89183	16.3175	0.72211	2.29392	0.00575	0.0636701	no
XLOC_023231	XLOC_023231	POP1	chr8:99129520-99172069	Ctrls	10KD	OK	13.1871	8.77208	-0.588142	-2.21514	0.00575	0.0636701	no
XLOC_004953	XLOC_004953	EMG1	chr12:7079943-7085165	Ctrls	10KD	OK	59.4099	39.1058	-0.60332	-2.23717	0.00575	0.0636701	no
XLOC_015027	XLOC_015027	PREX1	chr20:47240792-47444420	Ctrls	10KD	OK	28.0453	19.2699	-0.541411	-2.29298	0.0058	0.0640774	no
XLOC_023568	XLOC_023568	YTHDF3-AS1	chr8:64080283-64081001	Ctrls	10KD	OK	2.21962	5.46877	1.30091	2.43141	0.0058	0.0640775	no
XLOC_013670	XLOC_013670	ADAM17	chr2:9629410-9695917	Ctrls	10KD	OK	13.0935	19.5931	0.5815	2.22689	0.0058	0.0640775	no
XLOC_012429	XLOC_012429	ZNF585B	chr19:37672480-37701451	Ctrls	10KD	OK	1.4959	2.62453	0.811045	2.35176	0.00585	0.0642881	no
XLOC_004004	XLOC_004004	GRIA4	chr11:105480799-105852819	Ctrls	10KD	OK	7.99796	12.7611	0.674046	2.24816	0.00585	0.0642881	no
XLOC_000034	XLOC_000034	SKI	chr1:2160133-2241652	Ctrls	10KD	OK	12.363	19.043	0.62323	2.26651	0.00585	0.0642881	no
XLOC_009673	XLOC_009673	MSL1	chr17:38278789-38293045	Ctrls	10KD	OK	32.5657	22.2457	-0.549826	-2.24479	0.00585	0.0642881	no
XLOC_016301	XLOC_016301	CRYBG3	chr3:97540883-97691295	Ctrls	10KD	OK	24.2288	15.7509	-0.621286	-2.23399	0.00585	0.0642881	no
XLOC_007147	XLOC_007147	LINC00641	chr14:21668237-21675059	Ctrls	10KD	OK	10.7198	6.69219	-0.679733	-2.18785	0.00585	0.0642881	no
XLOC_025429	XLOC_025429	FIGF,PIR	chrX:15363712-15511711	Ctrls	10KD	OK	1.1015	0.418876	-1.39488	-2.40431	0.00585	0.0642881	no
XLOC_011511	XLOC_011511	RGS9BP	chr19:33166312-33169206	Ctrls	10KD	OK	0.303392	0.845002	1.47777	2.53476	0.0059	0.0644966	no
XLOC_010088	XLOC_010088	CAMTA2	chr17:4871286-4890960	Ctrls	10KD	OK	2.13818	3.73346	0.804129	2.25442	0.0059	0.0644966	no
XLOC_012247	XLOC_012247	HOOK2	chr19:12873816-12886434	Ctrls	10KD	OK	12.3317	19.3836	0.652461	2.2971	0.0059	0.0644966	no
XLOC_006027	XLOC_006027	ARPC3	chr12:110872694-110888216	Ctrls	10KD	OK	204.342	142.061	-0.524476	-2.19923	0.0059	0.0644966	no
XLOC_007884	XLOC_007884	LINC00925	chr15:89921272-89941718	Ctrls	10KD	OK	3.40907	1.90243	-0.841534	-2.30624	0.0059	0.0644966	no
XLOC_009183	XLOC_009183	CES5A	chr16:55880065-55989943	Ctrls	10KD	OK	0.599692	0.152106	-1.97914	-2.68893	0.0059	0.0644966	no
XLOC_016624	XLOC_016624	TPRG1	chr3:188889762-189041271	Ctrls	10KD	OK	0.445489	0.0592659	-2.91012	-3.4919	0.0059	0.0644966	no
XLOC_014675	XLOC_014675	CSE1L	chr20:47662782-47713497	Ctrls	10KD	OK	174.572	122.261	-0.513859	-2.21057	0.00595	0.0648969	no
XLOC_022069	XLOC_022069	FZD1	chr7:90893782-90898132	Ctrls	10KD	OK	35.1191	23.6179	-0.572376	-2.26013	0.00595	0.0648969	no
XLOC_021957	XLOC_021957	SUMF2	chr7:56131916-56160689	Ctrls	10KD	OK	68.9303	45.6058	-0.595921	-2.21687	0.00595	0.0648969	no
XLOC_011613	XLOC_011613	ZFP36	chr19:39897486-39900052	Ctrls	10KD	OK	1.18766	2.74161	1.2069	2.44565	0.006	0.0651493	no
XLOC_005717	XLOC_005717	VDR	chr12:48235319-48298814	Ctrls	10KD	OK	0.574078	1.16604	1.0223	2.32218	0.006	0.0651493	no
XLOC_007901	XLOC_007901	UNC45A	chr15:91473409-91497323	Ctrls	10KD	OK	16.2611	25.6885	0.659695	2.28373	0.006	0.0651493	no
XLOC_018692	XLOC_018692	HMMR	chr5:162887516-162921064	Ctrls	10KD	OK	50.5859	35.0476	-0.529418	-2.20086	0.006	0.0651493	no
XLOC_006318	XLOC_006318	NDFIP2	chr13:80051498-80130212	Ctrls	10KD	OK	26.1287	17.6441	-0.566446	-2.23277	0.006	0.0651493	no
XLOC_007899	XLOC_007899	FES	chr15:91427664-91439006	Ctrls	10KD	OK	1.33207	0.06119	-4.44422	-4.22119	0.006	0.0651493	no
XLOC_016930	XLOC_016930	PRICKLE2	chr3:64053639-64211131	Ctrls	10KD	OK	0.605282	1.21716	1.00784	2.36643	0.00605	0.0655454	no
XLOC_009077	XLOC_009077	ARHGAP17	chr16:24930704-25026699	Ctrls	10KD	OK	2.3252	4.16902	0.842354	2.32502	0.00605	0.0655454	no
XLOC_016345	XLOC_016345	PVRL3	chr3:110790605-110913016	Ctrls	10KD	OK	8.12437	4.95476	-0.71344	-2.24215	0.00605	0.0655454	no
XLOC_022811	XLOC_022811	GPR37	chr7:124385654-124406079	Ctrls	10KD	OK	0.623354	1.38146	1.14807	2.39184	0.0061	0.065842	no
XLOC_001454	XLOC_001454	FAM46B	chr1:27331510-27339333	Ctrls	10KD	OK	2.11026	4.24453	1.00818	2.44426	0.0061	0.065842	no
XLOC_014131	XLOC_014131	RBMS1	chr2:161128661-161350318	Ctrls	10KD	OK	23.7764	35.0493	0.559858	2.285	0.0061	0.065842	no
XLOC_003232	XLOC_003232	ALDH18A1	chr10:97365685-97416567	Ctrls	10KD	OK	36.3562	25.0534	-0.537194	-2.21046	0.0061	0.065842	no
XLOC_021884	XLOC_021884	PPP1R17	chr7:31726630-31748069	Ctrls	10KD	OK	1.23797	0.509037	-1.28214	-2.35565	0.0061	0.065842	no
XLOC_007873	XLOC_007873	LINC00052	chr15:88120159-88122917	Ctrls	10KD	OK	0.330723	0.990406	1.5824	2.56908	0.00615	0.0662833	no
XLOC_018907	XLOC_018907	EMB	chr5:49692030-49737234	Ctrls	10KD	OK	23.5954	34.7686	0.559281	2.27422	0.00615	0.0662833	no
XLOC_020480	XLOC_020480	MAP7	chr6:136663418-136871957	Ctrls	10KD	OK	8.64819	13.3414	0.625438	2.27775	0.0062	0.0666741	no
XLOC_001487	XLOC_001487	SNRNP40	chr1:31732414-31769644	Ctrls	10KD	OK	106.49	73.6923	-0.531132	-2.22981	0.0062	0.0666741	no
XLOC_002609	XLOC_002609	TFAM	chr10:60144902-60158990	Ctrls	10KD	OK	24.6508	16.8223	-0.551258	-2.23386	0.0062	0.0666741	no
XLOC_024560	XLOC_024560	FANCC	chr9:97861335-98079991	Ctrls	10KD	OK	11.2433	17.1684	0.610691	2.19252	0.00625	0.0670631	no
XLOC_023224	XLOC_023224	PTDSS1	chr8:97274113-97346779	Ctrls	10KD	OK	102.611	71.276	-0.525692	-2.22883	0.00625	0.0670631	no
XLOC_019765	XLOC_019765	PRDM13	chr6:100054649-100063454	Ctrls	10KD	OK	4.92698	2.62567	-0.908019	-2.32206	0.00625	0.0670631	no
XLOC_018711	XLOC_018711	TLX3	chr5:170736287-170739138	Ctrls	10KD	OK	0.886477	2.60712	1.5563	2.70667	0.0063	0.0674007	no
XLOC_002067	XLOC_002067	IGSF8	chr1:160061128-160068618	Ctrls	10KD	OK	6.76168	11.6769	0.788202	2.35841	0.0063	0.0674007	no
XLOC_020225	XLOC_020225	MOCS1	chr6:39760158-39902290	Ctrls	10KD	OK	4.75448	7.63257	0.682882	2.24523	0.0063	0.0674007	no
XLOC_005272	XLOC_005272	TPH2	chr12:72332625-72426221	Ctrls	10KD	OK	1.09217	0.454469	-1.26494	-2.4403	0.0063	0.0674007	no
XLOC_005134	XLOC_005134	EIF4B	chr12:53400061-53435993	Ctrls	10KD	OK	260.647	177.69	-0.552733	-2.28584	0.00635	0.0677861	no
XLOC_004977	XLOC_004977	LOC101930452	chr12:9520059-9550213	Ctrls	10KD	OK	1.38737	0.680021	-1.0287	-2.34759	0.00635	0.0677861	no
XLOC_002267	XLOC_002267	SLC45A3	chr1:205626980-205649630	Ctrls	10KD	OK	1.00957	0.404347	-1.32008	-2.47764	0.00635	0.0677861	no
XLOC_015513	XLOC_015513	LOC391322	chr22:24373116-24374043	Ctrls	10KD	OK	4.0736	10.0335	1.30045	2.51155	0.0064	0.0681698	no
XLOC_010617	XLOC_010617	LOC146880	chr17:62745779-62778117	Ctrls	10KD	OK	3.14654	5.76053	0.872436	2.29749	0.0064	0.0681698	no
XLOC_024479	XLOC_024479	APBA1	chr9:72042448-72287275	Ctrls	10KD	OK	1.22238	2.18836	0.840153	2.32309	0.0064	0.0681698	no
XLOC_002868	XLOC_002868	LINC00867	chr10:120116619-120118715	Ctrls	10KD	OK	1.45806	4.06372	1.47875	2.54676	0.00645	0.068602	no
XLOC_019175	XLOC_019175	PLAC8L1	chr5:145463875-145483946	Ctrls	10KD	OK	5.94499	12.0497	1.01926	2.36136	0.00645	0.068602	no
XLOC_005640	XLOC_005640	MGP	chr12:15034114-15038853	Ctrls	10KD	OK	1.33284	3.05883	1.19847	2.28532	0.0065	0.0689825	no
XLOC_015635	XLOC_015635	ADSL	chr22:40742503-40762575	Ctrls	10KD	OK	168.896	117.423	-0.524424	-2.23556	0.0065	0.0689825	no
XLOC_023205	XLOC_023205	OSGIN2	chr8:90914095-90940095	Ctrls	10KD	OK	19.0757	12.7678	-0.579222	-2.19903	0.0065	0.0689825	no
XLOC_004859	XLOC_004859	ESAM	chr11:124623018-124632223	Ctrls	10KD	OK	1.02069	2.25489	1.14352	2.40796	0.00655	0.0694625	no
XLOC_003707	XLOC_003707	STX3	chr11:59522531-59573355	Ctrls	10KD	OK	0.99094	1.82966	0.884709	2.25622	0.0066	0.0697892	no
XLOC_019712	XLOC_019712	KCNQ5	chr6:73331570-73908573	Ctrls	10KD	OK	2.16542	3.56235	0.718184	2.21052	0.0066	0.0697892	no
XLOC_022495	XLOC_022495	GGCT	chr7:30536236-30544457	Ctrls	10KD	OK	85.8401	57.6486	-0.574366	-2.22039	0.0066	0.0697892	no
XLOC_009046	XLOC_009046	GPRC5B	chr16:19870292-19896151	Ctrls	10KD	OK	11.4151	6.96979	-0.711758	-2.29265	0.0066	0.0697892	no
XLOC_012264	XLOC_012264	RFX1	chr19:14072341-14117134	Ctrls	10KD	OK	2.02208	3.7182	0.878764	2.26559	0.00665	0.0701141	no
XLOC_022122	XLOC_022122	AGFG2	chr7:100136833-100165843	Ctrls	10KD	OK	3.98271	6.49469	0.705512	2.25627	0.00665	0.0701141	no
XLOC_004567	XLOC_004567	MAP3K11	chr11:65365225-65381720	Ctrls	10KD	OK	12.004	18.6312	0.634204	2.2674	0.00665	0.0701141	no
XLOC_016366	XLOC_016366	GAP43	chr3:115342150-115440334	Ctrls	10KD	OK	148.114	102.981	-0.52433	-2.24567	0.00665	0.0701141	no
XLOC_015255	XLOC_015255	COL6A1	chr21:47401662-47424963	Ctrls	10KD	OK	0.801841	1.62289	1.01718	2.38337	0.0067	0.0704881	no
XLOC_007783	XLOC_007783	PML	chr15:74287013-74340155	Ctrls	10KD	OK	4.25397	7.8822	0.889789	2.30455	0.0067	0.0704881	no
XLOC_011524	XLOC_011524	GPI	chr19:34855644-34893318	Ctrls	10KD	OK	132.518	92.3611	-0.520827	-2.21726	0.0067	0.0704881	no
XLOC_001430	XLOC_001430	IL22RA1	chr1:24446260-24469775	Ctrls	10KD	OK	2.18019	3.9769	0.867195	2.31451	0.00675	0.0708604	no
XLOC_021991	XLOC_021991	AUTS2	chr7:69063904-70258054	Ctrls	10KD	OK	7.67944	12.3607	0.686691	2.21174	0.00675	0.0708604	no
XLOC_018944	XLOC_018944	DIMT1	chr5:61684350-61699728	Ctrls	10KD	OK	21.5569	13.3509	-0.691211	-2.2614	0.00675	0.0708604	no
XLOC_014923	XLOC_014923	NOL4L	chr20:31030861-31172875	Ctrls	10KD	OK	3.56374	5.63088	0.659967	2.2517	0.0068	0.0711287	no
XLOC_001150	XLOC_001150	RHOU	chr1:228780393-228882416	Ctrls	10KD	OK	8.93941	13.9267	0.639605	2.23938	0.0068	0.0711287	no
XLOC_001052	XLOC_001052	FAM72C	chr1:206138439-206155074	Ctrls	10KD	OK	11.5036	6.73053	-0.773294	-2.26874	0.0068	0.0711287	no
XLOC_024039	XLOC_024039	ZNF169	chr9:97021577-97065291	Ctrls	10KD	OK	1.13934	0.545598	-1.06228	-2.30504	0.0068	0.0711287	no
XLOC_002477	XLOC_002477	PROSER2	chr10:11865396-11936709	Ctrls	10KD	OK	0.565076	0.0796676	-2.82638	-3.37954	0.0068	0.0711287	no
XLOC_024735	XLOC_024735	LOC100272217	chr9:133452736-133454881	Ctrls	10KD	OK	0.822309	1.82998	1.15408	2.37213	0.00685	0.071344	no
XLOC_006502	XLOC_006502	SLC25A30	chr13:45967453-45994506	Ctrls	10KD	OK	2.3886	4.25459	0.832855	2.29266	0.00685	0.071344	no
XLOC_004403	XLOC_004403	PSMC3	chr11:47440319-47448024	Ctrls	10KD	OK	107.059	74.1632	-0.529636	-2.24497	0.00685	0.071344	no
XLOC_005681	XLOC_005681	FAM60A	chr12:31433519-31479159	Ctrls	10KD	OK	73.3273	50.6336	-0.534256	-2.23085	0.00685	0.071344	no
XLOC_012120	XLOC_012120	PTPRS	chr19:5205518-5340814	Ctrls	10KD	OK	14.0653	9.37464	-0.585301	-2.20569	0.00685	0.071344	no
XLOC_014127	XLOC_014127	CD302,LY75,LY75-CD302	chr2:160625138-160761267	Ctrls	10KD	OK	4.61861	2.6985	-0.775304	-2.25287	0.00685	0.071344	no
XLOC_003013	XLOC_003013	PRTFDC1	chr10:25137535-25241573	Ctrls	10KD	OK	24.9502	16.2944	-0.61468	-2.19623	0.0069	0.0718133	no
XLOC_002940	XLOC_002940	IDI1	chr10:1064846-1095061	Ctrls	10KD	OK	37.883	25.0696	-0.595612	-2.20494	0.00695	0.0722304	no
XLOC_004532	XLOC_004532	RCOR2	chr11:63678692-63684316	Ctrls	10KD	OK	28.6064	18.8343	-0.602974	-2.2286	0.00695	0.0722304	no
XLOC_008748	XLOC_008748	PSKH1	chr16:67927174-67965778	Ctrls	10KD	OK	1.8527	3.67017	0.986221	2.28453	0.007	0.0724395	no
XLOC_011283	XLOC_011283	MCOLN1	chr19:7587495-7598895	Ctrls	10KD	OK	4.71622	8.54077	0.856735	2.11532	0.007	0.0724395	no
XLOC_012141	XLOC_012141	SLC25A23	chr19:6440074-6459781	Ctrls	10KD	OK	2.25634	3.99826	0.825387	2.31209	0.007	0.0724395	no
XLOC_019407	XLOC_019407	SCGN	chr6:25652428-25702008	Ctrls	10KD	OK	36.4437	54.9319	0.591975	2.23404	0.007	0.0724395	no
XLOC_009190	XLOC_009190	FAM192A	chr16:57186377-57219976	Ctrls	10KD	OK	24.6927	16.5463	-0.577579	-2.22018	0.007	0.0724395	no
XLOC_009168	XLOC_009168	CBLN1	chr16:49311828-49315742	Ctrls	10KD	OK	27.3592	17.6768	-0.630173	-2.26797	0.007	0.0724395	no
XLOC_002916	XLOC_002916	DPYSL4	chr10:134000413-134019280	Ctrls	10KD	OK	0.185134	0.699134	1.917	2.53168	0.00705	0.0726984	no
XLOC_010076	XLOC_010076	ANKFY1	chr17:4066664-4167274	Ctrls	10KD	OK	6.33457	9.57368	0.595827	2.21589	0.00705	0.0726984	no
XLOC_012988	XLOC_012988	SOCS5	chr2:46926098-46989927	Ctrls	10KD	OK	9.91017	14.9212	0.590387	2.1968	0.00705	0.0726984	no
XLOC_004063	XLOC_004063	PHLDB1	chr11:118477212-118528748	Ctrls	10KD	OK	12.3959	18.4257	0.571854	2.20833	0.00705	0.0726984	no
XLOC_000643	XLOC_000643	SLC22A15	chr1:116519118-116612675	Ctrls	10KD	OK	0.613566	0.249117	-1.3004	-2.44416	0.00705	0.0726984	no
XLOC_009555	XLOC_009555	KSR1	chr17:25799035-25950718	Ctrls	10KD	OK	1.96199	3.44496	0.81217	2.28117	0.0071	0.072904	no
XLOC_008482	XLOC_008482	MKL2	chr16:14165195-14360630	Ctrls	10KD	OK	2.80686	4.39052	0.645434	2.24932	0.0071	0.072904	no
XLOC_008933	XLOC_008933	ZNF598	chr16:2047652-2059822	Ctrls	10KD	OK	21.2358	31.8718	0.585785	2.24182	0.0071	0.072904	no
XLOC_000354	XLOC_000354	PTPRF	chr1:43996546-44089343	Ctrls	10KD	OK	35.5968	51.415	0.530442	2.17165	0.0071	0.072904	no
XLOC_005319	XLOC_005319	SNRPF	chr12:96252708-96260238	Ctrls	10KD	OK	171.253	116.589	-0.554693	-2.2548	0.0071	0.072904	no
XLOC_000456	XLOC_000456	PGM1	chr1:64058946-64125916	Ctrls	10KD	OK	16.8704	10.7508	-0.65005	-2.20706	0.0071	0.072904	no
XLOC_017650	XLOC_017650	ADAD1	chr4:123300120-123350947	Ctrls	10KD	OK	1.75459	3.63281	1.04996	2.31064	0.00715	0.0731079	no
XLOC_014379	XLOC_014379	MSL3P1	chr2:234774089-234777055	Ctrls	10KD	OK	3.44833	6.16852	0.839027	2.22344	0.00715	0.0731079	no
XLOC_004543	XLOC_004543	MAP4K2	chr11:64556608-64570713	Ctrls	10KD	OK	5.15153	8.46549	0.716592	2.26768	0.00715	0.0731079	no
XLOC_009625	XLOC_009625	AP2B1	chr17:33914281-34053436	Ctrls	10KD	OK	18.02	26.2611	0.543333	2.20355	0.00715	0.0731079	no
XLOC_010803	XLOC_010803	NDC80	chr18:2571509-2616634	Ctrls	10KD	OK	27.6406	18.5696	-0.573846	-2.22718	0.00715	0.0731079	no
XLOC_009637	XLOC_009637	MRM1	chr17:34958024-34965407	Ctrls	10KD	OK	9.51313	5.27303	-0.851288	-2.31648	0.00715	0.0731079	no
XLOC_018361	XLOC_018361	PIK3R1	chr5:67511583-67597649	Ctrls	10KD	OK	2.03966	3.37828	0.72796	2.25571	0.0072	0.07331	no
XLOC_024167	XLOC_024167	STXBP1	chr9:130374485-130454995	Ctrls	10KD	OK	4.74112	7.7669	0.712111	2.27545	0.0072	0.07331	no
XLOC_000550	XLOC_000550	LOC100996635	chr1:95975671-95981020	Ctrls	10KD	OK	26.8303	40.2304	0.58442	2.172	0.0072	0.07331	no
XLOC_013151	XLOC_013151	ANKRD36	chr2:97779232-97930257	Ctrls	10KD	OK	12.0803	17.6008	0.542983	2.23901	0.0072	0.07331	no
XLOC_005627	XLOC_005627	DUSP16	chr12:12626215-12715448	Ctrls	10KD	OK	8.46228	5.52333	-0.615507	-2.25289	0.0072	0.07331	no
XLOC_019516	XLOC_019516	MICB	chr6:31462657-31478901	Ctrls	10KD	OK	0.558942	0.201258	-1.47365	-2.50707	0.0072	0.07331	no
XLOC_008093	XLOC_008093	MYO5C	chr15:52413122-52587995	Ctrls	10KD	OK	2.97587	7.16937	1.26854	2.70502	0.00725	0.0736645	no
XLOC_015199	XLOC_015199	BRWD1-IT2	chr21:40685832-40686841	Ctrls	10KD	OK	3.14352	6.73344	1.09896	2.36305	0.00725	0.0736645	no
XLOC_014146	XLOC_014146	GALNT3	chr2:166604312-166650803	Ctrls	10KD	OK	3.27984	5.7282	0.804456	2.21709	0.00725	0.0736645	no
XLOC_024414	XLOC_024414	STOML2	chr9:35099772-35103192	Ctrls	10KD	OK	154.451	107.707	-0.520035	-2.2075	0.0073	0.0741207	no
XLOC_010121	XLOC_010121	GABARAP	chr17:7143737-7145753	Ctrls	10KD	OK	93.4177	137.926	0.562126	2.2043	0.00735	0.0745764	no
XLOC_006507	XLOC_006507	LCP1	chr13:46700057-46756459	Ctrls	10KD	OK	0.941916	1.88548	1.00126	2.35214	0.0074	0.0747708	no
XLOC_009666	XLOC_009666	GRB7	chr17:37894161-37903538	Ctrls	10KD	OK	3.59399	6.662	0.890369	2.36472	0.0074	0.0747708	no
XLOC_010885	XLOC_010885	DSG2	chr18:29078026-29136874	Ctrls	10KD	OK	1.52578	2.62513	0.782843	2.22461	0.0074	0.0747708	no
XLOC_013976	XLOC_013976	TMEM131	chr2:98372800-98612354	Ctrls	10KD	OK	9.64362	14.1395	0.55208	2.21167	0.0074	0.0747708	no
XLOC_005713	XLOC_005713	RPAP3	chr12:48055714-48099844	Ctrls	10KD	OK	25.367	17.2895	-0.553057	-2.21389	0.0074	0.0747708	no
XLOC_025149	XLOC_025149	APOOL	chrX:84258897-84363974	Ctrls	10KD	OK	4.85391	3.01691	-0.686077	-2.13061	0.0074	0.0747708	no
XLOC_012857	XLOC_012857	GRHL1	chr2:10091791-10142412	Ctrls	10KD	OK	1.64551	2.99126	0.862216	2.21482	0.00745	0.0750675	no
XLOC_000224	XLOC_000224	ARID1A	chr1:27022521-27108601	Ctrls	10KD	OK	10.4164	15.0205	0.52808	2.15313	0.00745	0.0750675	no
XLOC_006338	XLOC_006338	IPO5	chr13:98605928-98676550	Ctrls	10KD	OK	89.0881	62.0988	-0.520667	-2.23818	0.00745	0.0750675	no
XLOC_011742	XLOC_011742	EHD2	chr19:48216600-48246391	Ctrls	10KD	OK	0.596736	0.228695	-1.38367	-2.44768	0.00745	0.0750675	no
XLOC_004620	XLOC_004620	FGF19	chr11:69513005-69519106	Ctrls	10KD	OK	0.131265	0.770593	2.55349	3.24556	0.0075	0.0754147	no
XLOC_011079	XLOC_011079	SYT4	chr18:40847856-40857615	Ctrls	10KD	OK	18.4518	26.8253	0.539834	2.19218	0.0075	0.0754147	no
XLOC_006012	XLOC_006012	CORO1C	chr12:109038884-109125326	Ctrls	10KD	OK	36.5918	52.1412	0.510902	2.13477	0.0075	0.0754147	no
XLOC_009609	XLOC_009609	PSMD11	chr17:30771480-30810337	Ctrls	10KD	OK	50.4826	35.4352	-0.510604	-2.13663	0.00755	0.0758126	no
XLOC_020352	XLOC_020352	CEP162	chr6:84833959-84937353	Ctrls	10KD	OK	5.15631	3.25551	-0.663457	-2.26591	0.00755	0.0758126	no
XLOC_002607	XLOC_002607	CISD1	chr10:60028861-60049019	Ctrls	10KD	OK	18.2529	11.6382	-0.64926	-2.2101	0.0076	0.0762621	no
XLOC_014815	XLOC_014815	C20orf194	chr20:3229947-3388309	Ctrls	10KD	OK	1.31253	2.2982	0.808157	2.27034	0.00765	0.0765	no
XLOC_010637	XLOC_010637	ABCA10,ABCA5	chr17:67144147-67323323	Ctrls	10KD	OK	80.6506	56.1141	-0.523321	-2.19927	0.00765	0.0765	no
XLOC_013870	XLOC_013870	SNRPG	chr2:70508505-70520869	Ctrls	10KD	OK	376.897	261.801	-0.525698	-2.18317	0.00765	0.0765	no
XLOC_001796	XLOC_001796	GSTM3	chr1:110276553-110283660	Ctrls	10KD	OK	28.2757	19.5566	-0.531908	-2.17451	0.00765	0.0765	no
XLOC_002300	XLOC_002300	ANGEL2	chr1:213165523-213189168	Ctrls	10KD	OK	18.4443	12.4616	-0.565679	-2.18161	0.00765	0.0765	no
XLOC_018744	XLOC_018744	UNC5A	chr5:176237559-176326333	Ctrls	10KD	OK	5.18909	8.3693	0.689627	2.22147	0.0077	0.0767889	no
XLOC_010522	XLOC_010522	PHB	chr17:47481409-47492267	Ctrls	10KD	OK	137.932	96.6624	-0.512925	-2.17482	0.0077	0.0767889	no
XLOC_009599	XLOC_009599	RAB11FIP4	chr17:29718641-29865232	Ctrls	10KD	OK	23.9685	16.7951	-0.513095	-2.11237	0.0077	0.0767889	no
XLOC_017046	XLOC_017046	CCDC14	chr3:123632273-123680255	Ctrls	10KD	OK	56.2085	38.9693	-0.528452	-2.22333	0.0077	0.0767889	no
XLOC_011519	XLOC_011519	CEBPG	chr19:33864574-33873592	Ctrls	10KD	OK	64.2084	45.034	-0.511749	-2.16899	0.00775	0.0771289	no
XLOC_017127	XLOC_017127	ATR	chr3:142168076-142297668	Ctrls	10KD	OK	16.6714	11.6084	-0.522207	-2.16377	0.00775	0.0771289	no
XLOC_003349	XLOC_003349	CHST15	chr10:125767181-125853123	Ctrls	10KD	OK	1.73256	0.899212	-0.946169	-2.21158	0.00775	0.0771289	no
XLOC_024390	XLOC_024390	PTENP1	chr9:33673501-33688008	Ctrls	10KD	OK	4.01301	6.63242	0.724853	2.1422	0.0078	0.0774676	no
XLOC_014051	XLOC_014051	CLASP1	chr2:122095351-122407052	Ctrls	10KD	OK	23.1275	33.1204	0.518111	2.1918	0.0078	0.0774676	no
XLOC_018157	XLOC_018157	PPID	chr4:159630278-159644552	Ctrls	10KD	OK	31.459	20.6217	-0.609307	-2.23625	0.0078	0.0774676	no
XLOC_011346	XLOC_011346	LPPR2	chr19:11466061-11476374	Ctrls	10KD	OK	4.94449	8.63647	0.80462	2.22011	0.00785	0.0777519	no
XLOC_006907	XLOC_006907	SLIRP	chr14:78174413-78183941	Ctrls	10KD	OK	481.331	335.735	-0.519706	-2.09984	0.00785	0.0777519	no
XLOC_015530	XLOC_015530	ADRBK2	chr22:25960860-26125258	Ctrls	10KD	OK	8.17569	5.48269	-0.576457	-2.20928	0.00785	0.0777519	no
XLOC_022660	XLOC_022660	SRI	chr7:87834431-87856308	Ctrls	10KD	OK	51.8673	33.7983	-0.617874	-2.17474	0.00785	0.0777519	no
XLOC_005779	XLOC_005779	KRT5	chr12:52908358-52914243	Ctrls	10KD	OK	1.05455	2.21708	1.07203	2.2696	0.0079	0.0780876	no
XLOC_023033	XLOC_023033	SLC39A14	chr8:22224761-22291640	Ctrls	10KD	OK	48.2539	34.0255	-0.50403	-2.12595	0.0079	0.0780876	no
XLOC_007715	XLOC_007715	FAM81A	chr15:59730371-59815751	Ctrls	10KD	OK	6.23352	3.79336	-0.716571	-2.20672	0.0079	0.0780876	no
XLOC_012818	XLOC_012818	ZNF837	chr19:58878989-58892389	Ctrls	10KD	OK	0.36796	1.14669	1.63986	2.35751	0.00795	0.078422	no
XLOC_015648	XLOC_015648	XRCC6	chr22:42017166-42060052	Ctrls	10KD	OK	410.332	285.9	-0.521281	-2.16222	0.00795	0.078422	no
XLOC_007211	XLOC_007211	HEATR5A	chr14:31760993-31889788	Ctrls	10KD	OK	10.9888	7.46549	-0.557731	-2.18107	0.00795	0.078422	no
XLOC_012955	XLOC_012955	CRIM1	chr2:36583369-36778278	Ctrls	10KD	OK	9.96359	14.851	0.575826	2.19636	0.008	0.0786486	no
XLOC_002078	XLOC_002078	F11R	chr1:160965000-160991133	Ctrls	10KD	OK	26.5441	38.3734	0.531717	2.20052	0.008	0.0786486	no
XLOC_000312	XLOC_000312	NDUFS5	chr1:39491966-39500308	Ctrls	10KD	OK	398.51	280.983	-0.504136	-2.12414	0.008	0.0786486	no
XLOC_022278	XLOC_022278	SSBP1	chr7:141438120-141450288	Ctrls	10KD	OK	240.9	169.324	-0.508646	-2.12976	0.008	0.0786486	no
XLOC_023329	XLOC_023329	MAPK15	chr8:144798506-144804633	Ctrls	10KD	OK	1.00521	0.391279	-1.36123	-2.37707	0.008	0.0786486	no
XLOC_013942	XLOC_013942	CD8B	chr2:87042459-87122165	Ctrls	10KD	OK	18.0309	7.79782	-1.20933	-2.15052	0.00805	0.0790868	no
XLOC_006040	XLOC_006040	HECTD4	chr12:112597991-112819896	Ctrls	10KD	OK	10.102	14.5155	0.522959	2.01768	0.00815	0.0799612	no
XLOC_024786	XLOC_024786	SDCCAG3	chr9:139296373-139318213	Ctrls	10KD	OK	20.076	11.249	-0.835677	-2.21599	0.00815	0.0799612	no
XLOC_020050	XLOC_020050	HIST1H4H	chr6:26285353-26285727	Ctrls	10KD	OK	1423.31	993.498	-0.518657	-2.21143	0.0082	0.0802894	no
XLOC_001536	XLOC_001536	C1orf109	chr1:38147241-38156192	Ctrls	10KD	OK	34.2901	22.917	-0.581374	-2.21801	0.0082	0.0802894	no
XLOC_022056	XLOC_022056	DBF4	chr7:87463813-87538856	Ctrls	10KD	OK	25.4901	16.7569	-0.605182	-2.12236	0.0082	0.0802894	no
XLOC_024286	XLOC_024286	C9orf169	chr9:140119086-140120763	Ctrls	10KD	OK	0.369823	1.16662	1.65743	2.65568	0.00825	0.0804002	no
XLOC_004446	XLOC_004446	UBE2L6	chr11:57319127-57335803	Ctrls	10KD	OK	1.16352	2.61096	1.16609	2.33609	0.00825	0.0804002	no
XLOC_014665	XLOC_014665	SLC12A5	chr20:44650328-44688789	Ctrls	10KD	OK	0.665219	1.28004	0.944289	2.22418	0.00825	0.0804002	no
XLOC_013700	XLOC_013700	HS1BP3	chr2:20817563-20850864	Ctrls	10KD	OK	4.1181	7.05582	0.776836	2.23567	0.00825	0.0804002	no
XLOC_012597	XLOC_012597	NAPA	chr19:47987538-48018515	Ctrls	10KD	OK	30.0558	44.9627	0.581084	2.1606	0.00825	0.0804002	no
XLOC_015617	XLOC_015617	TOMM22	chr22:39077953-39080766	Ctrls	10KD	OK	129.347	90.0794	-0.521982	-2.17522	0.00825	0.0804002	no
XLOC_022943	XLOC_022943	LMBR1	chr7:156473569-156685902	Ctrls	10KD	OK	25.6295	17.6705	-0.53646	-2.15077	0.00825	0.0804002	no
XLOC_023997	XLOC_023997	RMI1	chr9:86595636-86618987	Ctrls	10KD	OK	8.72028	13.7785	0.659976	2.31059	0.0083	0.0807793	no
XLOC_006371	XLOC_006371	ARHGEF7	chr13:111767623-111958081	Ctrls	10KD	OK	10.9093	15.9308	0.546262	2.09782	0.0083	0.0807793	no
XLOC_012811	XLOC_012811	ZNF256	chr19:58452200-58459077	Ctrls	10KD	OK	0.966228	2.01467	1.06011	2.29784	0.00835	0.080995	no
XLOC_005828	XLOC_005828	SARNP	chr12:56137063-56211540	Ctrls	10KD	OK	66.4389	43.6243	-0.606898	-2.12283	0.00835	0.080995	no
XLOC_005073	XLOC_005073	PDZRN4	chr12:41582249-41968392	Ctrls	10KD	OK	2.0421	1.10124	-0.890921	-2.20263	0.00835	0.080995	no
XLOC_023599	XLOC_023599	SBSPON	chr8:73976777-74005507	Ctrls	10KD	OK	0.878233	0.380362	-1.20723	-2.32923	0.00835	0.080995	no
XLOC_003965	XLOC_003965	NAALAD2	chr11:89867817-89925779	Ctrls	10KD	OK	0.505855	0.202593	-1.32014	-2.3551	0.00835	0.080995	no
XLOC_013023	XLOC_013023	OTX1	chr2:63277191-63284966	Ctrls	10KD	OK	0.183196	0.554628	1.59813	2.41686	0.0084	0.0813174	no
XLOC_022695	XLOC_022695	BAIAP2L1	chr7:97910978-98030427	Ctrls	10KD	OK	10.9449	17.9446	0.713297	2.22834	0.0084	0.0813174	no
XLOC_018439	XLOC_018439	POLR3G	chr5:89770680-89810369	Ctrls	10KD	OK	9.76151	6.08922	-0.680848	-2.26669	0.0084	0.0813174	no
XLOC_017966	XLOC_017966	CDKL2	chr4:76501703-76555721	Ctrls	10KD	OK	0.435258	0.921665	1.08237	2.28939	0.00845	0.081747	no
XLOC_018416	XLOC_018416	THBS4	chr5:79331169-79379488	Ctrls	10KD	OK	1.53335	2.73724	0.83603	2.16977	0.0085	0.0821215	no
XLOC_024445	XLOC_024445	CNTNAP3	chr9:39072763-39288300	Ctrls	10KD	OK	4.76074	7.4223	0.640681	2.18326	0.0085	0.0821215	no
XLOC_019045	XLOC_019045	LINC01023	chr5:108063525-108063962	Ctrls	10KD	OK	3.518	9.10112	1.37129	2.41828	0.00855	0.0823858	no
XLOC_008110	XLOC_008110	LOC145783	chr15:57178367-57210697	Ctrls	10KD	OK	1.73801	3.27296	0.91316	2.26404	0.00855	0.0823858	no
XLOC_021780	XLOC_021780	PSMG3-AS1	chr7:1609708-1629261	Ctrls	10KD	OK	1.52095	2.68786	0.821483	2.19729	0.00855	0.0823858	no
XLOC_022193	XLOC_022193	LSM8	chr7:117824085-117844093	Ctrls	10KD	OK	12.1308	8.38591	-0.53263	-2.19582	0.00855	0.0823858	no
XLOC_004364	XLOC_004364	LMO2	chr11:33880122-33913836	Ctrls	10KD	OK	0.17024	0.792353	2.21857	2.72221	0.0086	0.0827032	no
XLOC_007429	XLOC_007429	CLMN	chr14:95648275-95786245	Ctrls	10KD	OK	0.412154	0.755524	0.874294	2.22176	0.0086	0.0827032	no
XLOC_017205	XLOC_017205	RPL22L1	chr3:170582664-170588045	Ctrls	10KD	OK	8.57127	4.85388	-0.820369	-2.22929	0.0086	0.0827032	no
XLOC_022410	XLOC_022410	ACTB	chr7:5566778-5570232	Ctrls	10KD	OK	750.844	1118.42	0.574883	2.14034	0.00865	0.0829647	no
XLOC_019391	XLOC_019391	KDM1B	chr6:18155618-18224084	Ctrls	10KD	OK	11.6467	17.308	0.571525	2.18063	0.00865	0.0829647	no
XLOC_000318	XLOC_000318	CAP1	chr1:40506254-40538321	Ctrls	10KD	OK	85.4039	60.5698	-0.495704	-2.10075	0.00865	0.0829647	no
XLOC_003364	XLOC_003364	C10orf90	chr10:128113573-128210010	Ctrls	10KD	OK	1.59317	0.7921	-1.00815	-2.24017	0.00865	0.0829647	no
XLOC_009676	XLOC_009676	RAPGEFL1	chr17:38334241-38351906	Ctrls	10KD	OK	8.45498	13.0036	0.621034	2.1794	0.0087	0.0833893	no
XLOC_007287	XLOC_007287	C14orf37	chr14:58470807-58618847	Ctrls	10KD	OK	0.157447	0.425326	1.4337	2.42639	0.00875	0.0835384	no
XLOC_009429	XLOC_009429	SLC16A13	chr17:6939393-6943440	Ctrls	10KD	OK	0.567972	1.45456	1.35669	2.34348	0.00875	0.0835384	no
XLOC_024727	XLOC_024727	CRAT	chr9:131857072-131873070	Ctrls	10KD	OK	0.327402	0.780113	1.25262	2.31008	0.00875	0.0835384	no
XLOC_024885	XLOC_024885	WWC3	chrX:9983794-10112518	Ctrls	10KD	OK	2.01952	3.38866	0.746703	2.22226	0.00875	0.0835384	no
XLOC_006105	XLOC_006105	MPHOSPH9	chr12:123640942-123717785	Ctrls	10KD	OK	63.8749	45.5093	-0.489087	-2.10421	0.00875	0.0835384	no
XLOC_000894	XLOC_000894	UCK2	chr1:165796731-165880855	Ctrls	10KD	OK	40.2435	28.3507	-0.505373	-2.08201	0.00875	0.0835384	no
XLOC_007668	XLOC_007668	SORD	chr15:45315301-45367287	Ctrls	10KD	OK	17.1087	25.2806	0.563298	2.14077	0.0088	0.0839056	no
XLOC_022453	XLOC_022453	CDCA7L	chr7:21582832-21985542	Ctrls	10KD	OK	56.8656	40.0522	-0.505674	-2.11386	0.0088	0.0839056	no
XLOC_007980	XLOC_007980	OTUD7A	chr15:31775328-31947542	Ctrls	10KD	OK	1.10791	2.22603	1.00664	2.24596	0.00885	0.0841068	no
XLOC_023409	XLOC_023409	SOX7	chr8:10581277-10588084	Ctrls	10KD	OK	3.1173	5.37608	0.786261	2.17907	0.00885	0.0841068	no
XLOC_002292	XLOC_002292	NEK2	chr1:211831598-211848972	Ctrls	10KD	OK	35.4918	23.9731	-0.566069	-2.17257	0.00885	0.0841068	no
XLOC_004468	XLOC_004468	PATL1	chr11:59404191-59436511	Ctrls	10KD	OK	6.98919	4.42284	-0.660153	-2.16836	0.00885	0.0841068	no
XLOC_009951	XLOC_009951	SPHK1	chr17:74380689-74383941	Ctrls	10KD	OK	2.63136	1.20944	-1.12147	-2.24221	0.00885	0.0841068	no
XLOC_000654	XLOC_000654	FAM46C	chr1:118148603-118171011	Ctrls	10KD	OK	0.428984	0.885063	1.04486	2.26262	0.0089	0.0844716	no
XLOC_011777	XLOC_011777	FTL	chr19:49468565-49470136	Ctrls	10KD	OK	139.751	201.397	0.527184	2.16841	0.0089	0.0844716	no
XLOC_019921	XLOC_019921	TMEM181	chr6:158957467-159056467	Ctrls	10KD	OK	41.5331	29.3559	-0.500612	-2.12118	0.00895	0.08467	no
XLOC_009651	XLOC_009651	PSMB3	chr17:36908965-36920484	Ctrls	10KD	OK	322.87	226.907	-0.50885	-2.13724	0.00895	0.08467	no
XLOC_014919	XLOC_014919	DUSP15	chr20:30448869-30458479	Ctrls	10KD	OK	56.147	37.0823	-0.598477	-2.08836	0.00895	0.08467	no
XLOC_013426	XLOC_013426	NABP1	chr2:192542797-192553248	Ctrls	10KD	OK	10.4818	6.78137	-0.628239	-2.15028	0.00895	0.08467	no
XLOC_023034	XLOC_023034	PPP3CC	chr8:22298482-22398657	Ctrls	10KD	OK	8.01139	4.74871	-0.754517	-2.17141	0.00895	0.08467	no
XLOC_022597	XLOC_022597	SBDS	chr7:66452689-66460588	Ctrls	10KD	OK	64.7163	44.6035	-0.536971	-2.16411	0.009	0.0850325	no
XLOC_023674	XLOC_023674	NIPAL2	chr8:99204386-99306621	Ctrls	10KD	OK	10.4594	6.22857	-0.747825	-2.20047	0.009	0.0850325	no
XLOC_009522	XLOC_009522	FLJ35934	chr17:18314472-18317702	Ctrls	10KD	OK	0.989492	2.19914	1.15218	2.29629	0.00905	0.0853386	no
XLOC_022180	XLOC_022180	FOXP2	chr7:113726364-114333827	Ctrls	10KD	OK	4.63636	7.32203	0.659251	2.15051	0.00905	0.0853386	no
XLOC_013380	XLOC_013380	HOXD10	chr2:176981491-176984670	Ctrls	10KD	OK	12.1064	18.9914	0.649576	2.16533	0.00905	0.0853386	no
XLOC_004745	XLOC_004745	DCUN1D5	chr11:102921412-102962944	Ctrls	10KD	OK	10.8786	7.54315	-0.528248	-2.19051	0.0091	0.0856436	no
XLOC_022920	XLOC_022920	ATG9B	chr7:150688143-150721586	Ctrls	10KD	OK	0.384088	0.134236	-1.51667	-2.38481	0.0091	0.0856436	no
XLOC_010839	XLOC_010839	GNAL	chr18:11689013-11908796	Ctrls	10KD	OK	2.45897	0.796097	-1.62704	-2.28123	0.0091	0.0856436	no
XLOC_023774	XLOC_023774	ARC	chr8:143692404-143695833	Ctrls	10KD	OK	6.12048	10.1545	0.730409	2.18516	0.00915	0.0860585	no
XLOC_012776	XLOC_012776	COX6B2	chr19:55861069-55866182	Ctrls	10KD	OK	0.344279	0.948642	1.46229	2.47679	0.0092	0.08625	no
XLOC_007354	XLOC_007354	NPC2	chr14:74946642-74960084	Ctrls	10KD	OK	20.7218	33.6847	0.700942	2.15483	0.0092	0.08625	no
XLOC_016187	XLOC_016187	TCTA	chr3:49449638-49453909	Ctrls	10KD	OK	13.1056	20.2006	0.62422	2.16182	0.0092	0.08625	no
XLOC_011202	XLOC_011202	DAZAP1	chr19:1407567-1435686	Ctrls	10KD	OK	99.7094	70.7097	-0.495822	-2.09368	0.0092	0.08625	no
XLOC_000317	XLOC_000317	MFSD2A	chr1:40420783-40435640	Ctrls	10KD	OK	30.7609	20.5784	-0.579967	-2.13034	0.0092	0.08625	no
XLOC_015186	XLOC_015186	DOPEY2	chr21:37536838-37666572	Ctrls	10KD	OK	2.68531	4.22166	0.652719	2.17418	0.00925	0.0866071	no
XLOC_023486	XLOC_023486	ZNF395	chr8:28203101-28243977	Ctrls	10KD	OK	25.6535	17.8088	-0.526563	-2.12068	0.00925	0.0866071	no
XLOC_007634	XLOC_007634	CHP1	chr15:41523436-41574083	Ctrls	10KD	OK	14.0993	20.9929	0.574272	2.13719	0.0093	0.0868517	no
XLOC_021913	XLOC_021913	MRPL32	chr7:42971938-42977453	Ctrls	10KD	OK	67.7738	45.6607	-0.569775	-2.13858	0.0093	0.0868517	no
XLOC_005933	XLOC_005933	CCDC59	chr12:82746082-82873016	Ctrls	10KD	OK	43.0844	28.0404	-0.619658	-2.14262	0.0093	0.0868517	no
XLOC_008346	XLOC_008346	PDIA2	chr16:333117-337209	Ctrls	10KD	OK	0.720904	0.247115	-1.54462	-2.44678	0.0093	0.0868517	no
XLOC_002727	XLOC_002727	IFIT2	chr10:91061705-91069033	Ctrls	10KD	OK	0.26948	0.624379	1.21224	2.26388	0.00935	0.0869837	no
XLOC_018911	XLOC_018911	ARL15	chr5:53180613-53606403	Ctrls	10KD	OK	16.6718	24.9946	0.584203	2.12428	0.00935	0.0869837	no
XLOC_020048	XLOC_020048	HIST1H3F	chr6:26250369-26250835	Ctrls	10KD	OK	1959.77	1377.59	-0.50854	-2.17088	0.00935	0.0869837	no
XLOC_001298	XLOC_001298	RPL22	chr1:6245079-6259679	Ctrls	10KD	OK	830.871	572.508	-0.537329	-2.17494	0.00935	0.0869837	no
XLOC_016928	XLOC_016928	PSMD6	chr3:63989697-64009686	Ctrls	10KD	OK	55.4555	38.1508	-0.539618	-2.07531	0.00935	0.0869837	no
XLOC_007341	XLOC_007341	LOC101928075	chr14:71075514-71108015	Ctrls	10KD	OK	0.95335	0.414162	-1.20281	-2.2795	0.00935	0.0869837	no
XLOC_011355	XLOC_011355	ZNF439	chr19:11976843-11980306	Ctrls	10KD	OK	0.0536101	0.623522	3.53986	4.2395	0.0094	0.0871146	no
XLOC_016498	XLOC_016498	LOC646903	chr3:149689065-149691029	Ctrls	10KD	OK	3.0277	5.68546	0.909058	2.19298	0.0094	0.0871146	no
XLOC_012228	XLOC_012228	ZNF823	chr19:11832079-11849760	Ctrls	10KD	OK	1.51316	2.81441	0.895265	2.24675	0.0094	0.0871146	no
XLOC_009028	XLOC_009028	KIAA0430	chr16:15688225-15737023	Ctrls	10KD	OK	4.53687	7.31471	0.689103	1.96357	0.0094	0.0871146	no
XLOC_010997	XLOC_010997	YES1	chr18:721591-812327	Ctrls	10KD	OK	18.1026	12.3377	-0.55312	-2.16047	0.0094	0.0871146	no
XLOC_014205	XLOC_014205	FRZB	chr2:183698004-183731498	Ctrls	10KD	OK	0.503013	0.134343	-1.90468	-2.65954	0.0094	0.0871146	no
XLOC_013283	XLOC_013283	GPR39	chr2:133174146-133429070	Ctrls	10KD	OK	0.152888	0.656137	2.10152	2.91731	0.00945	0.087411	no
XLOC_016711	XLOC_016711	SH3BP5	chr3:15295690-15382901	Ctrls	10KD	OK	0.871081	1.89236	1.11931	2.22043	0.00945	0.087411	no
XLOC_014308	XLOC_014308	ZNF142	chr2:219502639-219524355	Ctrls	10KD	OK	4.87381	7.30102	0.583046	2.08781	0.00945	0.087411	no
XLOC_008017	XLOC_008017	C15orf52	chr15:40623652-40633168	Ctrls	10KD	OK	0.25805	0.56513	1.13093	2.22788	0.0095	0.0878177	no
XLOC_013131	XLOC_013131	GGT8P	chr2:91963367-91970153	Ctrls	10KD	OK	0.115062	0.407407	1.82407	2.57484	0.00955	0.0880003	no
XLOC_005625	XLOC_005625	MANSC1	chr12:12482217-12503169	Ctrls	10KD	OK	2.84445	5.09642	0.841332	2.20902	0.00955	0.0880003	no
XLOC_006751	XLOC_006751	PSMA6	chr14:35747763-35786685	Ctrls	10KD	OK	272.808	193.013	-0.499192	-2.13932	0.00955	0.0880003	no
XLOC_001556	XLOC_001556	TRIT1	chr1:40306705-40349177	Ctrls	10KD	OK	36.597	25.2555	-0.535129	-2.10823	0.00955	0.0880003	no
XLOC_001105	XLOC_001105	RRP15	chr1:218458628-218511325	Ctrls	10KD	OK	13.8241	9.45605	-0.547877	-2.19012	0.00955	0.0880003	no
XLOC_005401	XLOC_005401	OAS1	chr12:113344738-113357712	Ctrls	10KD	OK	10.8622	17.4043	0.680135	2.14976	0.0096	0.0883491	no
XLOC_006824	XLOC_006824	SNAPC1	chr14:62229074-62263146	Ctrls	10KD	OK	21.9038	14.7136	-0.574027	-2.0975	0.0096	0.0883491	no
XLOC_003608	XLOC_003608	CD82	chr11:44587140-44641315	Ctrls	10KD	OK	1.24785	2.62696	1.07395	2.20673	0.00965	0.0886411	no
XLOC_001731	XLOC_001731	CCBL2,RBMXL1	chr1:89401455-89458643	Ctrls	10KD	OK	32.3053	21.2945	-0.601288	-2.10928	0.00965	0.0886411	no
XLOC_000121	XLOC_000121	PDPN	chr1:13910251-13944452	Ctrls	10KD	OK	4.80292	2.78013	-0.788761	-2.10646	0.00965	0.0886411	no
XLOC_020350	XLOC_020350	ME1	chr6:83920109-84140938	Ctrls	10KD	OK	14.3811	21.283	0.565525	2.16509	0.0097	0.088988	no
XLOC_019171	XLOC_019171	NR3C1	chr5:142657495-142815077	Ctrls	10KD	OK	20.4524	28.9846	0.503015	2.10018	0.0097	0.088988	no
XLOC_005959	XLOC_005959	CEP83	chr12:94702055-94853764	Ctrls	10KD	OK	13.6329	9.19596	-0.568022	-2.10598	0.00975	0.0893904	no
XLOC_014734	XLOC_014734	CDH4	chr20:59827481-60515673	Ctrls	10KD	OK	1.23286	2.16887	0.81493	2.22709	0.0098	0.0897357	no
XLOC_020253	XLOC_020253	DNPH1	chr6:43193366-43197211	Ctrls	10KD	OK	50.554	30.8465	-0.712719	-2.1	0.0098	0.0897357	no
XLOC_008362	XLOC_008362	RHBDL1	chr16:725665-728268	Ctrls	10KD	OK	1.05418	2.55822	1.27901	2.42813	0.00985	0.089967	no
XLOC_011445	XLOC_011445	KCNN1	chr19:18062110-18109930	Ctrls	10KD	OK	0.499417	1.12992	1.1779	2.25025	0.00985	0.089967	no
XLOC_024308	XLOC_024308	KIAA0020	chr9:2804154-2844130	Ctrls	10KD	OK	42.8245	29.9021	-0.518193	-2.12385	0.00985	0.089967	no
XLOC_023273	XLOC_023273	TBC1D31	chr8:124084919-124164392	Ctrls	10KD	OK	14.2976	9.66253	-0.5653	-2.09972	0.00985	0.089967	no
XLOC_013959	XLOC_013959	ADRA2B	chr2:96778622-96781984	Ctrls	10KD	OK	0.426343	0.96981	1.18569	2.30892	0.0099	0.0901408	no
XLOC_025204	XLOC_025204	FRMPD3	chrX:106756212-106848474	Ctrls	10KD	OK	0.410962	0.795114	0.952157	2.19752	0.0099	0.0901408	no
XLOC_015075	XLOC_015075	TAF4	chr20:60549853-60640866	Ctrls	10KD	OK	5.48309	8.77082	0.677722	2.16871	0.0099	0.0901408	no
XLOC_014960	XLOC_014960	SOGA1	chr20:35405844-35492087	Ctrls	10KD	OK	10.2868	14.921	0.53655	2.02414	0.0099	0.0901408	no
XLOC_018049	XLOC_018049	PPA2	chr4:106290233-106395227	Ctrls	10KD	OK	25.8131	17.0473	-0.59856	-2.08852	0.0099	0.0901408	no
XLOC_008664	XLOC_008664	MMP2	chr16:55513080-55540586	Ctrls	10KD	OK	0.986133	1.92739	0.966796	2.22494	0.00995	0.0904828	no
XLOC_010279	XLOC_010279	COPRS	chr17:30178883-30186326	Ctrls	10KD	OK	64.0077	42.9371	-0.576021	-2.11933	0.00995	0.0904828	no
XLOC_008663	XLOC_008663	IRX6	chr16:55358470-55364672	Ctrls	10KD	OK	0.0733022	0.49889	2.76679	3.0552	0.01	0.0907107	no
XLOC_019369	XLOC_019369	PAK1IP1	chr6:10695187-10709970	Ctrls	10KD	OK	43.0738	29.2056	-0.560566	-2.15703	0.01	0.0907107	no
XLOC_003532	XLOC_003532	NUCB2	chr11:17298285-17353070	Ctrls	10KD	OK	23.8602	15.8818	-0.587236	-2.16157	0.01	0.0907107	no
XLOC_002367	XLOC_002367	FAM89A	chr1:231154703-231175995	Ctrls	10KD	OK	9.66134	5.33831	-0.855841	-2.0655	0.01	0.0907107	no
XLOC_023366	XLOC_023366	LOC100287015	chr8:6261076-6264069	Ctrls	10KD	OK	2.68131	4.93751	0.880848	2.22306	0.01005	0.0911075	no
XLOC_010827	XLOC_010827	ANKRD12	chr18:9136750-9285983	Ctrls	10KD	OK	5.12375	7.34495	0.519552	2.10934	0.0101	0.0913899	no
XLOC_010153	XLOC_010153	MYH10	chr17:8377522-8534079	Ctrls	10KD	OK	11.9032	8.30199	-0.519822	-2.10697	0.0101	0.0913899	no
XLOC_018055	XLOC_018055	LEF1	chr4:108968700-109097586	Ctrls	10KD	OK	9.60892	6.05418	-0.666443	-2.14875	0.0101	0.0913899	no
XLOC_015542	XLOC_015542	CCDC117	chr22:29168661-29185289	Ctrls	10KD	OK	37.6031	26.551	-0.502086	-2.04778	0.01015	0.0917853	no
XLOC_017007	XLOC_017007	LOC101929717	chr3:112861196-112886578	Ctrls	10KD	OK	0.221506	0.594982	1.4255	2.31808	0.0102	0.0919517	no
XLOC_014770	XLOC_014770	ABHD16B	chr20:62492565-62494341	Ctrls	10KD	OK	3.95368	7.64878	0.952034	2.16434	0.0102	0.0919517	no
XLOC_024013	XLOC_024013	C9orf47,S1PR3	chr9:91605777-91620069	Ctrls	10KD	OK	1.35472	2.41697	0.835208	2.10158	0.0102	0.0919517	no
XLOC_020068	XLOC_020068	HIST1H2AM	chr6:27860476-27860963	Ctrls	10KD	OK	1030.52	727.825	-0.501711	-2.10897	0.0102	0.0919517	no
XLOC_005001	XLOC_005001	DDX47	chr12:12966279-12982915	Ctrls	10KD	OK	46.0745	31.7288	-0.538176	-2.09966	0.0102	0.0919517	no
XLOC_018457	XLOC_018457	LOC100289230	chr5:98264837-98266713	Ctrls	10KD	OK	3.75483	6.88008	0.873677	2.12728	0.01025	0.092231	no
XLOC_011428	XLOC_011428	BABAM1	chr19:17378184-17390162	Ctrls	10KD	OK	41.2068	27.8052	-0.567527	-2.09296	0.01025	0.092231	no
XLOC_017694	XLOC_017694	DCLK2	chr4:150999425-151178608	Ctrls	10KD	OK	0.975917	0.460022	-1.08506	-2.09168	0.01025	0.092231	no
XLOC_004193	XLOC_004193	KCNQ1OT1	chr11:2466220-2870340	Ctrls	10KD	OK	1.98875	2.79159	0.489224	2.07215	0.0103	0.0925093	no
XLOC_022188	XLOC_022188	CAPZA2	chr7:116502562-116559313	Ctrls	10KD	OK	82.5479	58.0126	-0.508866	-2.13181	0.0103	0.0925093	no
XLOC_001486	XLOC_001486	NKAIN1	chr1:31652591-31712734	Ctrls	10KD	OK	1.2605	0.575431	-1.13128	-2.23678	0.0103	0.0925093	no
XLOC_010821	XLOC_010821	ARHGAP28	chr18:6834431-6915712	Ctrls	10KD	OK	0.239858	0.523095	1.12489	2.22978	0.01035	0.0927865	no
XLOC_001465	XLOC_001465	PTAFR	chr1:28473676-28520447	Ctrls	10KD	OK	1.13489	0.568436	-0.997483	-2.14011	0.01035	0.0927865	no
XLOC_015009	XLOC_015009	TNNC2	chr20:44451854-44455953	Ctrls	10KD	OK	1.49151	0.346559	-2.1056	-2.7304	0.01035	0.0927865	no
XLOC_018101	XLOC_018101	PGRMC2	chr4:129190391-129209984	Ctrls	10KD	OK	8.3974	12.8768	0.616764	2.14853	0.01045	0.0933953	no
XLOC_008421	XLOC_008421	SRRM2	chr16:2787076-2821413	Ctrls	10KD	OK	21.379	29.837	0.480908	2.05378	0.01045	0.0933953	no
XLOC_001135	XLOC_001135	ADCK3	chr1:227127937-227175246	Ctrls	10KD	OK	19.9358	13.358	-0.577658	-2.10543	0.01045	0.0933953	no
XLOC_012642	XLOC_012642	PIH1D1	chr19:49949549-49955115	Ctrls	10KD	OK	40.9213	26.9328	-0.60349	-2.169	0.01045	0.0933953	no
XLOC_011094	XLOC_011094	IER3IP1	chr18:44681389-44702745	Ctrls	10KD	OK	35.5241	23.1444	-0.618133	-2.14078	0.01045	0.0933953	no
XLOC_017456	XLOC_017456	GABRB1	chr4:47033294-47428447	Ctrls	10KD	OK	0.588331	1.31235	1.15745	2.25035	0.0105	0.0934976	no
XLOC_022552	XLOC_022552	NACAD	chr7:45120035-45128493	Ctrls	10KD	OK	0.426866	0.89114	1.06187	2.18544	0.0105	0.0934976	no
XLOC_021938	XLOC_021938	UPP1	chr7:48128199-48148330	Ctrls	10KD	OK	3.53822	6.62961	0.9059	2.14842	0.0105	0.0934976	no
XLOC_004609	XLOC_004609	UNC93B1	chr11:67758570-67771595	Ctrls	10KD	OK	4.92655	8.69741	0.820007	2.24389	0.0105	0.0934976	no
XLOC_007997	XLOC_007997	GOLGA8B	chr15:34817483-34875771	Ctrls	10KD	OK	10.088	14.8994	0.562617	2.12073	0.0105	0.0934976	no
XLOC_004839	XLOC_004839	HSPA8	chr11:122928199-122933043	Ctrls	10KD	OK	1317.62	873.218	-0.593521	-2.04997	0.0105	0.0934976	no
XLOC_019986	XLOC_019986	LY86-AS1	chr6:6346697-6655216	Ctrls	10KD	OK	0.0836112	0.532954	2.67224	3.04863	0.01055	0.0935991	no
XLOC_013184	XLOC_013184	POU3F3	chr2:105471968-105473471	Ctrls	10KD	OK	0.910718	2.31483	1.34583	2.48183	0.01055	0.0935991	no
XLOC_022499	XLOC_022499	PDE1C	chr7:31790792-32339016	Ctrls	10KD	OK	2.86192	4.72484	0.72328	2.13478	0.01055	0.0935991	no
XLOC_006570	XLOC_006570	RNF219	chr13:78628989-79233314	Ctrls	10KD	OK	19.4635	12.7318	-0.612332	-2.1459	0.01055	0.0935991	no
XLOC_022800	XLOC_022800	CADPS2	chr7:121958477-122526813	Ctrls	10KD	OK	1.33277	0.725073	-0.87823	-2.13363	0.01055	0.0935991	no
XLOC_009856	XLOC_009856	TBX2	chr17:59477256-59486827	Ctrls	10KD	OK	0.532573	0.174221	-1.61206	-2.27025	0.01055	0.0935991	no
XLOC_015833	XLOC_015833	GAL3ST1	chr22:30950623-30960876	Ctrls	10KD	OK	1.71393	3.62794	1.08184	2.33487	0.0106	0.0936999	no
XLOC_014777	XLOC_014777	LINC00176	chr20:62665696-62671315	Ctrls	10KD	OK	2.04612	3.47661	0.764788	2.11126	0.0106	0.0936999	no
XLOC_009639	XLOC_009639	AATF	chr17:35306174-35414171	Ctrls	10KD	OK	70.4458	49.9816	-0.495116	-2.0773	0.0106	0.0936999	no
XLOC_018287	XLOC_018287	TARS	chr5:33440801-33468196	Ctrls	10KD	OK	104.214	73.9232	-0.495452	-2.10777	0.0106	0.0936999	no
XLOC_001574	XLOC_001574	EBNA1BP2	chr1:43629844-43720029	Ctrls	10KD	OK	90.9655	61.8106	-0.557466	-2.12337	0.0106	0.0936999	no
XLOC_023247	XLOC_023247	CTHRC1	chr8:104383742-104395232	Ctrls	10KD	OK	23.2032	14.2669	-0.701656	-2.09969	0.0106	0.0936999	no
XLOC_020058	XLOC_020058	ZNF204P	chr6:27325601-27343153	Ctrls	10KD	OK	1.22187	2.24286	0.876249	2.16517	0.01065	0.0939706	no
XLOC_023546	XLOC_023546	LYPLA1	chr8:54958926-55014577	Ctrls	10KD	OK	64.0507	44.9217	-0.5118	-2.07229	0.01065	0.0939706	no
XLOC_010648	XLOC_010648	CDC42EP4	chr17:71279762-71308143	Ctrls	10KD	OK	10.2271	6.38329	-0.680028	-2.11202	0.01065	0.0939706	no
XLOC_015345	XLOC_015345	ATP5O	chr21:35275756-35288158	Ctrls	10KD	OK	359.604	256.164	-0.489345	-2.07427	0.0107	0.0941833	no
XLOC_007417	XLOC_007417	DDX24	chr14:94517267-94547558	Ctrls	10KD	OK	93.5321	66.3809	-0.494695	-2.11951	0.0107	0.0941833	no
XLOC_004115	XLOC_004115	CHEK1	chr11:125495030-125550793	Ctrls	10KD	OK	43.7459	30.4839	-0.521103	-2.07653	0.0107	0.0941833	no
XLOC_009297	XLOC_009297	TMEM231	chr16:75572014-75590184	Ctrls	10KD	OK	2.27538	1.18397	-0.942475	-2.09962	0.0107	0.0941833	no
XLOC_013160	XLOC_013160	C2orf15	chr2:99613723-99771187	Ctrls	10KD	OK	4.38748	9.3413	1.09023	2.30493	0.01075	0.094395	no
XLOC_004950	XLOC_004950	PTPN6	chr12:7055739-7070479	Ctrls	10KD	OK	4.30221	7.20727	0.744376	2.16216	0.01075	0.094395	no
XLOC_001101	XLOC_001101	KCTD3	chr1:215740734-215795149	Ctrls	10KD	OK	54.4562	38.6544	-0.494462	-2.08902	0.01075	0.094395	no
XLOC_025477	XLOC_025477	SRPX	chrX:38008587-38080177	Ctrls	10KD	OK	1.89211	0.905327	-1.06348	-2.14223	0.01075	0.094395	no
XLOC_021895	XLOC_021895	SEPT7	chr7:35840595-35946715	Ctrls	10KD	OK	77.1491	55.0103	-0.487949	-2.08294	0.01085	0.0951009	no
XLOC_011783	XLOC_011783	SNRNP70	chr19:49588464-49611870	Ctrls	10KD	OK	124.62	88.2166	-0.498415	-2.11686	0.01085	0.0951009	no
XLOC_022711	XLOC_022711	MCM7	chr7:99690350-99723128	Ctrls	10KD	OK	157.565	106.035	-0.571399	-2.09666	0.01085	0.0951009	no
XLOC_019881	XLOC_019881	UTRN	chr6:144612872-145174170	Ctrls	10KD	OK	8.00108	11.292	0.497036	2.09741	0.0109	0.0951951	no
XLOC_005238	XLOC_005238	XPOT	chr12:64798152-64842463	Ctrls	10KD	OK	223.136	157.495	-0.502624	-2.13968	0.0109	0.0951951	no
XLOC_023542	XLOC_023542	RB1CC1	chr8:53535017-53627026	Ctrls	10KD	OK	22.0454	15.5229	-0.506082	-2.09972	0.0109	0.0951951	no
XLOC_010198	XLOC_010198	PLD6	chr17:17104308-17109646	Ctrls	10KD	OK	12.0706	7.51282	-0.684067	-2.10122	0.0109	0.0951951	no
XLOC_007332	XLOC_007332	CCDC177	chr14:70036530-70041600	Ctrls	10KD	OK	2.27341	1.16331	-0.966623	-2.16981	0.0109	0.0951951	no
XLOC_011680	XLOC_011680	ZNF222	chr19:44529493-44537262	Ctrls	10KD	OK	0.980296	0.42965	-1.19006	-2.17384	0.0109	0.0951951	no
XLOC_004120	XLOC_004120	DDX25	chr11:125774260-125793006	Ctrls	10KD	OK	10.0637	6.11851	-0.717914	-2.10291	0.01095	0.0955744	no
XLOC_012149	XLOC_012149	SH2D3A	chr19:6752172-6767523	Ctrls	10KD	OK	0.52181	1.24892	1.25908	2.38645	0.011	0.0958383	no
XLOC_013909	XLOC_013909	TACR1	chr2:75273589-75426645	Ctrls	10KD	OK	0.334851	0.733878	1.13202	2.13429	0.011	0.0958383	no
XLOC_013536	XLOC_013536	SPEG	chr2:220299699-220358354	Ctrls	10KD	OK	20.0386	34.8652	0.799008	2.13754	0.011	0.0958383	no
XLOC_023120	XLOC_023120	UBE2V2	chr8:48920994-48974454	Ctrls	10KD	OK	73.5596	51.3285	-0.519153	-2.11661	0.01105	0.0962163	no
XLOC_019035	XLOC_019035	ST8SIA4	chr5:100142638-100238989	Ctrls	10KD	OK	0.161068	0.509472	1.66133	2.26924	0.0111	0.0965939	no
XLOC_009005	XLOC_009005	SOCS1	chr16:11348273-11350039	Ctrls	10KD	OK	1.23849	3.32724	1.42575	2.19586	0.01115	0.0969131	no
XLOC_006785	XLOC_006785	C14orf166	chr14:52456227-52471420	Ctrls	10KD	OK	187.333	132.508	-0.49953	-2.11233	0.01115	0.0969131	no
XLOC_001130	XLOC_001130	EPHX1	chr1:225997775-226070420	Ctrls	10KD	OK	9.56169	15.8664	0.730637	2.11181	0.0112	0.0970578	no
XLOC_005466	XLOC_005466	ATP6V0A2	chr12:124196864-124246301	Ctrls	10KD	OK	14.5008	9.99784	-0.536448	-2.1017	0.0112	0.0970578	no
XLOC_015610	XLOC_015610	POLR2F	chr22:38339056-38365319	Ctrls	10KD	OK	33.8488	22.9	-0.563758	-2.03957	0.0112	0.0970578	no
XLOC_004899	XLOC_004899	B4GALNT3	chr12:569542-671058	Ctrls	10KD	OK	10.1744	6.65219	-0.613042	-2.11734	0.0112	0.0970578	no
XLOC_016081	XLOC_016081	CMTM7	chr3:32433162-32496333	Ctrls	10KD	OK	1.24349	0.455368	-1.44929	-2.29666	0.0112	0.0970578	no
XLOC_018803	XLOC_018803	LOC728613	chr5:1597671-1634120	Ctrls	10KD	OK	2.11566	3.73901	0.821549	2.11594	0.01125	0.0973172	no
XLOC_009888	XLOC_009888	NOL11	chr17:65714060-65740266	Ctrls	10KD	OK	67.4731	48.5241	-0.47561	-2.01427	0.01125	0.0973172	no
XLOC_007307	XLOC_007307	WDR89	chr14:64063756-64108641	Ctrls	10KD	OK	21.892	15.1987	-0.526457	-2.0045	0.01125	0.0973172	no
XLOC_012911	XLOC_012911	EMILIN1	chr2:27301434-27309265	Ctrls	10KD	OK	0.225398	0.55137	1.29054	2.31922	0.0113	0.0975757	no
XLOC_017687	XLOC_017687	LSM6	chr4:147096834-147111213	Ctrls	10KD	OK	32.8601	20.0857	-0.710168	-2.11597	0.0113	0.0975757	no
XLOC_015383	XLOC_015383	C2CD2	chr21:43305218-43373999	Ctrls	10KD	OK	2.70947	1.62102	-0.74111	-2.09135	0.0113	0.0975757	no
XLOC_003778	XLOC_003778	DNAJC4	chr11:63997752-64001753	Ctrls	10KD	OK	3.83096	7.34193	0.938454	2.16707	0.01135	0.0978332	no
XLOC_013986	XLOC_013986	AFF3	chr2:100163715-100759037	Ctrls	10KD	OK	3.8181	5.71423	0.581704	2.09047	0.01135	0.0978332	no
XLOC_006181	XLOC_006181	GTF3A	chr13:27998680-28024739	Ctrls	10KD	OK	68.4988	46.6478	-0.554272	-2.06586	0.01135	0.0978332	no
XLOC_004286	XLOC_004286	LOC644656	chr11:9481102-9482245	Ctrls	10KD	OK	5.09586	9.30936	0.869356	2.12293	0.0114	0.0980899	no
XLOC_006590	XLOC_006590	TGDS	chr13:95226307-95248511	Ctrls	10KD	OK	14.6252	9.17805	-0.672196	-2.13032	0.0114	0.0980899	no
XLOC_023498	XLOC_023498	GTF2E2	chr8:30436030-30515738	Ctrls	10KD	OK	32.8756	20.5192	-0.680041	-2.06701	0.0114	0.0980899	no
XLOC_016118	XLOC_016118	RPL14	chr3:40498782-40503863	Ctrls	10KD	OK	388.926	280.027	-0.47393	-2.0349	0.01145	0.0984037	no
XLOC_011121	XLOC_011121	TXNL1	chr18:54270052-54305920	Ctrls	10KD	OK	41.3697	28.1816	-0.553822	-2.04058	0.01145	0.0984037	no
XLOC_001159	XLOC_001159	TRIM67	chr1:231298673-231357314	Ctrls	10KD	OK	0.351682	0.699277	0.991591	2.17292	0.01155	0.0990876	no
XLOC_022938	XLOC_022938	CNPY1	chr7:155293952-155326539	Ctrls	10KD	OK	2.08656	3.90414	0.903879	2.16978	0.01155	0.0990876	no
XLOC_001716	XLOC_001716	LPAR3	chr1:85279085-85358896	Ctrls	10KD	OK	33.9987	22.6423	-0.586456	-2.08816	0.01155	0.0990876	no
XLOC_017340	XLOC_017340	HTT	chr4:3064972-3245687	Ctrls	10KD	OK	9.11408	12.8879	0.499844	2.02739	0.0116	0.0992824	no
XLOC_007248	XLOC_007248	RPL36AL	chr14:50085405-50087403	Ctrls	10KD	OK	201.6	140.481	-0.521126	-2.06348	0.0116	0.0992824	no
XLOC_025478	XLOC_025478	RPGR	chrX:38128422-38186788	Ctrls	10KD	OK	6.06499	3.84421	-0.65782	-2.07199	0.0116	0.0992824	no
XLOC_014814	XLOC_014814	SLC4A11	chr20:3208062-3219887	Ctrls	10KD	OK	0.448578	0.0555436	-3.01367	-2.98241	0.0116	0.0992824	no
XLOC_019335	XLOC_019335	TRIM52	chr5:180673540-180688119	Ctrls	10KD	OK	5.65708	9.08401	0.683273	2.04792	0.0117	0.0998446	no
XLOC_003814	XLOC_003814	FAM89B	chr11:65339819-65341669	Ctrls	10KD	OK	29.2045	44.7041	0.614213	2.04354	0.0117	0.0998446	no
XLOC_014541	XLOC_014541	HM13	chr20:30102212-30161066	Ctrls	10KD	OK	57.4083	85.4706	0.57417	2.0857	0.0117	0.0998446	no
XLOC_001459	XLOC_001459	WASF2	chr1:27730733-27816678	Ctrls	10KD	OK	16.6935	23.8037	0.511895	2.05403	0.0117	0.0998446	no
XLOC_001274	XLOC_001274	GNB1	chr1:1716723-1822556	Ctrls	10KD	OK	146.011	206.716	0.50157	2.02145	0.0117	0.0998446	no
XLOC_005266	XLOC_005266	KCNMB4	chr12:70760061-70828072	Ctrls	10KD	OK	0.380889	0.797903	1.06684	2.14511	0.01175	0.0999781	no
XLOC_000827	XLOC_000827	KIRREL	chr1:157963062-158070052	Ctrls	10KD	OK	1.0616	1.84445	0.796951	2.14808	0.01175	0.0999781	no
XLOC_001248	XLOC_001248	HES4	chr1:934341-935552	Ctrls	10KD	OK	44.4201	71.1428	0.679506	2.19261	0.01175	0.0999781	no
XLOC_000362	XLOC_000362	B4GALT2	chr1:44444873-44456843	Ctrls	10KD	OK	48.2036	33.4581	-0.526786	-2.04365	0.01175	0.0999781	no
XLOC_019733	XLOC_019733	RIPPLY2	chr6:84562984-84567234	Ctrls	10KD	OK	31.1472	17.903	-0.798904	-2.10687	0.01175	0.0999781	no
XLOC_009375	XLOC_009375	RPA1	chr17:1733272-1802848	Ctrls	10KD	OK	14.8412	21.6691	0.546035	2.07317	0.0118	0.100345	no
XLOC_004289	XLOC_004289	MTRNR2L8	chr11:10529433-10530723	Ctrls	10KD	OK	4.07998	7.42993	0.864786	1.851	0.01185	0.100711	no
XLOC_025431	XLOC_025431	TMEM27	chrX:15645438-15683154	Ctrls	10KD	OK	0.170899	0.596362	1.80304	2.51453	0.0119	0.1009	no
XLOC_003991	XLOC_003991	CNTN5	chr11:98891705-100229616	Ctrls	10KD	OK	0.278919	0.578474	1.05241	2.11035	0.0119	0.1009	no
XLOC_013198	XLOC_013198	LIMS1	chr2:109150810-109303702	Ctrls	10KD	OK	11.6215	16.9582	0.54519	2.07783	0.0119	0.1009	no
XLOC_016318	XLOC_016318	NIT2	chr3:100053561-100074478	Ctrls	10KD	OK	44.5534	29.9949	-0.57082	-2.06866	0.0119	0.1009	no
XLOC_012814	XLOC_012814	ZSCAN18	chr19:58595208-58629793	Ctrls	10KD	OK	1.00491	2.02097	1.00799	2.08646	0.01195	0.101147	no
XLOC_017012	XLOC_017012	NAA50	chr3:113435306-113465120	Ctrls	10KD	OK	77.5011	55.2264	-0.488858	-2.10055	0.01195	0.101147	no
XLOC_003565	XLOC_003565	ARL14EP	chr11:30344648-30359165	Ctrls	10KD	OK	13.1314	8.17054	-0.684518	-2.09833	0.01195	0.101147	no
XLOC_023879	XLOC_023879	MTAP	chr9:21802634-21865969	Ctrls	10KD	OK	21.8443	15.3769	-0.506491	-2.03893	0.012	0.101512	no
XLOC_023598	XLOC_023598	LOC392232	chr8:73117533-73163869	Ctrls	10KD	OK	0.720708	1.42798	0.986486	2.06035	0.01205	0.101757	no
XLOC_012618	XLOC_012618	FUT1	chr19:49251267-49258647	Ctrls	10KD	OK	2.1766	3.78488	0.79817	2.15961	0.01205	0.101757	no
XLOC_009170	XLOC_009170	BRD7	chr16:50352928-50402845	Ctrls	10KD	OK	31.5857	22.249	-0.505535	-2.05184	0.01205	0.101757	no
XLOC_010764	XLOC_010764	CSNK1D	chr17:80200536-80231618	Ctrls	10KD	OK	14.2001	20.795	0.550336	1.96305	0.0121	0.102002	no
XLOC_009658	XLOC_009658	RPL19	chr17:37356535-37360980	Ctrls	10KD	OK	1959.55	1375.07	-0.511019	-2.12616	0.0121	0.102002	no
XLOC_010432	XLOC_010432	COA3	chr17:40949635-40950743	Ctrls	10KD	OK	60.0739	39.3377	-0.610826	-2.1165	0.0121	0.102002	no
XLOC_011829	XLOC_011829	CLEC11A	chr19:51226604-51228981	Ctrls	10KD	OK	1.82104	3.89174	1.09565	2.21427	0.01215	0.102127	no
XLOC_014855	XLOC_014855	ESF1	chr20:13694968-13765579	Ctrls	10KD	OK	23.1386	16.2146	-0.513008	-2.06007	0.01215	0.102127	no
XLOC_020544	XLOC_020544	TCP1	chr6:160181290-160210735	Ctrls	10KD	OK	407.536	281.032	-0.536195	-2.06192	0.01215	0.102127	no
XLOC_003327	XLOC_003327	PDZD8	chr10:119042605-119134937	Ctrls	10KD	OK	19.1824	13.1878	-0.540586	-2.09979	0.01215	0.102127	no
XLOC_018040	XLOC_018040	SLC39A8	chr4:103172197-103266655	Ctrls	10KD	OK	10.5024	6.67641	-0.653577	-2.05457	0.01215	0.102127	no
XLOC_011272	XLOC_011272	CRB3	chr19:6464259-6481819	Ctrls	10KD	OK	3.50696	16.2314	2.21049	4.15017	0.0122	0.102135	no
XLOC_018438	XLOC_018438	LOC731157	chr5:89705816-89706486	Ctrls	10KD	OK	1.19092	3.52089	1.56387	2.39862	0.0122	0.102135	no
XLOC_020071	XLOC_020071	TOB2P1	chr6:28183115-28186707	Ctrls	10KD	OK	2.32125	3.95114	0.767368	2.1016	0.0122	0.102135	no
XLOC_021799	XLOC_021799	FSCN1	chr7:5632435-5646287	Ctrls	10KD	OK	9.03927	14.5923	0.690924	2.10671	0.0122	0.102135	no
XLOC_000565	XLOC_000565	CDC14A	chr1:100818022-100985833	Ctrls	10KD	OK	5.10503	8.05598	0.658142	2.05913	0.0122	0.102135	no
XLOC_002633	XLOC_002633	DDX50	chr10:70661033-70706603	Ctrls	10KD	OK	32.2175	22.5188	-0.516714	-2.05663	0.0122	0.102135	no
XLOC_018737	XLOC_018737	ARL10	chr5:175792501-175800503	Ctrls	10KD	OK	4.7513	2.69972	-0.815511	-2.12291	0.0122	0.102135	no
XLOC_023624	XLOC_023624	ZFAND1	chr8:82613565-82633539	Ctrls	10KD	OK	37.8498	25.9402	-0.545094	-2.06503	0.01225	0.102377	no
XLOC_025753	XLOC_025753	ZDHHC9	chrX:128937263-128977910	Ctrls	10KD	OK	3.63411	2.22171	-0.70993	-2.02028	0.01225	0.102377	no
XLOC_004023	XLOC_004023	LAYN	chr11:111411232-111432470	Ctrls	10KD	OK	5.45064	3.2884	-0.729042	-2.05851	0.01225	0.102377	no
XLOC_000793	XLOC_000793	EFNA1	chr1:155100348-155107386	Ctrls	10KD	OK	3.79099	6.64369	0.80941	2.13423	0.0123	0.102441	no
XLOC_007401	XLOC_007401	CCDC88C	chr14:91737666-91884188	Ctrls	10KD	OK	4.07359	6.05778	0.572487	2.09235	0.0123	0.102441	no
XLOC_018356	XLOC_018356	NLN	chr5:65018022-65125111	Ctrls	10KD	OK	8.28389	11.7634	0.50593	2.05	0.0123	0.102441	no
XLOC_023482	XLOC_023482	PBK	chr8:27667137-27695612	Ctrls	10KD	OK	71.3177	50.6873	-0.492634	-2.02891	0.0123	0.102441	no
XLOC_024072	XLOC_024072	LPPR1	chr9:103791030-104087417	Ctrls	10KD	OK	21.3966	14.3783	-0.573492	-2.06683	0.0123	0.102441	no
XLOC_025458	XLOC_025458	APOO	chrX:23851464-23926057	Ctrls	10KD	OK	35.9615	23.7727	-0.597147	-1.9961	0.0123	0.102441	no
XLOC_011642	XLOC_011642	AXL	chr19:41725103-41767672	Ctrls	10KD	OK	0.67499	0.318582	-1.0832	-2.1129	0.01235	0.102799	no
XLOC_001994	XLOC_001994	KRTCAP2	chr1:155141883-155145804	Ctrls	10KD	OK	334.128	232.722	-0.521794	-2.06118	0.0124	0.103097	no
XLOC_016576	XLOC_016576	SOX2	chr3:180774467-181460013	Ctrls	10KD	OK	13.317	8.46985	-0.652865	-2.05101	0.0124	0.103097	no
XLOC_012912	XLOC_012912	KHK	chr2:27309610-27341995	Ctrls	10KD	OK	3.74859	7.09189	0.919824	2.15285	0.01245	0.103277	no
XLOC_017074	XLOC_017074	RPN1	chr3:128338812-128369719	Ctrls	10KD	OK	264.977	189.473	-0.483873	-2.06444	0.01245	0.103277	no
XLOC_022553	XLOC_022553	TBRG4	chr7:45139698-45151346	Ctrls	10KD	OK	50.5004	35.1547	-0.522577	-2.07015	0.01245	0.103277	no
XLOC_009236	XLOC_009236	ENKD1	chr16:67696849-67700628	Ctrls	10KD	OK	14.1718	8.55783	-0.727704	-2.09035	0.01245	0.103277	no
XLOC_024499	XLOC_024499	PRUNE2	chr9:79226291-79521003	Ctrls	10KD	OK	16.3188	22.7161	0.477183	2.01245	0.01255	0.104047	no
XLOC_012673	XLOC_012673	JOSD2	chr19:51009253-51014612	Ctrls	10KD	OK	1.74226	3.94988	1.18084	2.21547	0.0126	0.104283	no
XLOC_020354	XLOC_020354	SNX14	chr6:86215214-86303629	Ctrls	10KD	OK	25.4115	17.8999	-0.505532	-1.99253	0.0126	0.104283	no
XLOC_025459	XLOC_025459	KLHL15	chrX:24001832-24045303	Ctrls	10KD	OK	17.6189	12.3328	-0.514618	-2.05653	0.0126	0.104283	no
XLOC_011369	XLOC_011369	MAST1	chr19:12949258-12985766	Ctrls	10KD	OK	5.6796	8.67464	0.611014	2.01342	0.01265	0.104578	no
XLOC_014748	XLOC_014748	COL9A3	chr20:61448413-61493115	Ctrls	10KD	OK	10.0949	4.17304	-1.27445	-2.2126	0.01265	0.104578	no
XLOC_002769	XLOC_002769	PGAM1	chr10:99186026-99193198	Ctrls	10KD	OK	135.884	97.1201	-0.48453	-2.03264	0.0127	0.104932	no
XLOC_023952	XLOC_023952	CNTNAP3B	chr9:43684884-43922473	Ctrls	10KD	OK	0.902731	1.57065	0.798995	2.02001	0.01275	0.105047	no
XLOC_006552	XLOC_006552	PCDH9	chr13:66876965-67804468	Ctrls	10KD	OK	5.85761	8.52108	0.540724	2.01437	0.01275	0.105047	no
XLOC_001044	XLOC_001044	MDM4	chr1:204485506-204527248	Ctrls	10KD	OK	21.7996	15.6602	-0.477205	-2.00568	0.01275	0.105047	no
XLOC_002668	XLOC_002668	VCL	chr10:75757871-75879914	Ctrls	10KD	OK	17.0165	11.953	-0.509557	-2.02301	0.01275	0.105047	no
XLOC_004486	XLOC_004486	FADS1	chr11:61567096-61634826	Ctrls	10KD	OK	40.5621	24.8842	-0.704902	-2.05216	0.01275	0.105047	no
XLOC_017927	XLOC_017927	LOC401134	chr4:65779998-65870218	Ctrls	10KD	OK	0.369114	0.759649	1.04127	2.09416	0.0128	0.105339	no
XLOC_020406	XLOC_020406	SESN1	chr6:109307639-109415708	Ctrls	10KD	OK	9.7715	6.26252	-0.641836	-2.03824	0.0128	0.105339	no
XLOC_005819	XLOC_005819	PPP1R1A	chr12:54973023-54982443	Ctrls	10KD	OK	0.138811	0.503358	1.85846	2.43705	0.01285	0.105572	no
XLOC_000338	XLOC_000338	PPIH	chr1:43124047-43142429	Ctrls	10KD	OK	68.8751	46.4008	-0.569832	-2.06203	0.01285	0.105572	no
XLOC_012963	XLOC_012963	GALM	chr2:38893051-38961909	Ctrls	10KD	OK	0.529248	0.211639	-1.32234	-2.27329	0.01285	0.105572	no
XLOC_015172	XLOC_015172	SON	chr21:34915343-34949820	Ctrls	10KD	OK	37.0176	52.86	0.513963	2.03029	0.0129	0.105863	no
XLOC_013074	XLOC_013074	TET3	chr2:74213530-74335302	Ctrls	10KD	OK	6.12988	8.75225	0.513795	2.02197	0.0129	0.105863	no
XLOC_016235	XLOC_016235	PRKCD	chr3:53195222-53226733	Ctrls	10KD	OK	3.80783	6.39029	0.746911	2.03593	0.01295	0.106094	no
XLOC_024502	XLOC_024502	GNAQ	chr9:80331189-80646365	Ctrls	10KD	OK	49.5158	35.4609	-0.481658	-2.07609	0.01295	0.106094	no
XLOC_007453	XLOC_007453	CKB	chr14:103985994-103989196	Ctrls	10KD	OK	418.02	296.971	-0.49325	-2.04535	0.01295	0.106094	no
XLOC_024820	XLOC_024820	EXD3	chr9:140201345-140317714	Ctrls	10KD	OK	0.436064	1.09304	1.32574	2.09834	0.013	0.106443	no
XLOC_023886	XLOC_023886	TEK	chr9:27109138-27230176	Ctrls	10KD	OK	0.983772	1.72827	0.812933	2.03161	0.01305	0.106733	no
XLOC_022796	XLOC_022796	TSPAN12	chr7:120427373-120498177	Ctrls	10KD	OK	30.484	20.8997	-0.544568	-2.0431	0.01305	0.106733	no
XLOC_009502	XLOC_009502	LRRC75A-AS1,SNORD49B	chr17:16342300-16395505	Ctrls	10KD	OK	367.74	262.76	-0.48494	-1.96296	0.0131	0.106961	no
XLOC_003012	XLOC_003012	ARHGAP21	chr10:24872537-25012597	Ctrls	10KD	OK	11.7813	8.31568	-0.50259	-2.03681	0.0131	0.106961	no
XLOC_005577	XLOC_005577	M6PR	chr12:9067315-9102357	Ctrls	10KD	OK	60.7261	41.1159	-0.56262	-2.02217	0.0131	0.106961	no
XLOC_004735	XLOC_004735	TMEM123	chr11:102267055-102323775	Ctrls	10KD	OK	95.572	68.8195	-0.473769	-2.03988	0.0132	0.107597	no
XLOC_005951	XLOC_005951	DCN	chr12:91539034-91576806	Ctrls	10KD	OK	36.9038	25.8399	-0.514172	-2.00921	0.0132	0.107597	no
XLOC_017722	XLOC_017722	RAPGEF2	chr4:160188997-160281301	Ctrls	10KD	OK	3.17459	2.01637	-0.654813	-2.0603	0.0132	0.107597	no
XLOC_001750	XLOC_001750	TMED5	chr1:93615298-93646246	Ctrls	10KD	OK	19.2376	13.611	-0.499158	-2.02204	0.01325	0.107883	no
XLOC_014843	XLOC_014843	PAK7	chr20:9518036-9819687	Ctrls	10KD	OK	1.33733	0.732584	-0.868293	-2.06084	0.01325	0.107883	no
XLOC_008417	XLOC_008417	PDPK1	chr16:2587964-2653191	Ctrls	10KD	OK	13.0487	18.2766	0.486097	1.97041	0.0133	0.108049	no
XLOC_007966	XLOC_007966	HERC2	chr15:28356182-28567298	Ctrls	10KD	OK	17.9609	24.8925	0.470846	2.01366	0.0133	0.108049	no
XLOC_024330	XLOC_024330	PSIP1	chr9:15464064-15511003	Ctrls	10KD	OK	179.134	128.018	-0.484702	-1.99014	0.0133	0.108049	no
XLOC_004028	XLOC_004028	DLAT	chr11:111895537-111944895	Ctrls	10KD	OK	39.4158	28.0748	-0.489499	-2.02139	0.0133	0.108049	no
XLOC_013469	XLOC_013469	NRP2	chr2:206547223-206662857	Ctrls	10KD	OK	12.7322	18.1417	0.510829	1.99316	0.01335	0.108334	no
XLOC_019913	XLOC_019913	ARID1B	chr6:157099063-157531913	Ctrls	10KD	OK	10.7275	14.988	0.482496	1.98143	0.01335	0.108334	no
XLOC_018757	XLOC_018757	N4BP3	chr5:177540555-177553107	Ctrls	10KD	OK	1.08922	1.92664	0.82279	2.13564	0.0134	0.108618	no
XLOC_006845	XLOC_006845	ARG2	chr14:68086578-68141602	Ctrls	10KD	OK	35.9505	22.3873	-0.683334	-2.00505	0.0134	0.108618	no
XLOC_001445	XLOC_001445	SLC30A2	chr1:26364513-26372604	Ctrls	10KD	OK	0.140834	0.437933	1.63671	2.00777	0.01345	0.108842	no
XLOC_017449	XLOC_017449	LIMCH1	chr4:41361623-41702061	Ctrls	10KD	OK	45.0517	32.2746	-0.481182	-2.04026	0.01345	0.108842	no
XLOC_019567	XLOC_019567	PFDN6	chr6:33257373-33258711	Ctrls	10KD	OK	127.682	88.1445	-0.534607	-2.0227	0.01345	0.108842	no
XLOC_007734	XLOC_007734	TRIP4	chr15:64680002-64747502	Ctrls	10KD	OK	4.81	7.75053	0.688259	2.03666	0.0135	0.109004	no
XLOC_007712	XLOC_007712	RNF111	chr15:59279864-59389618	Ctrls	10KD	OK	5.29483	7.79415	0.557807	2.01062	0.0135	0.109004	no
XLOC_001188	XLOC_001188	EXO1	chr1:242011492-242053241	Ctrls	10KD	OK	20.3677	14.2256	-0.517796	-2.01809	0.0135	0.109004	no
XLOC_000443	XLOC_000443	LOC101926944	chr1:60238466-60254501	Ctrls	10KD	OK	3.08097	1.1991	-1.36143	-2.19606	0.0135	0.109004	no
XLOC_004405	XLOC_004405	CELF1	chr11:47487488-47574792	Ctrls	10KD	OK	45.5788	32.5364	-0.486307	-2.01654	0.0136	0.10975	no
XLOC_018461	XLOC_018461	PAM	chr5:102201526-102366808	Ctrls	10KD	OK	20.0217	14.2023	-0.49544	-1.97858	0.01365	0.110032	no
XLOC_001529	XLOC_001529	GRIK3	chr1:37261127-37499844	Ctrls	10KD	OK	10.1648	7.11622	-0.514395	-2.0325	0.01365	0.110032	no
XLOC_006042	XLOC_006042	RASAL1	chr12:113536623-113574044	Ctrls	10KD	OK	1.64977	2.88004	0.80382	2.08299	0.0137	0.110374	no
XLOC_014186	XLOC_014186	NFE2L2	chr2:178095030-178129859	Ctrls	10KD	OK	22.7147	32.4586	0.51497	2.0243	0.01375	0.110532	no
XLOC_005307	XLOC_005307	MRPL42	chr12:93861265-93897548	Ctrls	10KD	OK	67.8368	48.6046	-0.480976	-2.00836	0.01375	0.110532	no
XLOC_023702	XLOC_023702	NUDCD1	chr8:110253147-110346350	Ctrls	10KD	OK	31.6911	22.3924	-0.501069	-2.03145	0.01375	0.110532	no
XLOC_005365	XLOC_005365	PWP1	chr12:108079589-108106257	Ctrls	10KD	OK	45.491	31.707	-0.52078	-2.07078	0.01375	0.110532	no
XLOC_000493	XLOC_000493	ST6GALNAC5	chr1:77333185-77529737	Ctrls	10KD	OK	0.350758	0.840146	1.26016	2.15235	0.0138	0.110811	no
XLOC_021939	XLOC_021939	ABCA13	chr7:48211056-48687091	Ctrls	10KD	OK	1.86068	1.20648	-0.625029	-2.07662	0.0138	0.110811	no
XLOC_023786	XLOC_023786	RHPN1-AS1	chr8:144448792-144450805	Ctrls	10KD	OK	0.37738	0.919371	1.28463	2.16373	0.01385	0.11109	no
XLOC_012905	XLOC_012905	SLC35F6	chr2:26987141-27004099	Ctrls	10KD	OK	13.0714	18.9358	0.534708	2.03641	0.01385	0.11109	no
XLOC_002187	XLOC_002187	ARPC5	chr1:183595327-183605076	Ctrls	10KD	OK	105.453	76.2459	-0.46787	-1.97279	0.0139	0.111307	no
XLOC_002145	XLOC_002145	GAS5	chr1:173832385-173837125	Ctrls	10KD	OK	211.604	150.074	-0.495693	-1.98038	0.0139	0.111307	no
XLOC_000662	XLOC_000662	FAM72B	chr1:120839004-120855681	Ctrls	10KD	OK	9.99748	6.32514	-0.660468	-2.00801	0.0139	0.111307	no
XLOC_000184	XLOC_000184	KDM1A	chr1:23345940-23410184	Ctrls	10KD	OK	153.274	111.182	-0.463188	-1.98493	0.01395	0.111462	no
XLOC_017742	XLOC_017742	SAP30	chr4:174292092-174298683	Ctrls	10KD	OK	58.0237	39.4341	-0.557198	-2.05657	0.01395	0.111462	no
XLOC_002656	XLOC_002656	MCU	chr10:74451888-74647452	Ctrls	10KD	OK	5.83049	3.61868	-0.688152	-1.99468	0.01395	0.111462	no
XLOC_023194	XLOC_023194	E2F5	chr8:86089618-86132643	Ctrls	10KD	OK	10.0205	3.58034	-1.48479	-2.1023	0.01395	0.111462	no
XLOC_000555	XLOC_000555	SNX7	chr1:99127235-99226056	Ctrls	10KD	OK	11.7091	7.36737	-0.668414	-2.05362	0.014	0.1118	no
XLOC_012157	XLOC_012157	XAB2	chr19:7684410-7694439	Ctrls	10KD	OK	15.6417	23.304	0.575181	1.98741	0.01405	0.111954	no
XLOC_022963	XLOC_022963	AGPAT5	chr8:6565877-6619021	Ctrls	10KD	OK	65.691	47.6795	-0.462325	-1.98773	0.01405	0.111954	no
XLOC_022531	XLOC_022531	PSMA2	chr7:42956461-42971805	Ctrls	10KD	OK	128.335	91.5773	-0.486853	-2.04386	0.01405	0.111954	no
XLOC_017921	XLOC_017921	HOPX	chr4:57514153-57547872	Ctrls	10KD	OK	1.89495	0.114763	-4.04543	-2.96428	0.01405	0.111954	no
XLOC_017200	XLOC_017200	LRRC34	chr3:169511215-169530574	Ctrls	10KD	OK	0.63476	0.162552	-1.96531	-2.57042	0.0141	0.112291	no
XLOC_010728	XLOC_010728	BAIAP2-AS1	chr17:79002932-79008519	Ctrls	10KD	OK	3.93637	6.08142	0.627544	1.97791	0.01415	0.112566	no
XLOC_017551	XLOC_017551	FRAS1	chr4:78978723-79465423	Ctrls	10KD	OK	7.46972	10.6023	0.505254	1.96253	0.01415	0.112566	no
XLOC_001369	XLOC_001369	ESPNP	chr1:17017712-17046652	Ctrls	10KD	OK	1.49713	2.98751	0.996746	2.17187	0.0142	0.112655	no
XLOC_007231	XLOC_007231	FOXA1	chr14:38058756-38064325	Ctrls	10KD	OK	12.0017	17.7805	0.567063	2.03149	0.0142	0.112655	no
XLOC_019535	XLOC_019535	C6orf48	chr6:31802691-31807543	Ctrls	10KD	OK	264.127	185.786	-0.507585	-2.00359	0.0142	0.112655	no
XLOC_022154	XLOC_022154	LRRC17	chr7:102453307-102715288	Ctrls	10KD	OK	2.90807	1.53691	-0.920032	-2.05462	0.0142	0.112655	no
XLOC_009242	XLOC_009242	LCAT,SLC12A4	chr16:67973786-68002597	Ctrls	10KD	OK	2.08252	0.911547	-1.19194	-2.07637	0.0142	0.112655	no
XLOC_023235	XLOC_023235	POLR2K	chr8:101162838-101166230	Ctrls	10KD	OK	101.09	70.5422	-0.519085	-2.03796	0.01425	0.11299	no
XLOC_018654	XLOC_018654	MYOZ3	chr5:150040402-150058930	Ctrls	10KD	OK	0.241511	0.557352	1.2065	2.16665	0.0143	0.113202	no
XLOC_015896	XLOC_015896	SUN2	chr22:39130718-39152024	Ctrls	10KD	OK	22.9587	32.4597	0.499609	1.97272	0.0143	0.113202	no
XLOC_019380	XLOC_019380	NOL7	chr6:13615558-13621127	Ctrls	10KD	OK	109.447	77.2661	-0.50232	-2.00852	0.0143	0.113202	no
XLOC_003115	XLOC_003115	LINC00948	chr10:61496747-61513203	Ctrls	10KD	OK	2.55598	6.34993	1.31286	2.23005	0.01435	0.113474	no
XLOC_005924	XLOC_005924	OSBPL8	chr12:76745577-76953589	Ctrls	10KD	OK	50.7828	36.4843	-0.477064	-2.02669	0.01435	0.113474	no
XLOC_014369	XLOC_014369	NPPC	chr2:232786804-232791038	Ctrls	10KD	OK	1.33091	3.34556	1.32984	2.20132	0.01445	0.113525	no
XLOC_009551	XLOC_009551	FLJ36000	chr17:21904061-21913070	Ctrls	10KD	OK	0.241657	0.558058	1.20745	2.15121	0.0144	0.113525	no
XLOC_012847	XLOC_012847	LOC400940	chr2:6122109-6128364	Ctrls	10KD	OK	0.31179	0.670745	1.10519	2.10391	0.01445	0.113525	no
XLOC_009420	XLOC_009420	C17orf100	chr17:6555058-6556617	Ctrls	10KD	OK	0.930443	1.96943	1.08179	2.0801	0.01445	0.113525	no
XLOC_009459	XLOC_009459	KDM6B	chr17:7743234-7758118	Ctrls	10KD	OK	0.627823	1.15583	0.880494	2.00436	0.01445	0.113525	no
XLOC_005081	XLOC_005081	SLC48A1	chr12:48166966-48213763	Ctrls	10KD	OK	6.24703	10.4716	0.745237	2.0026	0.0144	0.113525	no
XLOC_016997	XLOC_016997	GCSAM	chr3:111839687-111852152	Ctrls	10KD	OK	2.2426	3.75489	0.743597	2.00403	0.01445	0.113525	no
XLOC_007267	XLOC_007267	ERO1L	chr14:53108604-53162419	Ctrls	10KD	OK	25.2412	17.5575	-0.523692	-2.03904	0.0144	0.113525	no
XLOC_005601	XLOC_005601	MAGOHB	chr12:10756363-10766208	Ctrls	10KD	OK	30.4777	21.175	-0.525392	-2.02592	0.0144	0.113525	no
XLOC_003228	XLOC_003228	NOC3L	chr10:96092988-96122683	Ctrls	10KD	OK	15.3122	10.4694	-0.548497	-2.03783	0.01445	0.113525	no
XLOC_010161	XLOC_010161	DHRS7C	chr17:9674750-9694614	Ctrls	10KD	OK	18.3885	11.3273	-0.699002	-2.03534	0.01445	0.113525	no
XLOC_004275	XLOC_004275	STK33	chr11:8413412-8615836	Ctrls	10KD	OK	5.29278	3.23029	-0.712363	-1.99637	0.01445	0.113525	no
XLOC_005323	XLOC_005323	RMST	chr12:97858798-97927544	Ctrls	10KD	OK	0.173006	0.491024	1.50498	2.20783	0.01455	0.114064	no
XLOC_018436	XLOC_018436	TMEM161B-AS1	chr5:87564698-87734907	Ctrls	10KD	OK	1.82826	3.80542	1.05759	2.09124	0.01455	0.114064	no
XLOC_009516	XLOC_009516	MYO15A	chr17:18012019-18083116	Ctrls	10KD	OK	13.1433	9.37627	-0.487238	-2.04413	0.01455	0.114064	no
XLOC_002857	XLOC_002857	ATRNL1	chr10:116853123-117708509	Ctrls	10KD	OK	59.5845	38.6309	-0.625182	-1.95565	0.01455	0.114064	no
XLOC_008884	XLOC_008884	MC1R	chr16:89984286-89987385	Ctrls	10KD	OK	1.49402	2.73076	0.870109	2.09138	0.0146	0.11421	no
XLOC_024756	XLOC_024756	SLC2A6	chr9:136336215-136344276	Ctrls	10KD	OK	2.54146	4.4888	0.820674	2.08598	0.0146	0.11421	no
XLOC_004078	XLOC_004078	RNF26	chr11:119205209-119208024	Ctrls	10KD	OK	11.116	17.0149	0.614164	2.01445	0.0146	0.11421	no
XLOC_001460	XLOC_001460	AHDC1	chr1:27860755-27930143	Ctrls	10KD	OK	13.1892	19.0353	0.52932	1.98427	0.0146	0.11421	no
XLOC_006875	XLOC_006875	LOC100506476	chr14:74254062-74270331	Ctrls	10KD	OK	0.566844	1.43188	1.33688	2.21203	0.01465	0.114416	no
XLOC_012265	XLOC_012265	PALM3	chr19:14164178-14169971	Ctrls	10KD	OK	1.10974	2.05161	0.886539	2.04889	0.01465	0.114416	no
XLOC_018726	XLOC_018726	CPEB4	chr5:173315330-173387313	Ctrls	10KD	OK	10.262	14.6135	0.509993	2.02973	0.01465	0.114416	no
XLOC_018508	XLOC_018508	PRDM6	chr5:122424840-122523745	Ctrls	10KD	OK	5.77424	9.13427	0.661657	2.04084	0.0147	0.114684	no
XLOC_006032	XLOC_006032	PPP1CC	chr12:111157612-111180783	Ctrls	10KD	OK	195.516	141.937	-0.462039	-1.98387	0.0147	0.114684	no
XLOC_009538	XLOC_009538	SLC47A1	chr17:19437166-19482346	Ctrls	10KD	OK	5.35548	8.41242	0.651506	2.00286	0.01475	0.114827	no
XLOC_010200	XLOC_010200	COPS3	chr17:17149937-17184617	Ctrls	10KD	OK	61.0731	43.4489	-0.491218	-1.99085	0.01475	0.114827	no
XLOC_007083	XLOC_007083	TRAF3	chr14:103243815-103377837	Ctrls	10KD	OK	8.16958	5.55682	-0.556004	-2.02858	0.01475	0.114827	no
XLOC_000504	XLOC_000504	LPHN2	chr1:82266081-82458107	Ctrls	10KD	OK	3.18689	1.96515	-0.697512	-2.09556	0.01475	0.114827	no
XLOC_014261	XLOC_014261	INO80D	chr2:206858444-206950906	Ctrls	10KD	OK	4.84719	6.91595	0.512778	2.0091	0.01485	0.115421	no
XLOC_024442	XLOC_024442	IGFBPL1	chr9:38406524-38424444	Ctrls	10KD	OK	144.267	104.197	-0.469428	-2.00451	0.01485	0.115421	no
XLOC_015998	XLOC_015998	BHLHE40	chr3:5021096-5026865	Ctrls	10KD	OK	1.89363	0.998788	-0.922902	-2.05184	0.01485	0.115421	no
XLOC_004902	XLOC_004902	LINC00942	chr12:1609656-1613590	Ctrls	10KD	OK	0.95014	1.89279	0.994303	2.09381	0.0149	0.115624	no
XLOC_012298	XLOC_012298	EPS15L1	chr19:16466054-16582823	Ctrls	10KD	OK	6.02789	9.3725	0.636782	1.96851	0.0149	0.115624	no
XLOC_014692	XLOC_014692	BCAS4	chr20:49411430-49493714	Ctrls	10KD	OK	1.20251	0.501312	-1.26227	-2.00102	0.0149	0.115624	no
XLOC_024540	XLOC_024540	IARS	chr9:94972489-95056038	Ctrls	10KD	OK	185.967	134.933	-0.462803	-1.92746	0.01495	0.115827	no
XLOC_019783	XLOC_019783	SMPD2	chr6:109711417-109765122	Ctrls	10KD	OK	9.3997	5.45723	-0.784446	-1.99249	0.01495	0.115827	no
XLOC_003267	XLOC_003267	SEC31B	chr10:102246402-102279595	Ctrls	10KD	OK	0.92155	0.474804	-0.95673	-2.06254	0.01495	0.115827	no
XLOC_000731	XLOC_000731	CGN	chr1:151483861-151511167	Ctrls	10KD	OK	5.00206	7.39798	0.564607	1.99554	0.015	0.116152	no
XLOC_013613	XLOC_013613	ASB1	chr2:239335625-239360891	Ctrls	10KD	OK	6.75974	9.9022	0.550781	2.0332	0.01505	0.116477	no
XLOC_004313	XLOC_004313	KCNJ11	chr11:17406795-17410878	Ctrls	10KD	OK	0.747298	1.45368	0.959958	2.04194	0.0151	0.116616	no
XLOC_019358	XLOC_019358	RREB1	chr6:7107829-7252213	Ctrls	10KD	OK	5.87488	8.48566	0.530467	1.99033	0.0151	0.116616	no
XLOC_010667	XLOC_010667	SUMO2	chr17:73163824-73179098	Ctrls	10KD	OK	424.809	309.814	-0.455414	-1.94124	0.0151	0.116616	no
XLOC_003992	XLOC_003992	ARHGAP42	chr11:100558406-100861656	Ctrls	10KD	OK	15.2179	10.5831	-0.524016	-2.02907	0.0151	0.116616	no
XLOC_002102	XLOC_002102	RXRG	chr1:165370158-165414592	Ctrls	10KD	OK	0.106609	0.455487	2.09508	1.63518	0.01515	0.116755	no
XLOC_014268	XLOC_014268	KLF7	chr2:207938861-208031970	Ctrls	10KD	OK	4.83066	6.94413	0.523572	1.96179	0.01515	0.116755	no
XLOC_020446	XLOC_020446	HDDC2	chr6:125596495-125623282	Ctrls	10KD	OK	47.1867	33.2398	-0.505469	-1.97009	0.01515	0.116755	no
XLOC_022231	XLOC_022231	AHCYL2	chr7:128864854-129070052	Ctrls	10KD	OK	5.61061	3.63749	-0.625216	-1.98072	0.01515	0.116755	no
XLOC_009750	XLOC_009750	FMNL1	chr17:43299291-43324683	Ctrls	10KD	OK	0.302345	0.659103	1.12431	2.11998	0.0152	0.116954	no
XLOC_010861	XLOC_010861	SNRPD1	chr18:19192229-19210206	Ctrls	10KD	OK	77.4263	55.6594	-0.476198	-1.94493	0.0152	0.116954	no
XLOC_018731	XLOC_018731	SFXN1	chr5:174905513-174955621	Ctrls	10KD	OK	51.1561	36.5692	-0.484276	-2.00462	0.0152	0.116954	no
XLOC_009001	XLOC_009001	EMP2	chr16:10622278-10674539	Ctrls	10KD	OK	11.6058	16.5585	0.51273	1.99616	0.01525	0.117277	no
XLOC_023182	XLOC_023182	HNF4G	chr8:76452202-76479061	Ctrls	10KD	OK	0.813081	0.399076	-1.02674	-2.07386	0.0153	0.117599	no
XLOC_001302	XLOC_001302	HES2	chr1:6475293-6479979	Ctrls	10KD	OK	15.6284	22.2901	0.51223	2.01552	0.01535	0.117735	no
XLOC_005418	XLOC_005418	PEBP1	chr12:118573869-118583390	Ctrls	10KD	OK	212.373	154.455	-0.459411	-1.96624	0.01535	0.117735	no
XLOC_004012	XLOC_004012	ATM	chr11:108093558-108239826	Ctrls	10KD	OK	27.9857	20.1887	-0.471146	-2.01408	0.01535	0.117735	no
XLOC_001158	XLOC_001158	ARV1	chr1:231114822-231136479	Ctrls	10KD	OK	27.9333	18.6651	-0.581641	-2.03131	0.01535	0.117735	no
XLOC_016368	XLOC_016368	TUSC7	chr3:116428634-116435887	Ctrls	10KD	OK	0.377925	0.846312	1.16309	2.09262	0.0154	0.117808	no
XLOC_008449	XLOC_008449	GLIS2	chr16:4382224-4389598	Ctrls	10KD	OK	0.627015	1.2816	1.03137	2.15583	0.0154	0.117808	no
XLOC_018869	XLOC_018869	LOC646719	chr5:36871462-36876796	Ctrls	10KD	OK	13.7715	19.7589	0.520819	1.98756	0.0154	0.117808	no
XLOC_024184	XLOC_024184	ODF2	chr9:131217433-131263571	Ctrls	10KD	OK	18.1299	12.7534	-0.507493	-1.95281	0.0154	0.117808	no
XLOC_020313	XLOC_020313	RAB23	chr6:57051790-57087112	Ctrls	10KD	OK	17.9249	12.5033	-0.519661	-1.9783	0.0154	0.117808	no
XLOC_005077	XLOC_005077	ANO6	chr12:45566816-45834187	Ctrls	10KD	OK	13.1402	9.12411	-0.526235	-2.01451	0.01545	0.117942	no
XLOC_006873	XLOC_006873	DNAL1	chr14:74111577-74170431	Ctrls	10KD	OK	6.9964	4.82573	-0.535864	-1.99077	0.01545	0.117942	no
XLOC_021953	XLOC_021953	MRPS17	chr7:56019610-56023033	Ctrls	10KD	OK	58.3089	37.9228	-0.620651	-1.99172	0.01545	0.117942	no
XLOC_004344	XLOC_004344	LGR4	chr11:27387507-27494334	Ctrls	10KD	OK	0.634916	0.299389	-1.08454	-2.11404	0.01545	0.117942	no
XLOC_014482	XLOC_014482	LOC101929371	chr20:9966980-9987764	Ctrls	10KD	OK	0.506788	1.32657	1.38825	2.21744	0.01555	0.118519	no
XLOC_017328	XLOC_017328	FGFR3	chr4:1795038-1810599	Ctrls	10KD	OK	46.8324	64.389	0.459306	1.96043	0.01555	0.118519	no
XLOC_002178	XLOC_002178	GLUL	chr1:182350838-182361341	Ctrls	10KD	OK	107.075	78.1635	-0.454059	-1.93859	0.01555	0.118519	no
XLOC_012533	XLOC_012533	KCNN4	chr19:44270684-44285409	Ctrls	10KD	OK	0.154397	0.555809	1.84795	2.66399	0.0156	0.118651	no
XLOC_021878	XLOC_021878	GARS	chr7:30634180-30673648	Ctrls	10KD	OK	136.775	99.1595	-0.463984	-1.98277	0.0156	0.118651	no
XLOC_004408	XLOC_004408	MTCH2	chr11:47638857-47664206	Ctrls	10KD	OK	51.2431	36.7345	-0.48022	-1.96991	0.0156	0.118651	no
XLOC_010344	XLOC_010344	ORMDL3	chr17:38077295-38083884	Ctrls	10KD	OK	25.9764	17.7244	-0.551466	-2.0216	0.0156	0.118651	no
XLOC_006267	XLOC_006267	INTS6-AS1	chr13:52027480-52028851	Ctrls	10KD	OK	2.51908	5.13669	1.02794	2.03104	0.01565	0.118969	no
XLOC_001323	XLOC_001323	DFFA	chr1:10520602-10532613	Ctrls	10KD	OK	46.5777	32.9286	-0.500298	-1.94024	0.0157	0.119225	no
XLOC_007761	XLOC_007761	PAQR5	chr15:69591293-69699976	Ctrls	10KD	OK	2.76031	1.62162	-0.767398	-2.02077	0.0157	0.119225	no
XLOC_020179	XLOC_020179	ZBTB22	chr6:33282181-33285719	Ctrls	10KD	OK	3.8651	6.28334	0.701025	2.00338	0.01575	0.11948	no
XLOC_004445	XLOC_004445	TIMM10	chr11:57295935-57298232	Ctrls	10KD	OK	65.8554	43.9721	-0.582713	-1.99616	0.01575	0.11948	no
XLOC_009893	XLOC_009893	LOC440461	chr17:66194800-66196443	Ctrls	10KD	OK	1.82445	3.69657	1.01873	2.06242	0.0158	0.11961	no
XLOC_010255	XLOC_010255	FAM222B	chr17:27082995-27169857	Ctrls	10KD	OK	1.93316	3.23068	0.740875	1.98741	0.0158	0.11961	no
XLOC_008213	XLOC_008213	SIN3A	chr15:75661719-75748124	Ctrls	10KD	OK	8.77917	12.2721	0.483227	1.93535	0.0158	0.11961	no
XLOC_005342	XLOC_005342	CHPT1	chr12:102091416-102133250	Ctrls	10KD	OK	26.0019	17.0114	-0.61211	-1.96827	0.0158	0.11961	no
XLOC_009359	XLOC_009359	DBNDD1	chr16:90071272-90114191	Ctrls	10KD	OK	4.39544	9.48649	1.10987	2.15329	0.01585	0.119801	no
XLOC_022112	XLOC_022112	MBLAC1	chr7:99724319-99726121	Ctrls	10KD	OK	3.80143	6.94684	0.869814	2.05487	0.01585	0.119801	no
XLOC_002331	XLOC_002331	ENAH	chr1:225674533-225840845	Ctrls	10KD	OK	67.4713	49.2998	-0.452691	-1.91951	0.01585	0.119801	no
XLOC_004820	XLOC_004820	SLC37A4	chr11:118895060-118901616	Ctrls	10KD	OK	36.5268	25.335	-0.527823	-1.94893	0.0159	0.120117	no
XLOC_005695	XLOC_005695	ZCRB1	chr12:42705887-42719932	Ctrls	10KD	OK	63.713	45.4897	-0.486047	-1.9791	0.01595	0.12037	no
XLOC_002383	XLOC_002383	RBM34	chr1:235294497-235324571	Ctrls	10KD	OK	42.5441	29.8745	-0.510041	-1.94403	0.01595	0.12037	no
XLOC_004816	XLOC_004816	DDX6	chr11:118618472-118661972	Ctrls	10KD	OK	41.4794	57.2396	0.46462	1.97476	0.016	0.120622	no
XLOC_016971	XLOC_016971	DCBLD2	chr3:98514813-98620533	Ctrls	10KD	OK	17.6382	12.5606	-0.489794	-1.95728	0.016	0.120622	no
XLOC_004645	XLOC_004645	RAB6A	chr11:73386682-73472201	Ctrls	10KD	OK	75.6965	55.0114	-0.460495	-1.95062	0.01615	0.121564	no
XLOC_004586	XLOC_004586	MRPL11	chr11:66202549-66206310	Ctrls	10KD	OK	65.2624	46.8521	-0.478137	-1.92538	0.01615	0.121564	no
XLOC_005919	XLOC_005919	CAPS2	chr12:75669758-75784702	Ctrls	10KD	OK	1.05485	0.524345	-1.00844	-2.02686	0.01615	0.121564	no
XLOC_025762	XLOC_025762	RAP2C	chrX:131337051-131623996	Ctrls	10KD	OK	6.59254	4.05085	-0.70261	-1.9629	0.0162	0.121877	no
XLOC_002676	XLOC_002676	C10orf11	chr10:77542518-78317126	Ctrls	10KD	OK	1.71509	0.731277	-1.2298	-2.13824	0.01625	0.122127	no
XLOC_005447	XLOC_005447	LRRC43	chr12:122652265-122688018	Ctrls	10KD	OK	0.705153	0.0732141	-3.26774	-3.45197	0.01625	0.122127	no
XLOC_010925	XLOC_010925	SMAD4	chr18:48556582-48611411	Ctrls	10KD	OK	16.0132	11.4623	-0.482367	-1.97047	0.0163	0.122376	no
XLOC_002181	XLOC_002181	RGS16	chr1:182567757-182573548	Ctrls	10KD	OK	15.6423	10.487	-0.576853	-1.98883	0.0163	0.122376	no
XLOC_011803	XLOC_011803	PRR12	chr19:50094911-50129696	Ctrls	10KD	OK	1.11071	1.91737	0.787649	1.99882	0.01635	0.122625	no
XLOC_000545	XLOC_000545	ABCD3	chr1:94883932-94984219	Ctrls	10KD	OK	47.1317	33.8755	-0.476458	-1.93352	0.01635	0.122625	no
XLOC_015031	XLOC_015031	KCNB1	chr20:47988504-48099181	Ctrls	10KD	OK	2.58838	4.13565	0.676064	1.97544	0.0164	0.122684	no
XLOC_023668	XLOC_023668	UQCRB	chr8:97238903-97247862	Ctrls	10KD	OK	47.2701	34.2355	-0.465435	-1.94943	0.0164	0.122684	no
XLOC_000728	XLOC_000728	PSMD4	chr1:151227196-151239954	Ctrls	10KD	OK	172.299	124.74	-0.465982	-1.98715	0.0164	0.122684	no
XLOC_023714	XLOC_023714	TAF2	chr8:120743013-120845074	Ctrls	10KD	OK	27.3039	19.4805	-0.487077	-2.01957	0.0164	0.122684	no
XLOC_001666	XLOC_001666	TM2D1	chr1:62146718-62191095	Ctrls	10KD	OK	23.2909	14.6216	-0.671662	-2.00703	0.0164	0.122684	no
XLOC_024914	XLOC_024914	REPS2	chrX:16964813-17171403	Ctrls	10KD	OK	1.00261	1.68453	0.748587	1.97006	0.0165	0.123242	no
XLOC_014197	XLOC_014197	SESTD1	chr2:179966418-180129350	Ctrls	10KD	OK	6.32908	8.93306	0.497159	1.97581	0.0165	0.123242	no
XLOC_017661	XLOC_017661	HSPA4L	chr4:128703452-128754526	Ctrls	10KD	OK	48.7057	35.0281	-0.475579	-1.97658	0.0165	0.123242	no
XLOC_024808	XLOC_024808	MAN1B1-AS1	chr9:139979397-139981269	Ctrls	10KD	OK	0.974335	2.01254	1.04653	2.06317	0.01655	0.123552	no
XLOC_011427	XLOC_011427	OCEL1	chr19:17337054-17340028	Ctrls	10KD	OK	1.48231	3.13227	1.07936	2.05489	0.0166	0.123798	no
XLOC_019325	XLOC_019325	HEIH	chr5:180256953-180262726	Ctrls	10KD	OK	4.12741	7.40352	0.842975	2.01153	0.0166	0.123798	no
XLOC_019658	XLOC_019658	TMEM151B	chr6:44238479-44247182	Ctrls	10KD	OK	0.484442	0.967585	0.998065	2.06995	0.0167	0.124416	no
XLOC_000237	XLOC_000237	PPP1R8	chr1:28157251-28178183	Ctrls	10KD	OK	38.2899	27.145	-0.496281	-1.94196	0.0167	0.124416	no
XLOC_012700	XLOC_012700	ETFB	chr19:51848408-51869672	Ctrls	10KD	OK	0.185218	2.21198	3.57805	4.14571	0.01675	0.124661	no
XLOC_000156	XLOC_000156	MRTO4	chr1:19578074-19586622	Ctrls	10KD	OK	41.4282	29.3122	-0.499114	-1.98022	0.01675	0.124661	no
XLOC_007786	XLOC_007786	CCDC33	chr15:74528629-74628482	Ctrls	10KD	OK	1.02265	1.93328	0.918737	2.02892	0.0168	0.124842	no
XLOC_016756	XLOC_016756	ACAA1	chr3:38080695-38178733	Ctrls	10KD	OK	3.95411	6.8458	0.791866	1.94767	0.0168	0.124842	no
XLOC_000309	XLOC_000309	UTP11L	chr1:38478383-38490497	Ctrls	10KD	OK	61.3408	43.8953	-0.482782	-1.96103	0.0168	0.124842	no
XLOC_003551	XLOC_003551	PRMT3	chr11:20409075-20530879	Ctrls	10KD	OK	14.3752	9.73618	-0.562155	-1.92783	0.01685	0.125149	no
XLOC_007939	XLOC_007939	HERC2P3	chr15:20613649-20711433	Ctrls	10KD	OK	1.45042	2.44064	0.750789	1.96866	0.0169	0.125457	no
XLOC_009932	XLOC_009932	NUP85	chr17:73201596-73231854	Ctrls	10KD	OK	56.3264	40.0855	-0.490733	-2.00577	0.01695	0.125764	no
XLOC_014045	XLOC_014045	C1QL2	chr2:119913818-119916471	Ctrls	10KD	OK	0.507388	1.33457	1.39521	2.32144	0.01705	0.126248	no
XLOC_002790	XLOC_002790	HIF1AN	chr10:102295640-102313681	Ctrls	10KD	OK	4.20452	6.23652	0.568799	1.94417	0.01705	0.126248	no
XLOC_025587	XLOC_025587	OPHN1	chrX:67262185-67653299	Ctrls	10KD	OK	5.9435	8.53342	0.521812	1.99695	0.01705	0.126248	no
XLOC_024498	XLOC_024498	RFK	chr9:79000432-79009444	Ctrls	10KD	OK	26.8943	18.5108	-0.538928	-2.00025	0.01705	0.126248	no
XLOC_008366	XLOC_008366	HAGHL	chr16:776935-779715	Ctrls	10KD	OK	2.52807	5.00633	0.985718	2.11242	0.0171	0.126297	no
XLOC_023671	XLOC_023671	RPL30	chr8:99053937-99057818	Ctrls	10KD	OK	1545.72	1123.62	-0.460124	-1.95642	0.0171	0.126297	no
XLOC_015055	XLOC_015055	AURKA	chr20:54944444-54967351	Ctrls	10KD	OK	53.2273	38.0535	-0.484136	-1.95393	0.0171	0.126297	no
XLOC_017128	XLOC_017128	PCOLCE2	chr3:142536701-142608045	Ctrls	10KD	OK	20.2636	13.5584	-0.579705	-1.94769	0.0171	0.126297	no
XLOC_002015	XLOC_002015	MEX3A	chr1:155996957-156147542	Ctrls	10KD	OK	22.9147	13.445	-0.769206	-1.93044	0.0171	0.126297	no
XLOC_008166	XLOC_008166	LOC101929076	chr15:68126645-68131217	Ctrls	10KD	OK	0.216639	0.600724	1.47141	2.21867	0.01715	0.12641	no
XLOC_004047	XLOC_004047	PAFAH1B2	chr11:117014999-117048889	Ctrls	10KD	OK	97.5512	71.036	-0.45761	-1.95607	0.01715	0.12641	no
XLOC_019727	XLOC_019727	TTK	chr6:80714321-80752244	Ctrls	10KD	OK	40.3266	29.2798	-0.461825	-1.91322	0.01715	0.12641	no
XLOC_002445	XLOC_002445	GTPBP4	chr10:1034348-1063708	Ctrls	10KD	OK	41.594	29.9993	-0.471447	-1.93512	0.01715	0.12641	no
XLOC_002464	XLOC_002464	RBM17	chr10:6130948-6159422	Ctrls	10KD	OK	21.4545	15.1222	-0.504612	-1.94172	0.0172	0.126586	no
XLOC_003794	XLOC_003794	ARL2,SNX15	chr11:64781584-64808044	Ctrls	10KD	OK	81.0925	56.16	-0.530025	-1.96785	0.0172	0.126586	no
XLOC_002270	XLOC_002270	SLC41A1	chr1:205758220-205782161	Ctrls	10KD	OK	8.55385	5.78127	-0.565188	-1.97946	0.0172	0.126586	no
XLOC_011260	XLOC_011260	SAFB	chr19:5623045-5668489	Ctrls	10KD	OK	31.8319	44.8027	0.493114	1.93038	0.01725	0.12689	no
XLOC_019578	XLOC_019578	PACSIN1	chr6:34433837-34503000	Ctrls	10KD	OK	3.36521	5.25503	0.643001	2.0033	0.0173	0.127129	no
XLOC_000262	XLOC_000262	KHDRBS1	chr1:32479294-32526460	Ctrls	10KD	OK	52.4547	72.8285	0.473431	1.96355	0.0173	0.127129	no
XLOC_025574	XLOC_025574	SPIN4	chrX:62567106-62571218	Ctrls	10KD	OK	4.99005	7.82754	0.649505	2.00744	0.01735	0.127368	no
XLOC_017987	XLOC_017987	HNRNPDL	chr4:83343716-83351378	Ctrls	10KD	OK	77.4763	56.8487	-0.446627	-1.9092	0.01735	0.127368	no
XLOC_012223	XLOC_012223	ELAVL3	chr19:11562142-11591803	Ctrls	10KD	OK	3.58093	5.47509	0.61255	1.94028	0.01745	0.127973	no
XLOC_004466	XLOC_004466	OSBP	chr11:59341870-59383617	Ctrls	10KD	OK	9.96979	14.1477	0.504932	1.93255	0.01745	0.127973	no
XLOC_014640	XLOC_014640	PKIG	chr20:43160421-43247678	Ctrls	10KD	OK	0.450223	1.11748	1.31153	1.86326	0.0175	0.128145	no
XLOC_016600	XLOC_016600	EPHB3	chr3:184279586-184300196	Ctrls	10KD	OK	0.503158	0.993354	0.981295	2.05888	0.0175	0.128145	no
XLOC_013648	XLOC_013648	LINC01250	chr2:2898819-3129798	Ctrls	10KD	OK	1.15153	2.19724	0.932137	2.00805	0.0175	0.128145	no
XLOC_009435	XLOC_009435	KCTD11	chr17:7255207-7258262	Ctrls	10KD	OK	0.326386	0.698687	1.09807	2.01039	0.01755	0.128382	no
XLOC_011124	XLOC_011124	NARS	chr18:55267893-55289177	Ctrls	10KD	OK	64.3737	46.7094	-0.462757	-1.95986	0.01755	0.128382	no
XLOC_013758	XLOC_013758	LOC100288911	chr2:36581891-36582713	Ctrls	10KD	OK	5.59039	10.5311	0.913631	2.01999	0.0176	0.128683	no
XLOC_023230	XLOC_023230	ERICH5	chr8:99076749-99105838	Ctrls	10KD	OK	1.63279	3.07789	0.914601	1.91847	0.01765	0.128984	no
XLOC_017000	XLOC_017000	ATG3	chr3:112251353-112280810	Ctrls	10KD	OK	80.1263	57.971	-0.466944	-1.89566	0.0177	0.12922	no
XLOC_021928	XLOC_021928	PPIA	chr7:44836240-44842716	Ctrls	10KD	OK	860.15	614.195	-0.485892	-1.94299	0.0177	0.12922	no
XLOC_005775	XLOC_005775	KRT75	chr12:52817853-52828110	Ctrls	10KD	OK	0.710043	1.41375	0.993549	2.00526	0.01775	0.129455	no
XLOC_015018	XLOC_015018	ELMO2	chr20:44994689-45035271	Ctrls	10KD	OK	7.48873	10.8466	0.534448	1.92758	0.01775	0.129455	no
XLOC_005961	XLOC_005961	NDUFA12	chr12:95365103-95397489	Ctrls	10KD	OK	160.804	114.53	-0.489578	-1.90889	0.0178	0.129755	no
XLOC_024206	XLOC_024206	NCS1	chr9:132934856-132999583	Ctrls	10KD	OK	31.8805	23.0947	-0.465109	-1.87488	0.01785	0.129989	no
XLOC_010912	XLOC_010912	HAUS1	chr18:43684297-43708299	Ctrls	10KD	OK	34.1696	23.3635	-0.54846	-1.92055	0.01785	0.129989	no
XLOC_012849	XLOC_012849	RSAD2	chr2:7017795-7038363	Ctrls	10KD	OK	0.723584	1.35348	0.903438	1.99332	0.01795	0.130521	no
[truncated: 24,021 more rows]

## Sheet: RBM10KD - splice variant exp
Test_id	Gene_id	Gene	Locus	Sample 1 label	Sample 2 label	Differential expression test status	FPKM of the gene in sample 1 (Control)	FPKM of the gene in sample 2 (RBM10 KD)	log2(fold_change) between samples 1 and 2	Value of test statistic used to determine significance of expression change	p_value	q_value	Significant expression change?
TCONS_00000001	XLOC_000001	DDX11L1	chr1:11873-29370	Ctrls	10KD	NOTEST	0.14247	0.0635071	-1.16567	0	1	1	no
TCONS_00000002	XLOC_000002	OR4F5	chr1:69090-70008	Ctrls	10KD	NOTEST	0	0	0	0	1	1	no
TCONS_00000003	XLOC_000003	LOC100132062	chr1:323891-328581	Ctrls	10KD	NOTEST	0.000141725	0.000178264	0.330922	0	1	1	no
TCONS_00000005	XLOC_000003	LOC100133331	chr1:323891-328581	Ctrls	10KD	OK	0.618485	0.369694	-0.742406	-1.3688	0.0981	0.571152	no
TCONS_00000008	XLOC_000004	OR4F3	chr1:367658-368597	Ctrls	10KD	NOTEST	0	0	0	0	1	1	no
TCONS_00000009	XLOC_000005	FAM87B	chr1:752750-755214	Ctrls	10KD	OK	0.302007	0.47602	0.656438	0.993559	0.21505	0.770213	no
TCONS_00000010	XLOC_000006	LINC01128	chr1:762970-794826	Ctrls	10KD	OK	2.24455	2.08771	-0.104504	-0.116775	0.8823	0.98539	no
TCONS_00000011	XLOC_000006	LINC01128	chr1:762970-794826	Ctrls	10KD	OK	4.41876	4.26732	-0.0503088	-0.134177	0.86865	0.983777	no
TCONS_00000012	XLOC_000006	LINC01128	chr1:762970-794826	Ctrls	10KD	NOTEST	0	0	0	0	1	1	no
TCONS_00000013	XLOC_000006	LINC01128	chr1:762970-794826	Ctrls	10KD	OK	0.784965	0.124023	-2.66202	-1.36283	0.4764	0.90212	no
TCONS_00000014	XLOC_000006	LINC01128	chr1:762970-794826	Ctrls	10KD	NOTEST	0	0	0	0	1	1	no
TCONS_00000015	XLOC_000006	LINC01128	chr1:762970-794826	Ctrls	10KD	OK	2.13821	3.5919	0.748339	1.18084	0.142	0.659533	no
TCONS_00000016	XLOC_000006	LINC01128	chr1:762970-794826	Ctrls	10KD	NOTEST	0	0.155826	inf	0	1	1	no
TCONS_00000017	XLOC_000006	LINC01128	chr1:762970-794826	Ctrls	10KD	NOTEST	0.0295092	0	#NAME?	0	1	1	no
TCONS_00000018	XLOC_000006	LINC01128	chr1:762970-794826	Ctrls	10KD	NOTEST	0	0	0	0	1	1	no
TCONS_00000019	XLOC_000007	SAMD11	chr1:861120-894679	Ctrls	10KD	OK	61.5917	73.3276	0.25162	0.479408	0.53735	0.926225	no
TCONS_00000020	XLOC_000008	KLHL17	chr1:895966-901099	Ctrls	10KD	OK	6.34107	4.78722	-0.405538	-1.11942	0.18795	0.736415	no
TCONS_00000021	XLOC_000009	PLEKHN1	chr1:901876-910484	Ctrls	10KD	NOTEST	0.0426014	0.106219	1.31807	0	1	1	no
TCONS_00000022	XLOC_000009	PLEKHN1	chr1:901876-910484	Ctrls	10KD	NOTEST	6.74408e-05	4.91189e-05	-0.457343	0	1	1	no
TCONS_00000023	XLOC_000010	ISG15	chr1:948846-949919	Ctrls	10KD	OK	52.05	74.3305	0.514056	1.7624	0.03465	0.337725	no
TCONS_00000024	XLOC_000011	AGRN	chr1:955502-991499	Ctrls	10KD	OK	26.6242	34.0365	0.354346	1.46648	0.0724	0.493441	no
TCONS_00000025	XLOC_000012	LINC01342	chr1:1072396-1079434	Ctrls	10KD	NOTEST	0.0407344	0.135375	1.73264	0	1	1	no
TCONS_00000026	XLOC_000013	MIR200B	chr1:1102483-1102578	Ctrls	10KD	NOTEST	0	0	0	0	1	1	no
TCONS_00000027	XLOC_000014	MIR200A	chr1:1103242-1103332	Ctrls	10KD	NOTEST	0	0	0	0	1	1	no
TCONS_00000028	XLOC_000015	MIR429	chr1:1104384-1104467	Ctrls	10KD	NOTEST	0	0	0	0	1	1	no
TCONS_00000029	XLOC_000016	TTLL10	chr1:1109285-1133313	Ctrls	10KD	NOTEST	0	0.116923	inf	0	1	1	no
TCONS_00000030	XLOC_000016	TTLL10	chr1:1109285-1133313	Ctrls	10KD	NOTEST	0	0.0302866	inf	0	1	1	no
TCONS_00000031	XLOC_000017	B3GALT6	chr1:1167628-1170420	Ctrls	10KD	OK	33.536	34.6351	0.046527	0.177884	0.8287	0.982503	no
TCONS_00000032	XLOC_000018	SCNN1D	chr1:1215815-1227409	Ctrls	10KD	NOTEST	0.350125	0.203734	-0.781188	0	1	1	no
TCONS_00000033	XLOC_000018	SCNN1D	chr1:1215815-1227409	Ctrls	10KD	OK	1.88364	2.50245	0.409816	0.932303	0.26905	0.807248	no
TCONS_00000034	XLOC_000019	PUSL1	chr1:1243993-1260067	Ctrls	10KD	OK	53.737	52.1789	-0.0424486	-0.0953931	0.9074	0.987567	no
TCONS_00000035	XLOC_000020	GLTPD1	chr1:1260142-1264276	Ctrls	10KD	OK	11.645	16.0383	0.461816	1.47392	0.07205	0.493298	no
TCONS_00000036	XLOC_000021	TAS1R3	chr1:1266725-1269844	Ctrls	10KD	OK	0.974027	1.1337	0.219008	0.429832	0.6081	0.949335	no
TCONS_00000037	XLOC_000022	LOC148413	chr1:1334909-1342693	Ctrls	10KD	OK	31.004	28.4236	-0.125364	-0.264171	0.7532	0.977392	no
TCONS_00000038	XLOC_000023	TMEM88B	chr1:1361507-1363167	Ctrls	10KD	OK	1.03265	1.13459	0.13582	0.132216	0.8833	0.985484	no
TCONS_00000039	XLOC_000024	VWA1	chr1:1370902-1378262	Ctrls	10KD	OK	19.1544	14.7972	-0.372354	-1.37755	0.08985	0.546185	no
TCONS_00000040	XLOC_000024	VWA1	chr1:1370902-1378262	Ctrls	10KD	OK	1.39105	1.76981	0.347419	0.354388	0.6566	0.962782	no
TCONS_00000041	XLOC_000025	ATAD3C	chr1:1385068-1405538	Ctrls	10KD	OK	2.67783	4.12318	0.622692	1.75557	0.0328	0.328358	no
TCONS_00000042	XLOC_000026	ATAD3B	chr1:1407163-1431582	Ctrls	10KD	OK	31.6392	34.2054	0.112512	0.430029	0.5901	0.942629	no
TCONS_00000043	XLOC_000027	ATAD3A	chr1:1447522-1470067	Ctrls	10KD	OK	59.9636	57.9091	-0.0502968	-0.182872	0.8112	0.981753	no
TCONS_00000044	XLOC_000027	ATAD3A	chr1:1447522-1470067	Ctrls	10KD	OK	13.809	11.1834	-0.304246	-0.466998	0.55655	0.930437	no
TCONS_00000045	XLOC_000027	ATAD3A	chr1:1447522-1470067	Ctrls	10KD	OK	3.08519	3.03783	-0.0223191	-0.0161681	0.9846	0.996705	no
TCONS_00000046	XLOC_000028	MIB2	chr1:1550794-1565990	Ctrls	10KD	OK	1.38721	1.71996	0.310196	0.267465	0.7308	0.975023	no
TCONS_00000047	XLOC_000028	MIB2	chr1:1550794-1565990	Ctrls	10KD	OK	5.95543	7.52509	0.337502	0.543236	0.4901	0.907551	no
TCONS_00000048	XLOC_000028	MIB2	chr1:1550794-1565990	Ctrls	10KD	NOTEST	0	0	0	0	1	1	no
TCONS_00000049	XLOC_000028	MIB2	chr1:1550794-1565990	Ctrls	10KD	OK	2.85878	2.91176	0.0264888	0.0311663	0.9684	0.993368	no
TCONS_00000050	XLOC_000028	MIB2	chr1:1550794-1565990	Ctrls	10KD	OK	2.39349	1.90305	-0.330804	-0.402911	0.6361	0.958094	no
TCONS_00000051	XLOC_000028	MIB2	chr1:1550794-1565990	Ctrls	10KD	OK	3.12013	3.80468	0.286171	0.40337	0.61395	0.952327	no
TCONS_00000052	XLOC_000029	MMP23B	chr1:1567559-1570030	Ctrls	10KD	OK	2.12706	1.25203	-0.764587	-1.38117	0.0999	0.574936	no
TCONS_00000053	XLOC_000029	MMP23A	chr1:1567559-1570030	Ctrls	10KD	NOTEST	0	0	0	0	1	1	no
TCONS_00000054	XLOC_000030	MMP23A	chr1:1570602-1655859	Ctrls	10KD	NOTEST	0	0	0	0	1	1	no
TCONS_00000055	XLOC_000031	CALML6	chr1:1846265-1848733	Ctrls	10KD	OK	0.672082	0.199726	-1.75061	-2.22389	0.02175	0.263717	no
TCONS_00000056	XLOC_000032	GABRD	chr1:1950767-1962192	Ctrls	10KD	NOTEST	0.174317	0.241451	0.470012	0	1	1	no
TCONS_00000057	XLOC_000033	PRKCZ	chr1:1981908-2144159	Ctrls	10KD	OK	9.48973	16.5192	0.799702	1.39355	0.1255	0.629203	no
TCONS_00000058	XLOC_000033	PRKCZ	chr1:1981908-2144159	Ctrls	10KD	NOTEST	0.134989	0.352924	1.38651	0	1	1	no
TCONS_00000059	XLOC_000033	PRKCZ	chr1:1981908-2144159	Ctrls	10KD	NOTEST	0.0641279	0.181395	1.50011	0	1	1	no
TCONS_00000060	XLOC_000033	PRKCZ	chr1:1981908-2144159	Ctrls	10KD	OK	0.708683	2.33791	1.72201	1.04108	0.3022	0.824627	no
TCONS_00000061	XLOC_000034	SKI	chr1:2160133-2241652	Ctrls	10KD	OK	12.363	19.043	0.62323	2.26651	0.00585	0.125668	no
TCONS_00000062	XLOC_000035	RER1	chr1:2323213-2344010	Ctrls	10KD	OK	62.841	56.6353	-0.150005	-0.557278	0.4855	0.905782	no
TCONS_00000063	XLOC_000036	PLCH2	chr1:2407753-2436964	Ctrls	10KD	OK	25.5112	30.5189	0.258568	1.08602	0.1805	0.724077	no
TCONS_00000064	XLOC_000037	TNFRSF14	chr1:2487207-2495267	Ctrls	10KD	OK	0.915184	0.497519	-0.879311	-1.46693	0.0806	0.51714	no
TCONS_00000065	XLOC_000038	FAM213B	chr1:2517898-2564481	Ctrls	10KD	OK	1.85253	0.465889	-1.99144	-0.967276	0.51715	0.918269	no
TCONS_00000066	XLOC_000038	FAM213B	chr1:2517898-2564481	Ctrls	10KD	OK	1.80627	0.843586	-1.09841	-0.615967	0.53	0.923006	no
TCONS_00000067	XLOC_000038	FAM213B	chr1:2517898-2564481	Ctrls	10KD	OK	0.47563	0.934587	0.97449	0.360912	0.6911	0.968181	no
TCONS_00000068	XLOC_000038	FAM213B	chr1:2517898-2564481	Ctrls	10KD	OK	1.926	2.19269	0.187089	0.159429	0.85145	0.982503	no
TCONS_00000069	XLOC_000038	FAM213B	chr1:2517898-2564481	Ctrls	10KD	OK	7.99973	18.7479	1.2287	1.9265	0.02615	0.292292	no
TCONS_00000070	XLOC_000038	FAM213B	chr1:2517898-2564481	Ctrls	10KD	OK	0.408263	1.44047	1.81897	0.841687	0.35515	0.849617	no
TCONS_00000071	XLOC_000038	FAM213B	chr1:2517898-2564481	Ctrls	10KD	OK	1.35653	0.752053	-0.851019	-0.500496	0.5925	0.943478	no
TCONS_00000072	XLOC_000038	FAM213B	chr1:2517898-2564481	Ctrls	10KD	OK	6.45215	10.5748	0.71278	1.38559	0.0915	0.550535	no
TCONS_00000073	XLOC_000039	ACTRT2	chr1:2938045-2939467	Ctrls	10KD	NOTEST	0	0	0	0	1	1	no
TCONS_00000074	XLOC_000040	PRDM16	chr1:2985741-3355185	Ctrls	10KD	NOTEST	0.00915402	0	#NAME?	0	1	1	no
TCONS_00000075	XLOC_000040	PRDM16	chr1:2985741-3355185	Ctrls	10KD	NOTEST	1.69468e-07	0	#NAME?	0	1	1	no
TCONS_00000076	XLOC_000041	MIR4251	chr1:2985741-3355185	Ctrls	10KD	NOTEST	0	0	0	0	1	1	no
TCONS_00000077	XLOC_000042	ARHGEF16	chr1:3371146-3397677	Ctrls	10KD	OK	18.3537	22.0054	0.261786	1.01282	0.2304	0.781128	no
TCONS_00000078	XLOC_000043	TPRG1L	chr1:3541555-3546694	Ctrls	10KD	OK	8.71037	15.2932	0.812088	2.59137	0.0017	0.0573159	no
TCONS_00000079	XLOC_000044	TP73	chr1:3569128-3663937	Ctrls	10KD	OK	0.781416	0.794022	0.0230872	0.00884833	0.8362	0.982503	no
TCONS_00000080	XLOC_000044	TP73	chr1:3569128-3663937	Ctrls	10KD	OK	1.24847	1.03	-0.277514	-0.133752	0.8961	0.986599	no
TCONS_00000081	XLOC_000044	TP73	chr1:3569128-3663937	Ctrls	10KD	NOTEST	0	0	0	0	1	1	no
TCONS_00000082	XLOC_000044	TP73	chr1:3569128-3663937	Ctrls	10KD	NOTEST	0.0597767	0	#NAME?	0	1	1	no
TCONS_00000083	XLOC_000044	TP73	chr1:3569128-3663937	Ctrls	10KD	NOTEST	0	0	0	0	1	1	no
TCONS_00000084	XLOC_000044	TP73	chr1:3569128-3663937	Ctrls	10KD	OK	20.8305	20.2453	-0.0411061	-0.08483	0.91865	0.987604	no
TCONS_00000085	XLOC_000044	TP73	chr1:3569128-3663937	Ctrls	10KD	OK	42.7327	34.5208	-0.307873	-0.847299	0.2916	0.818214	no
TCONS_00000086	XLOC_000044	TP73	chr1:3569128-3663937	Ctrls	10KD	OK	1.4593	1.29428	-0.173121	-0.0849882	0.9136	0.987567	no
TCONS_00000087	XLOC_000044	TP73	chr1:3569128-3663937	Ctrls	10KD	OK	2.48419	1.88638	-0.39716	-0.220708	0.79285	0.980445	no
TCONS_00000088	XLOC_000044	TP73	chr1:3569128-3663937	Ctrls	10KD	NOTEST	0	0	0	0	1	1	no
TCONS_00000089	XLOC_000044	TP73	chr1:3569128-3663937	Ctrls	10KD	NOTEST	0.106886	0	#NAME?	0	1	1	no
TCONS_00000090	XLOC_000044	TP73	chr1:3569128-3663937	Ctrls	10KD	NOTEST	0	0	0	0	1	1	no
TCONS_00000091	XLOC_000044	TP73	chr1:3569128-3663937	Ctrls	10KD	NOTEST	0.329228	0	#NAME?	0	1	1	no
TCONS_00000092	XLOC_000045	CCDC27	chr1:3668964-3688209	Ctrls	10KD	NOTEST	0.0658653	0.0696329	0.0802509	0	1	1	no
TCONS_00000093	XLOC_000046	SMIM1	chr1:3689324-3692546	Ctrls	10KD	OK	3.14636	5.10775	0.699007	1.15638	0.1561	0.684809	no
TCONS_00000094	XLOC_000046	SMIM1	chr1:3689324-3692546	Ctrls	10KD	OK	0.59945	0.000221576	-11.4016	-0.0160641	0.4666	0.897723	no
TCONS_00000095	XLOC_000047	DFFB	chr1:3773830-3801993	Ctrls	10KD	OK	0.517506	1.155	1.15824	0.97359	0.2341	0.782248	no
TCONS_00000096	XLOC_000047	DFFB	chr1:3773830-3801993	Ctrls	10KD	OK	5.66664	4.53934	-0.320011	-0.848414	0.2942	0.819469	no
TCONS_00000097	XLOC_000047	DFFB	chr1:3773830-3801993	Ctrls	10KD	OK	0.495514	0.465293	-0.0907887	-0.0712662	0.93695	0.988077	no
TCONS_00000098	XLOC_000048	LINC01134	chr1:3816967-3832011	Ctrls	10KD	OK	0.808562	1.04519	0.370333	0.692991	0.4008	0.872732	no
TCONS_00000099	XLOC_000049	LINC01346	chr1:4000671-4012643	Ctrls	10KD	OK	0.629913	0.699011	0.150161	0.202551	0.80515	0.980962	no
TCONS_00000100	XLOC_000050	LOC284661	chr1:4472110-4484744	Ctrls	10KD	NOTEST	0	0	0	0	1	1	no
TCONS_00000101	XLOC_000051	AJAP1	chr1:4715104-4843851	Ctrls	10KD	NOTEST	0.0748413	0.241012	1.6872	0	1	1	no
TCONS_00000102	XLOC_000051	AJAP1	chr1:4715104-4843851	Ctrls	10KD	NOTEST	0.00460547	0.0441039	3.25948	0	1	1	no
TCONS_00000103	XLOC_000052	MIR4417	chr1:5624130-5624203	Ctrls	10KD	NOTEST	0	0	0	0	1	1	no
TCONS_00000104	XLOC_000053	KCNAB2	chr1:5922867-6161253	Ctrls	10KD	OK	4.68733	4.9101	0.0669854	0.0963915	0.90525	0.987567	no
TCONS_00000105	XLOC_000053	KCNAB2	chr1:5922867-6161253	Ctrls	10KD	OK	1.48307	0.577174	-1.36151	-0.740921	0.3884	0.866234	no
TCONS_00000106	XLOC_000053	KCNAB2	chr1:5922867-6161253	Ctrls	10KD	OK	1.92949	1.94184	0.00920039	0.0077991	0.9917	0.99791	no
TCONS_00000107	XLOC_000053	KCNAB2	chr1:5922867-6161253	Ctrls	10KD	NOTEST	0.277762	0	#NAME?	0	1	1	no
TCONS_00000108	XLOC_000053	KCNAB2	chr1:5922867-6161253	Ctrls	10KD	OK	1.21369	1.36001	0.164227	0.111473	0.8898	0.985541	no
TCONS_00000109	XLOC_000053	KCNAB2	chr1:5922867-6161253	Ctrls	10KD	OK	15.7988	8.38087	-0.914645	-1.6974	0.04035	0.367161	no
TCONS_00000110	XLOC_000054	RNF207	chr1:6266188-6296044	Ctrls	10KD	OK	1.09177	0.766117	-0.511031	-0.195887	0.79765	0.980639	no
TCONS_00000111	XLOC_000055	LINC00337	chr1:6296299-6299502	Ctrls	10KD	OK	1.65383	2.15584	0.38244	0.831469	0.30655	0.828092	no
TCONS_00000112	XLOC_000056	HES3	chr1:6304251-6305638	Ctrls	10KD	OK	0.267977	1.00498	1.90699	1.43286	0.2468	0.790578	no
TCONS_00000113	XLOC_000057	ESPN	chr1:6484847-6521004	Ctrls	10KD	OK	23.3447	41.7831	0.839822	3.31783	5e-05	0.00409719	yes
TCONS_00000114	XLOC_000058	TAS1R1	chr1:6615337-6639817	Ctrls	10KD	NOTEST	0.260965	0.0769062	-1.76269	0	1	1	no
TCONS_00000115	XLOC_000058	TAS1R1	chr1:6615337-6639817	Ctrls	10KD	NOTEST	0.164922	0.357466	1.11602	0	1	1	no
TCONS_00000116	XLOC_000059	ZBTB48	chr1:6640050-6649340	Ctrls	10KD	OK	7.67267	5.37631	-0.513112	-1.01253	0.21675	0.771564	no
TCONS_00000117	XLOC_000059	ZBTB48	chr1:6640050-6649340	Ctrls	10KD	OK	8.94769	8.41061	-0.0893038	-0.209516	0.7924	0.98028	no
TCONS_00000118	XLOC_000059	ZBTB48	chr1:6640050-6649340	Ctrls	10KD	OK	3.88777	6.36535	0.711296	1.25945	0.12425	0.627109	no
TCONS_00000119	XLOC_000060	PHF13	chr1:6673755-6684093	Ctrls	10KD	OK	19.6839	23.8752	0.278494	1.00574	0.20595	0.759673	no
TCONS_00000120	XLOC_000061	THAP3	chr1:6684924-6761966	Ctrls	10KD	OK	16.3001	13.6634	-0.254556	-0.325003	0.69105	0.968181	no
TCONS_00000121	XLOC_000061	THAP3	chr1:6684924-6761966	Ctrls	10KD	OK	3.63563	3.46958	-0.0674411	-0.0384064	0.96545	0.99277	no
TCONS_00000122	XLOC_000061	THAP3	chr1:6684924-6761966	Ctrls	10KD	NOTEST	0.243172	0.194524	-0.322031	0	1	1	no
TCONS_00000123	XLOC_000062	LOC100505887	chr1:6784804-6790072	Ctrls	10KD	NOTEST	0	0	0	0	1	1	no
TCONS_00000124	XLOC_000062	LOC100505887	chr1:6784804-6790072	Ctrls	10KD	NOTEST	0	0	0	0	1	1	no
TCONS_00000125	XLOC_000063	CAMTA1	chr1:6845383-7829766	Ctrls	10KD	OK	58.9487	61.3448	0.0574822	0.11533	0.8874	0.985541	no
TCONS_00000126	XLOC_000063	CAMTA1	chr1:6845383-7829766	Ctrls	10KD	OK	2.3117	0.386772	-2.5794	-0.75764	0.30095	0.824627	no
TCONS_00000127	XLOC_000063	CAMTA1	chr1:6845383-7829766	Ctrls	10KD	OK	26.4884	27.8079	0.0701351	0.135437	0.8597	0.983172	no
TCONS_00000128	XLOC_000063	CAMTA1	chr1:6845383-7829766	Ctrls	10KD	OK	3.6726	4.96975	0.436371	1.05215	0.19665	0.746281	no
TCONS_00000129	XLOC_000064	VAMP3	chr1:7831328-7841492	Ctrls	10KD	OK	27.0942	29.7044	0.132693	0.504087	0.53305	0.924285	no
TCONS_00000130	XLOC_000065	PER3	chr1:7844488-7905240	Ctrls	10KD	OK	7.23796	10.2048	0.495597	1.13019	0.1644	0.696526	no
TCONS_00000131	XLOC_000065	PER3	chr1:7844488-7905240	Ctrls	10KD	OK	4.7664	7.07715	0.570269	1.14826	0.1606	0.690714	no
TCONS_00000132	XLOC_000065	PER3	chr1:7844488-7905240	Ctrls	10KD	OK	7.52212	9.18102	0.287516	0.646188	0.4163	0.879467	no
TCONS_00000133	XLOC_000065	PER3	chr1:7844488-7905240	Ctrls	10KD	NOTEST	0.177226	0.10793	-0.715495	0	1	1	no
TCONS_00000134	XLOC_000065	PER3	chr1:7844488-7905240	Ctrls	10KD	OK	2.17045	1.61018	-0.430774	-0.485786	0.5548	0.930437	no
TCONS_00000135	XLOC_000066	PARK7	chr1:8021713-8045342	Ctrls	10KD	OK	232.416	158.199	-0.554965	-1.79016	0.02655	0.293318	no
TCONS_00000136	XLOC_000066	PARK7	chr1:8021713-8045342	Ctrls	10KD	OK	141.684	129.829	-0.126074	-0.34881	0.6628	0.964833	no
TCONS_00000137	XLOC_000067	SLC45A1	chr1:8378144-8404227	Ctrls	10KD	OK	0.342278	1.17281	1.77673	3.2492	0.0019	0.0626089	no
TCONS_00000138	XLOC_000068	ENO1-AS1	chr1:8921058-8939943	Ctrls	10KD	OK	1.92475	3.77519	0.971881	0.0514772	0.6196	0.954188	no
TCONS_00000139	XLOC_000069	CA6	chr1:9005892-9035148	Ctrls	10KD	NOTEST	0	0	0	0	1	1	no
TCONS_00000140	XLOC_000069	CA6	chr1:9005892-9035148	Ctrls	10KD	NOTEST	0	0	0	0	1	1	no
TCONS_00000141	XLOC_000069	CA6	chr1:9005892-9035148	Ctrls	10KD	NOTEST	0	0	0	0	1	1	no
TCONS_00000142	XLOC_000069	CA6	chr1:9005892-9035148	Ctrls	10KD	NOTEST	0	0	0	0	1	1	no
TCONS_00000143	XLOC_000070	H6PD	chr1:9294862-9331394	Ctrls	10KD	OK	1.30102	1.26428	-0.0413257	-0.0989313	0.90655	0.987567	no
TCONS_00000144	XLOC_000070	H6PD	chr1:9294862-9331394	Ctrls	10KD	OK	0.0925174	0.739689	2.99912	1.34369	0.30985	0.830034	no
TCONS_00000145	XLOC_000071	SPSB1	chr1:9352940-9429590	Ctrls	10KD	OK	3.0007	3.53921	0.238125	0.640359	0.43415	0.884838	no
TCONS_00000146	XLOC_000072	SLC25A33	chr1:9599527-9642831	Ctrls	10KD	OK	75.7213	59.2833	-0.353073	-1.39818	0.08315	0.523688	no
TCONS_00000147	XLOC_000073	TMEM201	chr1:9648931-9674935	Ctrls	10KD	OK	14.2519	13.8646	-0.0397545	-0.115092	0.88665	0.985541	no
TCONS_00000148	XLOC_000073	TMEM201	chr1:9648931-9674935	Ctrls	10KD	OK	13.2196	11.9414	-0.146703	-0.379412	0.63395	0.957276	no
TCONS_00000149	XLOC_000074	PIK3CD	chr1:9711789-9884550	Ctrls	10KD	OK	0.551276	0.839408	0.606596	0.329899	0.6781	0.966978	no
TCONS_00000150	XLOC_000075	NMNAT1	chr1:10003485-10045556	Ctrls	10KD	OK	7.28967	5.72533	-0.348496	-1.16295	0.14705	0.670298	no
TCONS_00000151	XLOC_000076	RBP7	chr1:10057254-10076078	Ctrls	10KD	OK	24.8407	8.04656	-1.62626	-4.34782	5e-05	0.00409719	yes
TCONS_00000152	XLOC_000077	UBE4B	chr1:10093040-10241296	Ctrls	10KD	OK	1.97028	1.82334	-0.11182	-0.133887	0.86885	0.983777	no
TCONS_00000153	XLOC_000077	UBE4B	chr1:10093040-10241296	Ctrls	10KD	OK	20.537	19.8465	-0.0493398	-0.194032	0.8115	0.981753	no
TCONS_00000154	XLOC_000078	KIF1B	chr1:10270763-10441661	Ctrls	10KD	OK	7.16758	8.84737	0.303761	0.570763	0.4737	0.900012	no
TCONS_00000155	XLOC_000078	KIF1B	chr1:10270763-10441661	Ctrls	10KD	OK	23.113	21.7691	-0.0864226	-0.328755	0.68125	0.966978	no
TCONS_00000156	XLOC_000079	PGD	chr1:10459084-10480201	Ctrls	10KD	OK	127.559	96.657	-0.400224	-1.71481	0.036	0.345709	no
TCONS_00000157	XLOC_000080	APITD1	chr1:10490158-10512060	Ctrls	10KD	OK	8.65876	7.30094	-0.246077	-0.369115	0.65425	0.962277	no
TCONS_00000158	XLOC_000080	APITD1-CORT	chr1:10490158-10512060	Ctrls	10KD	OK	2.58925	1.61683	-0.679364	-0.626663	0.45525	0.894131	no
TCONS_00000159	XLOC_000080	APITD1-CORT	chr1:10490158-10512060	Ctrls	10KD	NOTEST	0	0	0	0	1	1	no
TCONS_00000160	XLOC_000080	APITD1-CORT	chr1:10490158-10512060	Ctrls	10KD	NOTEST	0.0426673	0	#NAME?	0	1	1	no
TCONS_00000161	XLOC_000080	APITD1	chr1:10490158-10512060	Ctrls	10KD	OK	18.7495	14.6667	-0.35431	-0.92526	0.2541	0.793866	no
TCONS_00000162	XLOC_000080	APITD1-CORT	chr1:10490158-10512060	Ctrls	10KD	NOTEST	0.080568	0	#NAME?	0	1	1	no
TCONS_00000163	XLOC_000080	APITD1-CORT	chr1:10490158-10512060	Ctrls	10KD	OK	0.774222	0.287746	-1.42795	-0.556386	0.6615	0.964833	no
TCONS_00000164	XLOC_000080	CORT	chr1:10490158-10512060	Ctrls	10KD	OK	1.69738	1.81266	0.0948005	0.0730552	0.92785	0.988018	no
TCONS_00000165	XLOC_000081	PEX14	chr1:10535002-10690815	Ctrls	10KD	OK	15.9244	14.6777	-0.117612	-0.393037	0.6316	0.95722	no
TCONS_00000166	XLOC_000082	TARDBP	chr1:11072678-11085549	Ctrls	10KD	OK	60.4701	90.5528	0.582537	2.4326	0.0043	0.105463	no
TCONS_00000167	XLOC_000083	MTOR-AS1	chr1:11166587-11322608	Ctrls	10KD	OK	0.360165	0.542741	0.591605	0.0688897	0.78575	0.980077	no
TCONS_00000168	XLOC_000084	ANGPTL7	chr1:11166587-11322608	Ctrls	10KD	OK	0.601034	0.517833	-0.214958	-0.0570545	0.9375	0.988141	no
TCONS_00000169	XLOC_000085	UBIAD1	chr1:11333254-11348491	Ctrls	10KD	OK	13.1805	13.8364	0.0700683	0.254814	0.7531	0.977392	no
TCONS_00000170	XLOC_000086	PTCHD2	chr1:11539294-11597640	Ctrls	10KD	OK	5.67829	4.21808	-0.428869	-1.3046	0.1054	0.585616	no
TCONS_00000171	XLOC_000087	LOC101929181	chr1:11669587-11673411	Ctrls	10KD	NOTEST	0.096751	0.067065	-0.528715	0	1	1	no
TCONS_00000172	XLOC_000088	FBXO44	chr1:11708417-11723384	Ctrls	10KD	NOTEST	0	0	0	0	1	1	no
TCONS_00000173	XLOC_000088	FBXO44	chr1:11708417-11723384	Ctrls	10KD	OK	1.91943	2.21159	0.204408	0.319358	0.692	0.968604	no
TCONS_00000174	XLOC_000088	FBXO44	chr1:11708417-11723384	Ctrls	10KD	OK	1.02704	0.423105	-1.27941	-0.936983	0.2445	0.787229	no
TCONS_00000175	XLOC_000088	FBXO44	chr1:11708417-11723384	Ctrls	10KD	OK	5.55752	7.73196	0.476393	1.24356	0.12695	0.632495	no
TCONS_00000176	XLOC_000089	FBXO6	chr1:11724149-11734409	Ctrls	10KD	OK	2.42671	2.81671	0.215007	0.470352	0.55325	0.930437	no
TCONS_00000177	XLOC_000090	DRAXIN	chr1:11751780-11780336	Ctrls	10KD	OK	7.81133	8.53786	0.128306	0.372501	0.644	0.960241	no
TCONS_00000178	XLOC_000091	AGTRAP	chr1:11796141-11810828	Ctrls	10KD	OK	7.70494	12.0565	0.645956	0.595351	0.3813	0.863815	no
TCONS_00000179	XLOC_000091	AGTRAP	chr1:11796141-11810828	Ctrls	10KD	NOTEST	0.302351	0	#NAME?	0	1	1	no
TCONS_00000180	XLOC_000091	AGTRAP	chr1:11796141-11810828	Ctrls	10KD	OK	4.18043	0.0381367	-6.77633	-1.03043	0.3899	0.866845	no
TCONS_00000181	XLOC_000091	AGTRAP	chr1:11796141-11810828	Ctrls	10KD	OK	3.4862	3.57893	0.0378757	0.026172	0.96955	0.993641	no
TCONS_00000182	XLOC_000091	AGTRAP	chr1:11796141-11810828	Ctrls	10KD	OK	30.1319	23.7774	-0.341702	-0.893649	0.2731	0.809105	no
TCONS_00000183	XLOC_000092	C1orf167	chr1:11822249-11907840	Ctrls	10KD	NOTEST	0.0227486	0.0428964	0.915076	0	1	1	no
TCONS_00000184	XLOC_000093	CLCN6	chr1:11822249-11907840	Ctrls	10KD	NOTEST	0.0947839	0	#NAME?	0	1	1	no
TCONS_00000185	XLOC_000093	CLCN6	chr1:11822249-11907840	Ctrls	10KD	OK	6.35144	6.01617	-0.0782397	-0.187456	0.8152	0.981876	no
TCONS_00000186	XLOC_000093	CLCN6	chr1:11822249-11907840	Ctrls	10KD	NOTEST	0.326967	0	#NAME?	0	1	1	no
TCONS_00000187	XLOC_000093	NPPA-AS1	chr1:11822249-11907840	Ctrls	10KD	OK	1.02101	1.34404	0.396577	0.212028	0.801	0.980753	no
TCONS_00000188	XLOC_000094	PLOD1	chr1:11994723-12035599	Ctrls	10KD	OK	31.0767	31.6368	0.0257669	0.105216	0.89585	0.986543	no
TCONS_00000189	XLOC_000095	MFN2	chr1:12040237-12073572	Ctrls	10KD	OK	3.22463	4.42211	0.455602	0.432452	0.57645	0.937514	no
TCONS_00000190	XLOC_000095	MFN2	chr1:12040237-12073572	Ctrls	10KD	OK	61.914	53.0846	-0.221973	-0.919779	0.2536	0.793866	no
TCONS_00000191	XLOC_000096	MIIP	chr1:12079298-12092106	Ctrls	10KD	OK	25.6238	19.1595	-0.419424	-1.48462	0.06755	0.477754	no
TCONS_00000192	XLOC_000097	MIR6729	chr1:12079298-12092106	Ctrls	10KD	NOTEST	0	0	0	0	1	1	no
TCONS_00000193	XLOC_000098	TNFRSF8	chr1:12123433-12204264	Ctrls	10KD	NOTEST	6.09505e-05	9.52865e-05	0.644635	0	1	1	no
TCONS_00000194	XLOC_000098	TNFRSF8	chr1:12123433-12204264	Ctrls	10KD	NOTEST	0.0144766	0.0145947	0.0117284	0	1	1	no
TCONS_00000195	XLOC_000099	MIR7846	chr1:12226999-12269277	Ctrls	10KD	NOTEST	0	0	0	0	1	1	no
TCONS_00000196	XLOC_000099	TNFRSF1B	chr1:12226999-12269277	Ctrls	10KD	NOTEST	0.0202043	0.0404531	1.00159	0	1	1	no
TCONS_00000197	XLOC_000100	MIR4632	chr1:12226999-12269277	Ctrls	10KD	NOTEST	0	0	0	0	1	1	no
TCONS_00000198	XLOC_000101	VPS13D	chr1:12290112-12572098	Ctrls	10KD	OK	1.13744	2.17314	0.933993	1.38516	0.09775	0.570389	no
TCONS_00000199	XLOC_000101	VPS13D	chr1:12290112-12572098	Ctrls	10KD	OK	8.5845	8.35932	-0.0383489	-0.147143	0.85285	0.982503	no
TCONS_00000200	XLOC_000102	SNORA59A	chr1:12290112-12572098	Ctrls	10KD	NOTEST	0	0	0	0	1	1	no
TCONS_00000202	XLOC_000103	AADACL4	chr1:12704565-12727097	Ctrls	10KD	NOTEST	0	0	0	0	1	1	no
TCONS_00000203	XLOC_000104	AADACL3	chr1:12776117-12788726	Ctrls	10KD	NOTEST	0	3.18314e-05	inf	0	1	1	no
TCONS_00000204	XLOC_000104	AADACL3	chr1:12776117-12788726	Ctrls	10KD	NOTEST	0	0.0124894	inf	0	1	1	no
TCONS_00000205	XLOC_000105	C1orf158	chr1:12806133-12821102	Ctrls	10KD	NOTEST	0	0	0	0	1	1	no
TCONS_00000206	XLOC_000106	PRAMEF12	chr1:12834990-12838048	Ctrls	10KD	NOTEST	0	0.0288437	inf	0	1	1	no
TCONS_00000207	XLOC_000107	PRAMEF1	chr1:12851545-12856777	Ctrls	10KD	NOTEST	0	0	0	0	1	1	no
TCONS_00000208	XLOC_000108	PRAMEF2	chr1:12916940-12921764	Ctrls	10KD	NOTEST	0	0	0	0	1	1	no
TCONS_00000210	XLOC_000109	PRAMEF7	chr1:12976466-12980300	Ctrls	10KD	NOTEST	0	0	0	0	1	1	no
TCONS_00000211	XLOC_000110	LOC391003	chr1:13035498-13039011	Ctrls	10KD	NOTEST	0	0	0	0	1	1	no
TCONS_00000212	XLOC_000110	LOC391003	chr1:13035498-13039011	Ctrls	10KD	NOTEST	0	0	0	0	1	1	no
TCONS_00000214	XLOC_000111	LOC649324	chr1:13194517-13199727	Ctrls	10KD	NOTEST	0	0	0	0	1	1	no
TCONS_00000215	XLOC_000112	PRAMEF5	chr1:13328195-13698405	Ctrls	10KD	NOTEST	0	0	0	0	1	1	no
TCONS_00000216	XLOC_000112	PRAMEF5	chr1:13328195-13698405	Ctrls	10KD	NOTEST	0	0	0	0	1	1	no
TCONS_00000217	XLOC_000113	PRAMEF10	chr1:13328195-13698405	Ctrls	10KD	NOTEST	0	0	0	0	1	1	no
TCONS_00000218	XLOC_000113	PRAMEF10	chr1:13328195-13698405	Ctrls	10KD	NOTEST	0	0	0	0	1	1	no
TCONS_00000219	XLOC_000114	PRAMEF15	chr1:13328195-13698405	Ctrls	10KD	NOTEST	0	0	0	0	1	1	no
TCONS_00000220	XLOC_000115	PRAMEF16	chr1:13328195-13698405	Ctrls	10KD	NOTEST	0	0	0	0	1	1	no
TCONS_00000221	XLOC_000115	PRAMEF16	chr1:13328195-13698405	Ctrls	10KD	NOTEST	0	0	0	0	1	1	no
TCONS_00000222	XLOC_000116	PRAMEF20	chr1:13328195-13698405	Ctrls	10KD	NOTEST	0	0	0	0	1	1	no
TCONS_00000223	XLOC_000117	PRAMEF10	chr1:13328195-13698405	Ctrls	10KD	NOTEST	0	0	0	0	1	1	no
TCONS_00000224	XLOC_000117	PRAMEF10	chr1:13328195-13698405	Ctrls	10KD	NOTEST	0	0	0	0	1	1	no
TCONS_00000225	XLOC_000118	PRAMEF15	chr1:13328195-13698405	Ctrls	10KD	NOTEST	0	0	0	0	1	1	no
TCONS_00000226	XLOC_000119	PRAMEF17	chr1:13716091-13719089	Ctrls	10KD	NOTEST	0.00838722	0.0304319	1.85932	0	1	1	no
TCONS_00000227	XLOC_000120	PRAMEF20	chr1:13736906-13747803	Ctrls	10KD	NOTEST	0	0	0	0	1	1	no
TCONS_00000228	XLOC_000121	PDPN	chr1:13910251-13944452	Ctrls	10KD	OK	2.92024	1.78168	-0.712846	-1.41525	0.07975	0.514864	no
TCONS_00000229	XLOC_000121	PDPN	chr1:13910251-13944452	Ctrls	10KD	OK	1.88268	0.998444	-0.915035	-1.38132	0.10855	0.594048	no
TCONS_00000230	XLOC_000121	PDPN	chr1:13910251-13944452	Ctrls	10KD	NOTEST	0	0	0	0	1	1	no
TCONS_00000231	XLOC_000121	PDPN	chr1:13910251-13944452	Ctrls	10KD	NOTEST	0	0	0	0	1	1	no
TCONS_00000232	XLOC_000122	PRDM2	chr1:14026734-14151574	Ctrls	10KD	OK	2.6961	2.19359	-0.297578	-0.351947	0.6625	0.964833	no
TCONS_00000233	XLOC_000122	PRDM2	chr1:14026734-14151574	Ctrls	10KD	OK	1.56532	0.783946	-0.997633	-1.13648	0.16815	0.704663	no
TCONS_00000234	XLOC_000122	PRDM2	chr1:14026734-14151574	Ctrls	10KD	OK	0.142502	0.652331	2.19462	1.25168	0.31155	0.830889	no
TCONS_00000235	XLOC_000122	PRDM2	chr1:14026734-14151574	Ctrls	10KD	OK	3.39899	5.06808	0.576333	1.21585	0.15105	0.678409	no
TCONS_00000236	XLOC_000123	KAZN	chr1:14925212-15478960	Ctrls	10KD	NOTEST	7.59522e-06	0	#NAME?	0	1	1	no
TCONS_00000237	XLOC_000123	KAZN	chr1:14925212-15478960	Ctrls	10KD	NOTEST	0.0023756	0.0090795	1.93432	0	1	1	no
TCONS_00000238	XLOC_000123	KAZN	chr1:14925212-15478960	Ctrls	10KD	OK	1.2501	1.06727	-0.22812	-0.416412	0.60345	0.948164	no
TCONS_00000239	XLOC_000123	KAZN	chr1:14925212-15478960	Ctrls	10KD	OK	0.115553	0.480003	2.05448	0.899747	0.3523	0.849483	no
TCONS_00000240	XLOC_000123	KAZN	chr1:14925212-15478960	Ctrls	10KD	NOTEST	0.16771	2.03742e-05	-13.0069	0	1	1	no
TCONS_00000241	XLOC_000124	TMEM51	chr1:15479027-15546974	Ctrls	10KD	NOTEST	0.000804021	8.52364e-05	-3.23769	0	1	1	no
TCONS_00000242	XLOC_000124	TMEM51	chr1:15479027-15546974	Ctrls	10KD	OK	0.153784	0.748654	2.28339	0.901274	0.33915	0.844525	no
TCONS_00000243	XLOC_000124	TMEM51	chr1:15479027-15546974	Ctrls	10KD	OK	1.66819	2.20676	0.403645	0.595829	0.4434	0.888344	no
TCONS_00000244	XLOC_000124	TMEM51	chr1:15479027-15546974	Ctrls	10KD	OK	2.09007	1.20131	-0.798941	-1.04897	0.2261	0.780091	no
TCONS_00000245	XLOC_000125	FHAD1	chr1:15573767-15724622	Ctrls	10KD	NOTEST	0.0511929	0.066737	0.382542	0	1	1	no
TCONS_00000246	XLOC_000126	EFHD2	chr1:15736390-15756839	Ctrls	10KD	OK	13.5993	11.009	-0.304848	-0.987041	0.2226	0.777843	no
TCONS_00000247	XLOC_000127	CTRC	chr1:15764937-15773153	Ctrls	10KD	NOTEST	0.0492377	0	#NAME?	0	1	1	no
TCONS_00000248	XLOC_000128	CELA2A	chr1:15783222-15798586	Ctrls	10KD	NOTEST	0	0	0	0	1	1	no
TCONS_00000249	XLOC_000129	CELA2B	chr1:15802595-15817895	Ctrls	10KD	NOTEST	0.0172963	0.0683817	1.98315	0	1	1	no
TCONS_00000250	XLOC_000130	DNAJC16	chr1:15853307-15911605	Ctrls	10KD	OK	1.36882	2.76702	1.0154	1.27694	0.1499	0.676436	no
TCONS_00000251	XLOC_000130	DNAJC16	chr1:15853307-15911605	Ctrls	10KD	OK	4.34496	3.38016	-0.362251	-0.839414	0.303	0.824809	no
TCONS_00000252	XLOC_000130	DNAJC16	chr1:15853307-15911605	Ctrls	10KD	OK	0.751363	0.772235	0.0395317	0.0440694	0.9577	0.99135	no
TCONS_00000253	XLOC_000131	DDI2	chr1:15943952-15988217	Ctrls	10KD	OK	10.8797	11.5739	0.0892371	0.263443	0.7402	0.976165	no
TCONS_00000254	XLOC_000131	RSC1A1	chr1:15943952-15988217	Ctrls	10KD	OK	10.049	9.13743	-0.137191	-0.324007	0.685	0.967231	no
TCONS_00000255	XLOC_000132	PLEKHM2	chr1:16010826-16061264	Ctrls	10KD	OK	14.4379	17.0731	0.241859	0.903558	0.2577	0.796565	no
TCONS_00000256	XLOC_000133	SLC25A34	chr1:16062808-16067884	Ctrls	10KD	OK	0.406476	0.576622	0.504456	0.923167	0.2709	0.80781	no
TCONS_00000257	XLOC_000134	TMEM82	chr1:16068986-16074292	Ctrls	10KD	NOTEST	0	0	0	0	1	1	no
TCONS_00000258	XLOC_000135	FBLIM1	chr1:16085254-16113084	Ctrls	10KD	OK	0.112694	2.11066	4.22721	0.904835	0.2069	0.760414	no
TCONS_00000259	XLOC_000135	FBLIM1	chr1:16085254-16113084	Ctrls	10KD	OK	0.849927	0.504456	-0.752611	-0.610852	0.4686	0.898646	no
TCONS_00000260	XLOC_000135	FBLIM1	chr1:16085254-16113084	Ctrls	10KD	OK	1.12544	0.618503	-0.863636	-0.990326	0.31595	0.833029	no
TCONS_00000261	XLOC_000136	SPEN	chr1:16160709-16266950	Ctrls	10KD	OK	5.46712	8.92664	0.707335	2.65404	0.00125	0.046308	yes
TCONS_00000262	XLOC_000137	C1orf64	chr1:16330730-16333184	Ctrls	10KD	NOTEST	0	0	0	0	1	1	no
TCONS_00000263	XLOC_000138	CLCNKA	chr1:16348485-16360545	Ctrls	10KD	NOTEST	1.69494e-05	0	#NAME?	0	1	1	no
TCONS_00000264	XLOC_000138	CLCNKA	chr1:16348485-16360545	Ctrls	10KD	NOTEST	0.0230617	0	#NAME?	0	1	1	no
TCONS_00000265	XLOC_000138	CLCNKA	chr1:16348485-16360545	Ctrls	10KD	NOTEST	3.50535e-05	0	#NAME?	0	1	1	no
TCONS_00000266	XLOC_000139	CLCNKB	chr1:16370230-16383821	Ctrls	10KD	NOTEST	5.22174e-06	2.82072e-06	-0.88847	0	1	1	no
TCONS_00000267	XLOC_000139	CLCNKB	chr1:16370230-16383821	Ctrls	10KD	NOTEST	0.0666209	0.0501245	-0.410458	0	1	1	no
TCONS_00000268	XLOC_000140	SZRD1	chr1:16693524-16724643	Ctrls	10KD	OK	9.39834	9.31245	-0.0132462	-0.0239412	0.975	0.994664	no
TCONS_00000269	XLOC_000140	SZRD1	chr1:16693524-16724643	Ctrls	10KD	OK	5.45107	5.21395	-0.0641633	-0.0983399	0.9026	0.987567	no
TCONS_00000270	XLOC_000140	SZRD1	chr1:16693524-16724643	Ctrls	10KD	NOTEST	0.276639	0.192785	-0.521007	0	1	1	no
TCONS_00000271	XLOC_000140	SZRD1	chr1:16693524-16724643	Ctrls	10KD	NOTEST	0.115427	0.171338	0.569863	0	1	1	no
TCONS_00000272	XLOC_000140	SZRD1	chr1:16693524-16724643	Ctrls	10KD	OK	8.19141	12.9771	0.663786	1.34132	0.09455	0.561514	no
TCONS_00000273	XLOC_000140	SZRD1	chr1:16693524-16724643	Ctrls	10KD	OK	10.3169	12.8732	0.319367	0.666165	0.40415	0.874168	no
TCONS_00000274	XLOC_000141	NECAP2	chr1:16767166-16786584	Ctrls	10KD	OK	0.86636	1.46827	0.761077	0.546467	0.50695	0.914151	no
TCONS_00000275	XLOC_000141	NECAP2	chr1:16767166-16786584	Ctrls	10KD	OK	0.191283	0.57046	1.57642	0.668791	0.50775	0.914466	no
TCONS_00000276	XLOC_000141	NECAP2	chr1:16767166-16786584	Ctrls	10KD	OK	20.7742	16.1382	-0.364318	-1.28563	0.1122	0.603218	no
TCONS_00000277	XLOC_000142	MIR3675	chr1:16875408-16875482	Ctrls	10KD	NOTEST	0	0	0	0	1	1	no
TCONS_00000278	XLOC_000143	MST1P2	chr1:16972068-16976915	Ctrls	10KD	OK	0.834876	0.756366	-0.142478	-0.275561	0.7423	0.976284	no
TCONS_00000279	XLOC_000144	FAM231A	chr1:16999497-17000007	Ctrls	10KD	NOTEST	0	0	0	0	1	1	no
TCONS_00000280	XLOC_000145	MIR3675	chr1:17007749-17007823	Ctrls	10KD	NOTEST	0	0	0	0	1	1	no
TCONS_00000281	XLOC_000146	CROCC	chr1:17248444-17299474	Ctrls	10KD	OK	3.98562	3.74862	-0.0884464	-0.2788	0.7333	0.975686	no
TCONS_00000282	XLOC_000147	PADI1	chr1:17531620-17572501	Ctrls	10KD	NOTEST	0.0143827	0.0118461	-0.279914	0	1	1	no
TCONS_00000283	XLOC_000148	PADI3	chr1:17575592-17610727	Ctrls	10KD	NOTEST	0.231323	0.249288	0.107906	0	1	1	no
TCONS_00000284	XLOC_000149	PADI4	chr1:17634689-17690495	Ctrls	10KD	NOTEST	0.00434596	0.0191912	2.1427	0	1	1	no
TCONS_00000285	XLOC_000150	PADI6	chr1:17698690-17728195	Ctrls	10KD	NOTEST	0	0	0	0	1	1	no
TCONS_00000286	XLOC_000151	ARHGEF10L	chr1:17866329-18024370	Ctrls	10KD	OK	1.19442	1.85811	0.637528	0.7876	0.33675	0.844147	no
TCONS_00000287	XLOC_000151	ARHGEF10L	chr1:17866329-18024370	Ctrls	10KD	OK	7.54141	8.3746	0.151187	0.486178	0.55	0.929676	no
TCONS_00000288	XLOC_000152	ACTL8	chr1:18081807-18153558	Ctrls	10KD	NOTEST	0.130394	0.067095	-0.9586	0	1	1	no
TCONS_00000289	XLOC_000153	IGSF21	chr1:18434239-18704977	Ctrls	10KD	OK	2.777	4.30076	0.631065	1.54855	0.0647	0.466938	no
TCONS_00000290	XLOC_000154	KLHDC7A	chr1:18807423-18812480	Ctrls	10KD	NOTEST	0.0340948	0.120119	1.81685	0	1	1	no
TCONS_00000291	XLOC_000155	PAX7	chr1:18957499-19075360	Ctrls	10KD	NOTEST	0	0	0	0	1	1	no
TCONS_00000292	XLOC_000155	PAX7	chr1:18957499-19075360	Ctrls	10KD	NOTEST	0	0	0	0	1	1	no
TCONS_00000293	XLOC_000155	PAX7	chr1:18957499-19075360	Ctrls	10KD	NOTEST	0	0.00768381	inf	0	1	1	no
TCONS_00000294	XLOC_000156	MRTO4	chr1:19578074-19586622	Ctrls	10KD	OK	41.4282	29.3122	-0.499114	-1.98022	0.01675	0.226509	no
TCONS_00000295	XLOC_000157	PQLC2	chr1:19638739-19658922	Ctrls	10KD	OK	3.59379	3.50538	-0.0359333	-0.0511766	0.9529	0.990587	no
TCONS_00000296	XLOC_000157	PQLC2	chr1:19638739-19658922	Ctrls	10KD	NOTEST	0.070962	0	#NAME?	0	1	1	no
TCONS_00000297	XLOC_000157	PQLC2	chr1:19638739-19658922	Ctrls	10KD	OK	1.56482	1.10628	-0.500274	-0.404035	0.62145	0.954714	no
TCONS_00000298	XLOC_000157	PQLC2	chr1:19638739-19658922	Ctrls	10KD	OK	4.29908	5.41148	0.331995	0.542241	0.48565	0.905782	no
TCONS_00000299	XLOC_000157	PQLC2	chr1:19638739-19658922	Ctrls	10KD	OK	1.76907	1.88051	0.0881276	0.124632	0.8758	0.984239	no
TCONS_00000300	XLOC_000158	MINOS1	chr1:19923470-19984949	Ctrls	10KD	OK	7.51538	7.914	0.0745616	0.188849	0.81715	0.982054	no
TCONS_00000301	XLOC_000158	MINOS1	chr1:19923470-19984949	Ctrls	10KD	OK	0.386334	0.419969	0.120434	0.0645939	0.94295	0.988947	no
TCONS_00000302	XLOC_000158	MINOS1	chr1:19923470-19984949	Ctrls	10KD	NOTEST	0.245002	0.120534	-1.02336	0	1	1	no
TCONS_00000303	XLOC_000158	MINOS1	chr1:19923470-19984949	Ctrls	10KD	NOTEST	0.337052	0.336992	-0.00025789	0	1	1	no
TCONS_00000304	XLOC_000158	MINOS1	chr1:19923470-19984949	Ctrls	10KD	OK	0.336555	0.466701	0.471657	0.224869	0.81665	0.982004	no
TCONS_00000305	XLOC_000158	MINOS1-NBL1	chr1:19923470-19984949	Ctrls	10KD	OK	0.926602	0.940067	0.0208134	0.0124362	0.98815	0.997217	no
TCONS_00000306	XLOC_000158	MINOS1-NBL1	chr1:19923470-19984949	Ctrls	10KD	NOTEST	0.314073	0	#NAME?	0	1	1	no
TCONS_00000307	XLOC_000159	RPS14P3	chr1:19923470-19984949	Ctrls	10KD	OK	1.55107	2.45492	0.662407	0.425405	0.59175	0.943255	no
TCONS_00000308	XLOC_000158	NBL1	chr1:19923470-19984949	Ctrls	10KD	NOTEST	0	0	0	0	1	1	no
TCONS_00000309	XLOC_000158	NBL1	chr1:19923470-19984949	Ctrls	10KD	NOTEST	0	0	0	0	1	1	no
TCONS_00000310	XLOC_000158	NBL1	chr1:19923470-19984949	Ctrls	10KD	NOTEST	0.0639256	0.228478	1.83759	0	1	1	no
TCONS_00000311	XLOC_000158	NBL1	chr1:19923470-19984949	Ctrls	10KD	NOTEST	0.0735784	0	#NAME?	0	1	1	no
TCONS_00000312	XLOC_000158	NBL1	chr1:19923470-19984949	Ctrls	10KD	OK	9.26457	15.015	0.696604	1.58175	0.05755	0.43954	no
TCONS_00000313	XLOC_000158	NBL1	chr1:19923470-19984949	Ctrls	10KD	NOTEST	0.10568	0	#NAME?	0	1	1	no
TCONS_00000314	XLOC_000158	NBL1	chr1:19923470-19984949	Ctrls	10KD	NOTEST	0.174232	0	#NAME?	0	1	1	no
TCONS_00000315	XLOC_000158	NBL1	chr1:19923470-19984949	Ctrls	10KD	NOTEST	0.00133481	0	#NAME?	0	1	1	no
TCONS_00000316	XLOC_000160	HTR6	chr1:19991779-20007459	Ctrls	10KD	NOTEST	0.0169877	0.0411754	1.27729	0	1	1	no
TCONS_00000317	XLOC_000161	OTUD3	chr1:20208887-20239437	Ctrls	10KD	OK	15.1167	13.3115	-0.183461	-0.732004	0.36205	0.8533	no
TCONS_00000318	XLOC_000162	PLA2G5	chr1:20396700-20418394	Ctrls	10KD	NOTEST	0	0.0598726	inf	0	1	1	no
TCONS_00000319	XLOC_000163	PLA2G2F	chr1:20465822-20476879	Ctrls	10KD	NOTEST	0.00404475	0	#NAME?	0	1	1	no
TCONS_00000320	XLOC_000164	UBXN10	chr1:20510735-20519942	Ctrls	10KD	NOTEST	0.00384335	0	#NAME?	0	1	1	no
TCONS_00000321	XLOC_000165	VWA5B1	chr1:20617411-20681387	Ctrls	10KD	OK	3.47005	3.62166	0.0616953	0.187128	0.81445	0.981876	no
TCONS_00000322	XLOC_000166	FAM43B	chr1:20878931-20881513	Ctrls	10KD	NOTEST	0.0234775	0.0619308	1.39938	0	1	1	no
TCONS_00000323	XLOC_000167	CDA	chr1:20915443-20945400	Ctrls	10KD	NOTEST	0	0	0	0	1	1	no
TCONS_00000324	XLOC_000168	PINK1	chr1:20959947-20988037	Ctrls	10KD	OK	5.10214	7.48594	0.553081	0.53642	0.4934	0.908525	no
TCONS_00000325	XLOC_000168	MIR6084	chr1:20959947-20988037	Ctrls	10KD	NOTEST	0	0	0	0	1	1	no
TCONS_00000326	XLOC_000169	LOC100506801	chr1:21543739-21672034	Ctrls	10KD	NOTEST	0.150484	0.225092	0.580906	0	1	1	no
TCONS_00000327	XLOC_000170	NBPF3	chr1:21766582-21811393	Ctrls	10KD	NOTEST	0.00746036	0	#NAME?	0	1	1	no
TCONS_00000328	XLOC_000170	NBPF3	chr1:21766582-21811393	Ctrls	10KD	NOTEST	0.0375491	0.0380353	0.0185603	0	1	1	no
TCONS_00000329	XLOC_000170	NBPF3	chr1:21766582-21811393	Ctrls	10KD	NOTEST	0.0577165	0.0354965	-0.701304	0	1	1	no
TCONS_00000330	XLOC_000170	NBPF3	chr1:21766582-21811393	Ctrls	10KD	OK	3.91152	3.82196	-0.0334185	-0.105201	0.8934	0.985688	no
TCONS_00000331	XLOC_000171	ALPL	chr1:21835857-21904905	Ctrls	10KD	OK	11.6346	4.0048	-1.53861	-4.09809	5e-05	0.00409719	yes
TCONS_00000332	XLOC_000171	ALPL	chr1:21835857-21904905	Ctrls	10KD	OK	2.78634	1.47561	-0.917058	-1.16437	0.15815	0.687417	no
TCONS_00000333	XLOC_000171	ALPL	chr1:21835857-21904905	Ctrls	10KD	OK	0.605139	0	#NAME?	#NAME?	0.27335	0.809224	no
TCONS_00000334	XLOC_000172	LDLRAD2	chr1:22138757-22263790	Ctrls	10KD	NOTEST	0.00694634	0	#NAME?	0	1	1	no
TCONS_00000335	XLOC_000173	CELA3B	chr1:22303417-22315847	Ctrls	10KD	NOTEST	0	0	0	0	1	1	no
TCONS_00000336	XLOC_000174	CELA3A	chr1:22328148-22339035	Ctrls	10KD	NOTEST	0	0	0	0	1	1	no
TCONS_00000337	XLOC_000175	LINC00339	chr1:22350486-22357717	Ctrls	10KD	OK	0.179944	0.477965	1.40935	0.502843	0.63645	0.958094	no
TCONS_00000338	XLOC_000175	LINC00339	chr1:22350486-22357717	Ctrls	10KD	OK	14.111	12.1677	-0.213761	-0.525028	0.5157	0.917277	no
TCONS_00000339	XLOC_000175	LINC00339	chr1:22350486-22357717	Ctrls	10KD	OK	4.54645	1.85972	-1.28966	-1.2826	0.1423	0.660183	no
TCONS_00000340	XLOC_000175	LINC00339	chr1:22350486-22357717	Ctrls	10KD	OK	4.35627	2.75864	-0.659138	-0.807538	0.34065	0.845434	no
TCONS_00000341	XLOC_000175	LINC00339	chr1:22350486-22357717	Ctrls	10KD	OK	0.473191	0.568087	0.26369	0.119181	0.8977	0.986796	no
TCONS_00000342	XLOC_000175	LINC00339	chr1:22350486-22357717	Ctrls	10KD	OK	0.418962	1.07262	1.35625	0.605116	0.46885	0.898646	no
TCONS_00000343	XLOC_000176	CDC42	chr1:22379119-22419436	Ctrls	10KD	OK	3.47736	2.64586	-0.394252	-0.176168	0.71525	0.972971	no
TCONS_00000344	XLOC_000176	CDC42	chr1:22379119-22419436	Ctrls	10KD	OK	5.30112	3.05209	-0.796501	-0.48816	0.561	0.930437	no
TCONS_00000345	XLOC_000176	CDC42	chr1:22379119-22419436	Ctrls	10KD	OK	201.268	162.531	-0.308402	-1.29682	0.1072	0.590053	no
TCONS_00000346	XLOC_000177	ZBTB40	chr1:22778343-22857650	Ctrls	10KD	OK	0.670407	1.2559	0.905611	0.973972	0.22335	0.779104	no
TCONS_00000347	XLOC_000177	ZBTB40	chr1:22778343-22857650	Ctrls	10KD	OK	11.3964	10.8332	-0.0731201	-0.291605	0.717	0.973787	no
TCONS_00000348	XLOC_000178	EPHA8	chr1:22890003-22930087	Ctrls	10KD	OK	3.03151	2.93392	-0.0472078	-0.100018	0.904	0.987567	no
TCONS_00000349	XLOC_000178	EPHA8	chr1:22890003-22930087	Ctrls	10KD	NOTEST	0.169491	0.231058	0.44705	0	1	1	no
TCONS_00000350	XLOC_000179	C1QA	chr1:22963117-22966175	Ctrls	10KD	NOTEST	0.0372745	0.196368	2.3973	0	1	1	no
TCONS_00000351	XLOC_000180	C1QC	chr1:22970117-22974603	Ctrls	10KD	NOTEST	0.000854615	0	#NAME?	0	1	1	no
TCONS_00000352	XLOC_000180	C1QC	chr1:22970117-22974603	Ctrls	10KD	NOTEST	0.0363665	0	#NAME?	0	1	1	no
TCONS_00000353	XLOC_000181	C1QB	chr1:22979681-22988029	Ctrls	10KD	OK	2.26052	1.44994	-0.640668	-1.27301	0.1317	0.642836	no
TCONS_00000354	XLOC_000182	EPHB2	chr1:23037330-23241823	Ctrls	10KD	NOTEST	0.166486	0	#NAME?	0	1	1	no
TCONS_00000355	XLOC_000182	EPHB2	chr1:23037330-23241823	Ctrls	10KD	OK	2.81905	5.57665	0.984188	2.97313	0.0012	0.0452	yes
TCONS_00000356	XLOC_000183	MIR4684	chr1:23037330-23241823	Ctrls	10KD	NOTEST	0	0	0	0	1	1	no
TCONS_00000357	XLOC_000184	KDM1A	chr1:23345940-23410184	Ctrls	10KD	OK	23.1798	18.0161	-0.363586	-0.627967	0.44135	0.886821	no
TCONS_00000358	XLOC_000184	KDM1A	chr1:23345940-23410184	Ctrls	10KD	OK	130.094	93.1662	-0.48168	-1.88836	0.02035	0.254327	no
TCONS_00000359	XLOC_000185	MIR3115	chr1:23345940-23410184	Ctrls	10KD	NOTEST	0	0	0	0	1	1	no
TCONS_00000360	XLOC_000186	C1orf213	chr1:23685940-23698330	Ctrls	10KD	OK	5.1469	6.99445	0.442507	0.744047	0.35765	0.851019	no
TCONS_00000361	XLOC_000186	C1orf213	chr1:23685940-23698330	Ctrls	10KD	OK	0.286852	0.66945	1.22267	0.22648	0.71785	0.973787	no
TCONS_00000362	XLOC_000187	LOC101928163	chr1:23832919-23857712	Ctrls	10KD	OK	2.14968	2.39147	0.153777	0.0860906	0.9173	0.987567	no
TCONS_00000363	XLOC_000188	MDS2	chr1:23953823-23967056	Ctrls	10KD	NOTEST	0.0289018	0	#NAME?	0	1	1	no
TCONS_00000364	XLOC_000189	RPL11	chr1:24018268-24022915	Ctrls	10KD	OK	2105.58	1692.02	-0.315473	-1.21659	0.13245	0.644337	no
TCONS_00000365	XLOC_000189	RPL11	chr1:24018268-24022915	Ctrls	10KD	OK	273.649	169.786	-0.688613	-0.850895	0.30685	0.828092	no
TCONS_00000366	XLOC_000190	TCEB3	chr1:24069855-24104787	Ctrls	10KD	OK	33.3931	33.8231	0.0184593	0.0724697	0.92765	0.988018	no
TCONS_00000367	XLOC_000191	PITHD1	chr1:24104875-24114722	Ctrls	10KD	OK	117.601	113.755	-0.0479686	-0.201959	0.79855	0.980753	no
TCONS_00000368	XLOC_000192	LYPLA2	chr1:24117645-24122029	Ctrls	10KD	OK	78.9742	78.316	-0.0120739	-0.0496198	0.95045	0.989974	no
TCONS_00000369	XLOC_000193	MIR378F	chr1:24255559-24255637	Ctrls	10KD	NOTEST	0	0	0	0	1	1	no
TCONS_00000370	XLOC_000194	PNRC2	chr1:24286300-24289949	Ctrls	10KD	OK	156.774	130.858	-0.260682	-1.11487	0.1703	0.70771	no
TCONS_00000371	XLOC_000195	LOC284632	chr1:24526729-24538180	Ctrls	10KD	NOTEST	0.0128679	0	#NAME?	0	1	1	no
TCONS_00000372	XLOC_000196	GRHL3	chr1:24645811-24741587	Ctrls	10KD	NOTEST	0.0277062	0.328054	3.56566	0	1	1	no
TCONS_00000373	XLOC_000196	GRHL3	chr1:24645811-24741587	Ctrls	10KD	NOTEST	0.0633009	0.131726	1.05724	0	1	1	no
TCONS_00000374	XLOC_000196	GRHL3	chr1:24645811-24741587	Ctrls	10KD	NOTEST	0.0303545	0	#NAME?	0	1	1	no
TCONS_00000375	XLOC_000196	GRHL3	chr1:24645811-24741587	Ctrls	10KD	NOTEST	0.0577141	0	#NAME?	0	1	1	no
TCONS_00000376	XLOC_000197	NIPAL3	chr1:24742244-24799473	Ctrls	10KD	OK	26.605	25.6482	-0.0528393	-0.220989	0.78715	0.980077	no
TCONS_00000377	XLOC_000198	RCAN3	chr1:24822822-24863510	Ctrls	10KD	OK	4.96277	2.40391	-1.04576	-1.91475	0.0238	0.27874	no
TCONS_00000378	XLOC_000198	RCAN3	chr1:24822822-24863510	Ctrls	10KD	NOTEST	0.380544	0.000170704	-11.1223	0	1	1	no
TCONS_00000379	XLOC_000198	RCAN3	chr1:24822822-24863510	Ctrls	10KD	OK	1.45151	2.00272	0.464401	0.580693	0.4595	0.896106	no
TCONS_00000380	XLOC_000198	RCAN3	chr1:24822822-24863510	Ctrls	10KD	OK	0.34489	0.773866	1.16595	0.568631	0.4754	0.901511	no
TCONS_00000381	XLOC_000198	RCAN3	chr1:24822822-24863510	Ctrls	10KD	OK	0.00859932	0.487833	5.82602	0.670079	0.2879	0.816272	no
TCONS_00000382	XLOC_000198	RCAN3	chr1:24822822-24863510	Ctrls	10KD	OK	2.56164	3.0552	0.254196	0.395493	0.62405	0.955689	no
TCONS_00000383	XLOC_000198	RCAN3	chr1:24822822-24863510	Ctrls	10KD	NOTEST	0	0	0	0	1	1	no
TCONS_00000384	XLOC_000198	RCAN3	chr1:24822822-24863510	Ctrls	10KD	OK	0.563633	0	#NAME?	#NAME?	0.4042	0.874168	no
TCONS_00000385	XLOC_000198	RCAN3	chr1:24822822-24863510	Ctrls	10KD	NOTEST	0	0	0	0	1	1	no
TCONS_00000386	XLOC_000198	RCAN3	chr1:24822822-24863510	Ctrls	10KD	OK	0.41545	0	#NAME?	#NAME?	0.3995	0.872178	no
TCONS_00000387	XLOC_000199	NCMAP	chr1:24882566-24935818	Ctrls	10KD	NOTEST	0.0339942	0.0609105	0.841401	0	1	1	no
TCONS_00000388	XLOC_000200	SRRM1	chr1:24969593-24999772	Ctrls	10KD	OK	25.5257	29.003	0.184247	0.769205	0.3419	0.845755	no
TCONS_00000389	XLOC_000201	CLIC4	chr1:25071759-25170815	Ctrls	10KD	OK	151.126	130.885	-0.207452	-0.896598	0.27615	0.811218	no
TCONS_00000390	XLOC_000202	RHD	chr1:25598976-25656936	Ctrls	10KD	OK	0.332892	0.619681	0.896471	0.845201	0.2739	0.809531	no
TCONS_00000391	XLOC_000202	RHD	chr1:25598976-25656936	Ctrls	10KD	NOTEST	0.0379633	0	#NAME?	0	1	1	no
TCONS_00000392	XLOC_000202	RHD	chr1:25598976-25656936	Ctrls	10KD	NOTEST	0.21377	0.000149803	-10.4788	0	1	1	no
TCONS_00000393	XLOC_000202	RHD	chr1:25598976-25656936	Ctrls	10KD	NOTEST	0.0576255	0	#NAME?	0	1	1	no
TCONS_00000394	XLOC_000202	RHD	chr1:25598976-25656936	Ctrls	10KD	NOTEST	0.0381902	0	#NAME?	0	1	1	no
TCONS_00000395	XLOC_000202	RHD	chr1:25598976-25656936	Ctrls	10KD	NOTEST	0	0	0	0	1	1	no
TCONS_00000396	XLOC_000202	RHD	chr1:25598976-25656936	Ctrls	10KD	NOTEST	0	0	0	0	1	1	no
TCONS_00000397	XLOC_000202	RHD	chr1:25598976-25656936	Ctrls	10KD	NOTEST	8.6732e-05	0	#NAME?	0	1	1	no
TCONS_00000398	XLOC_000203	TMEM50A	chr1:25664788-25747363	Ctrls	10KD	OK	62.5772	53.7725	-0.218769	-0.897651	0.2663	0.804398	no
TCONS_00000399	XLOC_000204	TMEM57	chr1:25757348-25826698	Ctrls	10KD	NOTEST	0.0719962	0.175085	1.28207	0	1	1	no
TCONS_00000400	XLOC_000204	TMEM57	chr1:25757348-25826698	Ctrls	10KD	OK	18.543	18.5408	-0.000170263	-0.000678131	0.99975	0.99975	no
TCONS_00000401	XLOC_000205	LDLRAP1	chr1:25870075-25895377	Ctrls	10KD	OK	80.6214	93.3386	0.211312	0.91073	0.2669	0.804602	no
TCONS_00000402	XLOC_000206	MAN1C1	chr1:25943958-26112698	Ctrls	10KD	NOTEST	0.0505118	0.178408	1.82048	0	1	1	no
TCONS_00000403	XLOC_000206	MAN1C1	chr1:25943958-26112698	Ctrls	10KD	OK	3.69099	4.91899	0.414353	1.29044	0.1152	0.610331	no
TCONS_00000404	XLOC_000207	SEPN1	chr1:26126666-26144713	Ctrls	10KD	OK	1.85422	2.93759	0.663821	0.947079	0.2378	0.783121	no
TCONS_00000405	XLOC_000207	SEPN1	chr1:26126666-26144713	Ctrls	10KD	OK	12.6289	13.1048	0.053365	0.185126	0.81585	0.981894	no
TCONS_00000406	XLOC_000208	MTFR1L	chr1:26146396-26185949	Ctrls	10KD	OK	28.5428	20.6638	-0.466018	-1.0645	0.18875	0.737531	no
TCONS_00000407	XLOC_000208	MTFR1L	chr1:26146396-26185949	Ctrls	10KD	OK	9.9902	10.5872	0.0837409	0.123022	0.8816	0.985379	no
TCONS_00000408	XLOC_000208	MTFR1L	chr1:26146396-26185949	Ctrls	10KD	OK	0.968968	2.76319	1.51181	0.82287	0.42145	0.881015	no
TCONS_00000409	XLOC_000208	MTFR1L	chr1:26146396-26185949	Ctrls	10KD	OK	1.12067	0.490041	-1.19339	-0.446526	0.72655	0.975023	no
TCONS_00000410	XLOC_000209	EXTL1	chr1:26348270-26362954	Ctrls	10KD	NOTEST	0.113992	0.263562	1.20921	0	1	1	no
TCONS_00000411	XLOC_000210	PDIK1L	chr1:26437655-26452039	Ctrls	10KD	OK	3.5617	3.57394	0.00494947	0.00711463	0.99335	0.998088	no
TCONS_00000412	XLOC_000210	PDIK1L	chr1:26437655-26452039	Ctrls	10KD	OK	2.4185	1.33518	-0.857071	-1.0016	0.2307	0.781128	no
TCONS_00000413	XLOC_000210	PDIK1L	chr1:26437655-26452039	Ctrls	10KD	OK	13.4696	11.2836	-0.25548	-0.751741	0.36165	0.853081	no
TCONS_00000414	XLOC_000211	FAM110D	chr1:26485510-26489119	Ctrls	10KD	OK	0.480887	0.621414	0.369857	0.546236	0.51655	0.917664	no
TCONS_00000415	XLOC_000212	ZNF593	chr1:26496387-26497364	Ctrls	10KD	OK	89.0303	61.6861	-0.52935	-1.85232	0.026	0.291405	no
TCONS_00000416	XLOC_000213	CNKSR1	chr1:26503980-26516375	Ctrls	10KD	NOTEST	0.12949	0.00150848	-6.4236	0	1	1	no
TCONS_00000417	XLOC_000213	CNKSR1	chr1:26503980-26516375	Ctrls	10KD	NOTEST	0.207308	0.20198	-0.0375636	0	1	1	no
TCONS_00000418	XLOC_000214	CATSPER4	chr1:26517118-26529033	Ctrls	10KD	NOTEST	0.00898346	0	#NAME?	0	1	1	no
TCONS_00000419	XLOC_000215	LOC101928303	chr1:26551810-26556331	Ctrls	10KD	NOTEST	0.100876	0.2044	1.0188	0	1	1	no
TCONS_00000420	XLOC_000216	CEP85	chr1:26560643-26605529	Ctrls	10KD	NOTEST	0.081218	0.161943	0.995615	0	1	1	no
TCONS_00000421	XLOC_000216	CEP85	chr1:26560643-26605529	Ctrls	10KD	OK	48.8365	48.2775	-0.0166083	-0.0703019	0.9303	0.988054	no
TCONS_00000422	XLOC_000216	CEP85	chr1:26560643-26605529	Ctrls	10KD	NOTEST	0	0	0	0	1	1	no
TCONS_00000423	XLOC_000217	SH3BGRL3	chr1:26606212-26608013	Ctrls	10KD	OK	52.3748	62.7014	0.259624	0.938469	0.2431	0.785952	no
TCONS_00000424	XLOC_000218	CD52	chr1:26608772-26647014	Ctrls	10KD	NOTEST	0.0758217	0.108664	0.519185	0	1	1	no
TCONS_00000425	XLOC_000219	LIN28A	chr1:26737268-26756219	Ctrls	10KD	NOTEST	0.309208	0.219247	-0.49602	0	1	1	no
TCONS_00000426	XLOC_000220	DHDDS	chr1:26758772-26797795	Ctrls	10KD	OK	1.45965	1.2723	-0.198187	-0.166719	0.8404	0.982503	no
TCONS_00000427	XLOC_000220	DHDDS	chr1:26758772-26797795	Ctrls	10KD	NOTEST	0.128799	0	#NAME?	0	1	1	no
TCONS_00000428	XLOC_000220	DHDDS	chr1:26758772-26797795	Ctrls	10KD	OK	2.76309	3.60195	0.382495	0.510496	0.5072	0.914293	no
TCONS_00000429	XLOC_000220	DHDDS	chr1:26758772-26797795	Ctrls	10KD	OK	8.77283	9.69569	0.1443	0.404876	0.61625	0.952877	no
TCONS_00000430	XLOC_000221	HMGN2	chr1:26798901-26803133	Ctrls	10KD	OK	787.428	682.964	-0.205338	-0.81272	0.3088	0.829195	no
TCONS_00000431	XLOC_000222	RPS6KA1	chr1:26856248-26901520	Ctrls	10KD	OK	14.4114	15.895	0.141364	0.531473	0.5072	0.914293	no
TCONS_00000432	XLOC_000222	RPS6KA1	chr1:26856248-26901520	Ctrls	10KD	NOTEST	6.20048e-05	0	#NAME?	0	1	1	no
TCONS_00000433	XLOC_000223	MIR1976	chr1:26856248-26901520	Ctrls	10KD	NOTEST	0	0	0	0	1	1	no
TCONS_00000434	XLOC_000224	ARID1A	chr1:27022521-27108601	Ctrls	10KD	OK	9.92506	14.6448	0.561245	2.21932	0.0063	0.131677	no
TCONS_00000435	XLOC_000224	ARID1A	chr1:27022521-27108601	Ctrls	10KD	OK	0.491305	0.375646	-0.387246	-0.200328	0.82145	0.982154	no
TCONS_00000436	XLOC_000225	PIGV	chr1:27114453-27124894	Ctrls	10KD	OK	4.33384	4.35984	0.00862686	0.0177389	0.98355	0.996705	no
TCONS_00000437	XLOC_000225	PIGV	chr1:27114453-27124894	Ctrls	10KD	OK	2.58532	3.57874	0.469106	0.856806	0.29155	0.818214	no
TCONS_00000438	XLOC_000226	ZDHHC18	chr1:27153200-27182211	Ctrls	10KD	OK	10.0805	8.80384	-0.195369	-0.642922	0.4283	0.883704	no
TCONS_00000439	XLOC_000227	SFN	chr1:27189632-27190947	Ctrls	10KD	OK	6.17776	8.57674	0.473347	1.24331	0.15345	0.681397	no
TCONS_00000440	XLOC_000228	NUDC	chr1:27248212-27273362	Ctrls	10KD	OK	131.481	109.558	-0.263159	-1.12075	0.16585	0.700152	no
TCONS_00000441	XLOC_000229	TRNP1	chr1:27320194-27327377	Ctrls	10KD	OK	6.74251	9.23226	0.453398	1.20687	0.1427	0.660923	no
TCONS_00000442	XLOC_000230	WDTC1	chr1:27561006-27635124	Ctrls	10KD	OK	8.32497	7.62597	-0.126526	-0.41272	0.6116	0.950786	no
TCONS_00000443	XLOC_000230	WDTC1	chr1:27561006-27635124	Ctrls	10KD	OK	1.13272	0.469981	-1.26912	-1.04541	0.21525	0.770213	no
TCONS_00000444	XLOC_000231	TMEM222	chr1:27648635-27662891	Ctrls	10KD	OK	29.1301	32.4764	0.156879	0.485475	0.5466	0.929303	no
TCONS_00000445	XLOC_000231	TMEM222	chr1:27648635-27662891	Ctrls	10KD	OK	2.46406	2.09479	-0.234226	-0.182177	0.82385	0.982321	no
TCONS_00000446	XLOC_000231	TMEM222	chr1:27648635-27662891	Ctrls	10KD	OK	1.84511	0.0591975	-4.96202	-0.987925	0.31495	0.8329	no
TCONS_00000447	XLOC_000231	TMEM222	chr1:27648635-27662891	Ctrls	10KD	OK	0.636782	2.73944	2.10501	0.798964	0.3527	0.849483	no
TCONS_00000448	XLOC_000232	LOC644961	chr1:27648635-27662891	Ctrls	10KD	OK	3.31599	3.46389	0.0629539	0.0908901	0.91135	0.987567	no
TCONS_00000449	XLOC_000233	SYTL1	chr1:27668482-27680423	Ctrls	10KD	OK	17.559	22.2739	0.34314	1.11544	0.177	0.719097	no
TCONS_00000450	XLOC_000233	SYTL1	chr1:27668482-27680423	Ctrls	10KD	OK	4.30796	5.29597	0.297889	0.456814	0.58145	0.938871	no
TCONS_00000451	XLOC_000234	GPR3	chr1:27719147-27722317	Ctrls	10KD	OK	1.0825	1.31283	0.278311	0.551203	0.491	0.907655	no
TCONS_00000452	XLOC_000235	FAM76A	chr1:28052489-28089423	Ctrls	10KD	NOTEST	0.145996	0.0200536	-2.864	0	1	1	no
TCONS_00000453	XLOC_000235	FAM76A	chr1:28052489-28089423	Ctrls	10KD	NOTEST	0.016172	0.351422	4.44163	0	1	1	no
TCONS_00000454	XLOC_000235	FAM76A	chr1:28052489-28089423	Ctrls	10KD	OK	1.85047	0.273629	-2.7576	-1.97738	0.05815	0.442645	no
TCONS_00000455	XLOC_000235	FAM76A	chr1:28052489-28089423	Ctrls	10KD	NOTEST	0.0532882	0.179706	1.75375	0	1	1	no
TCONS_00000456	XLOC_000235	FAM76A	chr1:28052489-28089423	Ctrls	10KD	OK	7.92413	6.68707	-0.244879	-0.731242	0.3641	0.853903	no
TCONS_00000457	XLOC_000236	STX12	chr1:28099693-28150963	Ctrls	10KD	OK	17.3879	15.921	-0.127152	-0.470791	0.56735	0.933785	no
TCONS_00000458	XLOC_000237	PPP1R8	chr1:28157251-28178183	Ctrls	10KD	OK	35.5877	24.6019	-0.532607	-1.99769	0.01425	0.208542	no
TCONS_00000459	XLOC_000237	PPP1R8	chr1:28157251-28178183	Ctrls	10KD	OK	1.18295	1.90352	0.68628	0.492853	0.52395	0.920175	no
TCONS_00000460	XLOC_000237	PPP1R8	chr1:28157251-28178183	Ctrls	10KD	OK	1.51929	0.639494	-1.24839	-0.792359	0.3458	0.848054	no
TCONS_00000461	XLOC_000238	SCARNA1	chr1:28157251-28178183	Ctrls	10KD	OK	61.4514	84.8933	0.466205	0.22212	0.8135	0.981876	no
TCONS_00000462	XLOC_000239	THEMIS2	chr1:28199053-28213196	Ctrls	10KD	OK	0.792186	0.597858	-0.406037	-0.299338	0.72145	0.974923	no
TCONS_00000463	XLOC_000239	THEMIS2	chr1:28199053-28213196	Ctrls	10KD	OK	1.47159	2.81848	0.937542	2.08754	0.0187	0.242034	no
TCONS_00000464	XLOC_000239	THEMIS2	chr1:28199053-28213196	Ctrls	10KD	NOTEST	0	0	0	0	1	1	no
TCONS_00000465	XLOC_000239	THEMIS2	chr1:28199053-28213196	Ctrls	10KD	NOTEST	0.0447515	0	#NAME?	0	1	1	no
TCONS_00000466	XLOC_000239	THEMIS2	chr1:28199053-28213196	Ctrls	10KD	NOTEST	0.0470953	0.000564431	-6.38264	0	1	1	no
TCONS_00000467	XLOC_000240	SMPDL3B	chr1:28261503-28285663	Ctrls	10KD	OK	1.04704	1.27895	0.288643	0.364227	0.66515	0.965553	no
TCONS_00000468	XLOC_000240	SMPDL3B	chr1:28261503-28285663	Ctrls	10KD	OK	2.16095	2.59237	0.262607	0.520796	0.5229	0.919855	no
TCONS_00000469	XLOC_000241	XKR8	chr1:28286503-28294604	Ctrls	10KD	OK	3.01155	3.58675	0.252168	0.593774	0.4612	0.896428	no
TCONS_00000470	XLOC_000242	ATPIF1	chr1:28562601-28564616	Ctrls	10KD	OK	181.747	165.683	-0.133511	-0.459682	0.5711	0.935485	no
TCONS_00000471	XLOC_000242	ATPIF1	chr1:28562601-28564616	Ctrls	10KD	OK	5.35023	3.74733	-0.513739	-0.28967	0.71885	0.974041	no
TCONS_00000472	XLOC_000242	ATPIF1	chr1:28562601-28564616	Ctrls	10KD	OK	10.5605	18.9075	0.84028	1.63736	0.0494	0.4044	no
TCONS_00000473	XLOC_000243	SESN2	chr1:28585962-28609002	Ctrls	10KD	OK	11.2818	8.57947	-0.395038	-1.29836	0.1015	0.577829	no
TCONS_00000474	XLOC_000244	MED18	chr1:28655512-28662478	Ctrls	10KD	OK	1.16098	1.01752	-0.190284	-0.172631	0.8372	0.982503	no
TCONS_00000475	XLOC_000244	MED18	chr1:28655512-28662478	Ctrls	10KD	OK	11.2258	8.9024	-0.334557	-0.992071	0.2202	0.776363	no
TCONS_00000476	XLOC_000245	PHACTR4	chr1:28696092-28826881	Ctrls	10KD	OK	5.0709	5.46824	0.108835	0.356258	0.6559	0.962555	no
TCONS_00000477	XLOC_000245	PHACTR4	chr1:28696092-28826881	Ctrls	10KD	OK	0.81825	0.588337	-0.475898	-0.488095	0.5485	0.929303	no
TCONS_00000478	XLOC_000246	SNHG3	chr1:28832454-28865708	Ctrls	10KD	OK	35.5907	35.4673	-0.00501023	-0.0123457	0.98735	0.997096	no
TCONS_00000479	XLOC_000246	SNHG3	chr1:28832454-28865708	Ctrls	10KD	OK	0.677638	0.653079	-0.0532568	-0.0194007	0.86135	0.983172	no
TCONS_00000480	XLOC_000246	RCC1	chr1:28832454-28865708	Ctrls	10KD	OK	3.92784	5.22184	0.41082	0.41658	0.6025	0.947911	no
TCONS_00000481	XLOC_000246	RCC1	chr1:28832454-28865708	Ctrls	10KD	OK	6.33891	2.62405	-1.27244	-1.27261	0.1309	0.640701	no
TCONS_00000482	XLOC_000246	RCC1	chr1:28832454-28865708	Ctrls	10KD	NOTEST	0.341993	0	#NAME?	0	1	1	no
TCONS_00000483	XLOC_000246	RCC1	chr1:28832454-28865708	Ctrls	10KD	OK	1.46901	0.948138	-0.631675	-0.32982	0.75635	0.977392	no
TCONS_00000484	XLOC_000246	RCC1	chr1:28832454-28865708	Ctrls	10KD	OK	5.17134	4.85028	-0.0924701	-0.0983336	0.9046	0.987567	no
TCONS_00000485	XLOC_000246	RCC1	chr1:28832454-28865708	Ctrls	10KD	OK	29.2732	24.3352	-0.266539	-0.674363	0.4017	0.873155	no
TCONS_00000486	XLOC_000247	TRNAU1AP	chr1:28879528-28908366	Ctrls	10KD	OK	17.8469	11.8804	-0.587088	-1.67692	0.03845	0.35893	no
TCONS_00000487	XLOC_000247	TRNAU1AP	chr1:28879528-28908366	Ctrls	10KD	OK	1.48072	1.25775	-0.23545	-0.191015	0.8198	0.982154	no
TCONS_00000488	XLOC_000248	RAB42	chr1:28918711-28921088	Ctrls	10KD	NOTEST	0.00070732	0.304281	8.74882	0	1	1	no
TCONS_00000489	XLOC_000248	RAB42	chr1:28918711-28921088	Ctrls	10KD	OK	0.474844	0.421838	-0.170768	-0.221859	0.78415	0.980077	no
TCONS_00000490	XLOC_000249	RNU11	chr1:28975111-28975246	Ctrls	10KD	OK	784.179	1297.23	0.726175	1.7827	0.026	0.291405	no
TCONS_00000491	XLOC_000250	GMEB1	chr1:28995239-29042115	Ctrls	10KD	OK	2.05752	1.71878	-0.259528	-0.418409	0.6068	0.949247	no
TCONS_00000492	XLOC_000250	GMEB1	chr1:28995239-29042115	Ctrls	10KD	OK	3.52194	4.05524	0.203419	0.486072	0.53875	0.926894	no
TCONS_00000493	XLOC_000251	YTHDF2	chr1:29063132-29096287	Ctrls	10KD	OK	12.1327	10.4338	-0.217635	-0.227841	0.7545	0.977392	no
TCONS_00000494	XLOC_000251	YTHDF2	chr1:29063132-29096287	Ctrls	10KD	OK	51.9389	51.0292	-0.0254929	-0.0783582	0.92035	0.987637	no
TCONS_00000495	XLOC_000251	YTHDF2	chr1:29063132-29096287	Ctrls	10KD	OK	5.53122	8.21506	0.570673	0.467245	0.51385	0.91609	no
TCONS_00000496	XLOC_000252	OPRD1	chr1:29138653-29190208	Ctrls	10KD	OK	0.955694	0.485122	-0.978202	-1.41555	0.0742	0.499382	no
TCONS_00000497	XLOC_000253	EPB41	chr1:29213602-29450421	Ctrls	10KD	OK	11.384	10.893	-0.0636043	-0.154794	0.8519	0.982503	no
TCONS_00000498	XLOC_000253	EPB41	chr1:29213602-29450421	Ctrls	10KD	OK	8.91624	8.12355	-0.134325	-0.253911	0.75145	0.977355	no
TCONS_00000499	XLOC_000253	EPB41	chr1:29213602-29450421	Ctrls	10KD	OK	7.18135	8.07215	0.168698	0.307493	0.70995	0.971115	no
TCONS_00000500	XLOC_000253	EPB41	chr1:29213602-29450421	Ctrls	10KD	OK	0.118738	0.57862	2.28484	0.765642	0.42475	0.882708	no
TCONS_00000501	XLOC_000253	EPB41	chr1:29213602-29450421	Ctrls	10KD	OK	1.45369	1.13626	-0.355429	-0.26484	0.7499	0.977259	no
TCONS_00000502	XLOC_000253	EPB41	chr1:29213602-29450421	Ctrls	10KD	OK	7.21127	10.1476	0.492812	0.695564	0.3889	0.866568	no
TCONS_00000503	XLOC_000254	PTPRU	chr1:29563027-29653325	Ctrls	10KD	NOTEST	0.393065	0.0785943	-2.32227	0	1	1	no
TCONS_00000504	XLOC_000254	PTPRU	chr1:29563027-29653325	Ctrls	10KD	OK	2.17293	2.35059	0.11338	0.289817	0.72405	0.975023	no
TCONS_00000505	XLOC_000254	PTPRU	chr1:29563027-29653325	Ctrls	10KD	NOTEST	0.110537	0.122111	0.143664	0	1	1	no
TCONS_00000506	XLOC_000254	PTPRU	chr1:29563027-29653325	Ctrls	10KD	NOTEST	0.0707698	0	#NAME?	0	1	1	no
TCONS_00000507	XLOC_000255	MATN1-AS1	chr1:31184123-31199593	Ctrls	10KD	OK	0.705042	1.09346	0.633116	1.10417	0.16935	0.706372	no
TCONS_00000508	XLOC_000256	ZCCHC17	chr1:31769828-31837800	Ctrls	10KD	NOTEST	0	0	0	0	1	1	no
TCONS_00000509	XLOC_000256	ZCCHC17	chr1:31769828-31837800	Ctrls	10KD	NOTEST	0.0411211	0	#NAME?	0	1	1	no
TCONS_00000510	XLOC_000256	ZCCHC17	chr1:31769828-31837800	Ctrls	10KD	OK	1.70303	2.31119	0.44053	0.433283	0.5755	0.937152	no
TCONS_00000511	XLOC_000256	ZCCHC17	chr1:31769828-31837800	Ctrls	10KD	OK	1.29692	0.635852	-1.02833	-0.62952	0.47135	0.899519	no
TCONS_00000512	XLOC_000256	ZCCHC17	chr1:31769828-31837800	Ctrls	10KD	OK	0.128037	1.82589	3.83397	1.2983	0.29575	0.819962	no
TCONS_00000513	XLOC_000256	ZCCHC17	chr1:31769828-31837800	Ctrls	10KD	NOTEST	0.137178	0.163552	0.2537	0	1	1	no
TCONS_00000514	XLOC_000256	ZCCHC17	chr1:31769828-31837800	Ctrls	10KD	OK	0.723424	1.0309	0.510986	0.285891	0.7473	0.977226	no
TCONS_00000515	XLOC_000256	ZCCHC17	chr1:31769828-31837800	Ctrls	10KD	NOTEST	0.00422766	0.0127182	1.58896	0	1	1	no
TCONS_00000516	XLOC_000256	ZCCHC17	chr1:31769828-31837800	Ctrls	10KD	OK	0.754633	0.499354	-0.595713	-0.307745	0.7796	0.980077	no
TCONS_00000517	XLOC_000256	ZCCHC17	chr1:31769828-31837800	Ctrls	10KD	OK	22.3741	16.307	-0.45634	-1.46794	0.069	0.483449	no
TCONS_00000518	XLOC_000257	SERINC2	chr1:31882411-31907527	Ctrls	10KD	NOTEST	0.0416649	0	#NAME?	0	1	1	no
TCONS_00000519	XLOC_000257	SERINC2	chr1:31882411-31907527	Ctrls	10KD	NOTEST	0	0.212667	inf	0	1	1	no
TCONS_00000520	XLOC_000257	SERINC2	chr1:31882411-31907527	Ctrls	10KD	OK	12.4949	18.4726	0.56404	1.73039	0.0446	0.385376	no
TCONS_00000521	XLOC_000257	SERINC2	chr1:31882411-31907527	Ctrls	10KD	OK	0.270201	0.919155	1.76627	1.06232	0.2453	0.789247	no
TCONS_00000522	XLOC_000257	SERINC2	chr1:31882411-31907527	Ctrls	10KD	OK	0.831271	0.126601	-2.71503	-0.913845	0.47925	0.904359	no
TCONS_00000523	XLOC_000258	LINC01225	chr1:31971838-31974167	Ctrls	10KD	NOTEST	0.0302456	0.216229	2.83776	0	1	1	no
TCONS_00000524	XLOC_000259	LINC01226	chr1:31984035-31989846	Ctrls	10KD	NOTEST	0.0204995	0.0163771	-0.323909	0	1	1	no
TCONS_00000525	XLOC_000260	TINAGL1	chr1:32042085-32053287	Ctrls	10KD	NOTEST	3.05481e-05	0	#NAME?	0	1	1	no
TCONS_00000526	XLOC_000260	TINAGL1	chr1:32042085-32053287	Ctrls	10KD	NOTEST	0	0	0	0	1	1	no
TCONS_00000527	XLOC_000260	TINAGL1	chr1:32042085-32053287	Ctrls	10KD	NOTEST	0.0340595	0	#NAME?	0	1	1	no
TCONS_00000528	XLOC_000261	HCRTR1	chr1:32083300-32092919	Ctrls	10KD	NOTEST	0.0961426	0.203647	1.08282	0	1	1	no
TCONS_00000529	XLOC_000262	KHDRBS1	chr1:32479294-32526460	Ctrls	10KD	OK	0.935114	0.853358	-0.131991	-0.0621907	0.78395	0.980077	no
TCONS_00000530	XLOC_000262	KHDRBS1	chr1:32479294-32526460	Ctrls	10KD	OK	44.3156	64.9199	0.550846	2.10735	0.0121	0.189287	no
TCONS_00000531	XLOC_000262	KHDRBS1	chr1:32479294-32526460	Ctrls	10KD	OK	2.4072	2.26316	-0.0890164	-0.0667627	0.93595	0.988054	no
TCONS_00000532	XLOC_000262	KHDRBS1	chr1:32479294-32526460	Ctrls	10KD	OK	4.79674	4.79204	-0.00141519	-0.00138155	0.99845	0.999348	no
TCONS_00000533	XLOC_000263	TMEM39B	chr1:32538502-32568467	Ctrls	10KD	OK	11.5412	13.3281	0.207676	0.633356	0.43	0.883734	no
TCONS_00000534	XLOC_000264	KPNA6	chr1:32573643-32642168	Ctrls	10KD	OK	26.2674	26.5377	0.0147682	0.0629941	0.9351	0.988054	no
TCONS_00000535	XLOC_000265	TXLNA	chr1:32645344-32663886	Ctrls	10KD	OK	55.5493	48.7132	-0.189456	-0.809112	0.3083	0.828707	no
TCONS_00000536	XLOC_000266	CCDC28B	chr1:32666201-32670991	Ctrls	10KD	OK	13.8343	12.2866	-0.171167	-0.474722	0.559	0.930437	no
TCONS_00000537	XLOC_000267	IQCC	chr1:32671235-32674288	Ctrls	10KD	OK	3.18041	2.64136	-0.267931	-0.480748	0.5504	0.929676	no
TCONS_00000538	XLOC_000267	IQCC	chr1:32671235-32674288	Ctrls	10KD	OK	6.18552	6.42073	0.0538423	0.145038	0.85755	0.982991	no
TCONS_00000539	XLOC_000268	DCDC2B	chr1:32674694-32681797	Ctrls	10KD	OK	0.64755	0.669988	0.049143	0.0841976	0.9158	0.987567	no
TCONS_00000540	XLOC_000269	EIF3I	chr1:32687970-32697205	Ctrls	10KD	OK	168.19	146.245	-0.201704	-0.861521	0.2864	0.815694	no
TCONS_00000541	XLOC_000270	FAM167B	chr1:32712817-32714461	Ctrls	10KD	OK	0.84321	1.27981	0.601964	1.02406	0.22975	0.780671	no
TCONS_00000542	XLOC_000271	LCK	chr1:32716839-32751768	Ctrls	10KD	NOTEST	0.00498165	0.000492987	-3.337	0	1	1	no
TCONS_00000543	XLOC_000271	LCK	chr1:32716839-32751768	Ctrls	10KD	NOTEST	0.0179907	0.022119	0.298038	0	1	1	no
TCONS_00000544	XLOC_000272	HDAC1	chr1:32757707-32799224	Ctrls	10KD	OK	85.1822	69.3246	-0.297185	-1.25765	0.12135	0.620977	no
TCONS_00000545	XLOC_000273	TSSK3	chr1:32827861-32829924	Ctrls	10KD	OK	2.0181	1.47634	-0.450975	-0.898607	0.266	0.804398	no
TCONS_00000546	XLOC_000274	ZBTB8B	chr1:32930657-32953459	Ctrls	10KD	OK	2.47289	3.43681	0.474871	1.32484	0.1003	0.575652	no
TCONS_00000547	XLOC_000275	ZBTB8A	chr1:33004745-33071551	Ctrls	10KD	OK	4.54208	4.16413	-0.125338	-0.382836	0.628	0.956705	no
TCONS_00000548	XLOC_000275	ZBTB8A	chr1:33004745-33071551	Ctrls	10KD	OK	1.30284	1.05798	-0.300347	-0.425946	0.6086	0.94948	no
TCONS_00000549	XLOC_000275	ZBTB8A	chr1:33004745-33071551	Ctrls	10KD	NOTEST	0.0950677	0.137107	0.528275	0	1	1	no
TCONS_00000550	XLOC_000276	RBBP4	chr1:33116748-33168361	Ctrls	10KD	OK	1.48923	1.21919	-0.288642	-0.163155	0.8423	0.982503	no
TCONS_00000551	XLOC_000276	RBBP4	chr1:33116748-33168361	Ctrls	10KD	OK	42.3107	43.1482	0.0282777	0.100948	0.90045	0.987174	no
TCONS_00000552	XLOC_000276	RBBP4	chr1:33116748-33168361	Ctrls	10KD	NOTEST	0.0353882	0	#NAME?	0	1	1	no
TCONS_00000553	XLOC_000277	KIAA1522	chr1:33207511-33240571	Ctrls	10KD	OK	4.63623	9.27186	0.999907	2.46011	0.0065	0.13427	no
TCONS_00000554	XLOC_000277	KIAA1522	chr1:33207511-33240571	Ctrls	10KD	OK	8.73385	6.77559	-0.366272	-1.01647	0.2068	0.760414	no
TCONS_00000555	XLOC_000277	KIAA1522	chr1:33207511-33240571	Ctrls	10KD	OK	0.0460883	0.496315	3.42878	0.774176	0.42185	0.881286	no
TCONS_00000556	XLOC_000278	S100PBP	chr1:33240839-33324480	Ctrls	10KD	OK	1.35887	3.43375	1.33738	0.873152	0.32325	0.836587	no
TCONS_00000557	XLOC_000278	S100PBP	chr1:33240839-33324480	Ctrls	10KD	OK	18.4695	16.4007	-0.171388	-0.347409	0.6714	0.966277	no
TCONS_00000558	XLOC_000279	HPCA	chr1:33352097-33366953	Ctrls	10KD	OK	50.8501	45.7018	-0.153999	-0.520565	0.51045	0.915279	no
TCONS_00000559	XLOC_000280	ADC	chr1:33546713-33585995	Ctrls	10KD	OK	1.34463	1.08157	-0.314076	-0.637872	0.4234	0.881976	no
TCONS_00000560	XLOC_000281	ZNF362	chr1:33722173-33766320	Ctrls	10KD	OK	6.98507	9.03078	0.370575	1.16713	0.1483	0.673247	no
TCONS_00000561	XLOC_000282	ZSCAN20	chr1:33938231-33961995	Ctrls	10KD	OK	4.09866	3.07134	-0.416282	-1.29129	0.11795	0.615804	no
TCONS_00000562	XLOC_000283	HMGB4	chr1:33979598-34631443	Ctrls	10KD	NOTEST	0.0477958	0.144679	1.5979	0	1	1	no
TCONS_00000563	XLOC_000283	HMGB4	chr1:33979598-34631443	Ctrls	10KD	NOTEST	0	0	0	0	1	1	no
TCONS_00000564	XLOC_000284	CSMD2-AS1	chr1:33979598-34631443	Ctrls	10KD	NOTEST	0.0296577	0.0314243	0.0834708	0	1	1	no
TCONS_00000565	XLOC_000285	C1orf94	chr1:34632483-34684731	Ctrls	10KD	NOTEST	0.0670849	0.332034	2.30727	0	1	1	no
TCONS_00000566	XLOC_000285	C1orf94	chr1:34632483-34684731	Ctrls	10KD	NOTEST	9.78917e-07	0	#NAME?	0	1	1	no
TCONS_00000567	XLOC_000286	GJB5	chr1:35220647-35224113	Ctrls	10KD	OK	2.03367	4.37586	1.10548	2.45843	0.0055	0.120985	no
TCONS_00000568	XLOC_000287	GJB4	chr1:35225341-35229325	Ctrls	10KD	NOTEST	0.00731313	0.0153981	1.07419	0	1	1	no
TCONS_00000569	XLOC_000288	GJB3	chr1:35246789-35251967	Ctrls	10KD	NOTEST	6.37577e-05	2.99018e-05	-1.09237	0	1	1	no
TCONS_00000570	XLOC_000288	GJB3	chr1:35246789-35251967	Ctrls	10KD	NOTEST	0.0216168	0.0280621	0.376471	0	1	1	no
TCONS_00000571	XLOC_000289	GJA4	chr1:35258598-35261348	Ctrls	10KD	NOTEST	0.00850017	0.0354064	2.05844	0	1	1	no
TCONS_00000572	XLOC_000290	ZMYM1	chr1:35525386-35581459	Ctrls	10KD	NOTEST	0.0357113	0.204509	2.51771	0	1	1	no
TCONS_00000573	XLOC_000290	ZMYM1	chr1:35525386-35581459	Ctrls	10KD	OK	1.58968	0.428944	-1.88987	-1.52435	0.1038	0.582216	no
TCONS_00000574	XLOC_000290	ZMYM1	chr1:35525386-35581459	Ctrls	10KD	OK	0.643052	0.000385699	-10.7032	-0.309776	0.14105	0.658473	no
TCONS_00000575	XLOC_000290	ZMYM1	chr1:35525386-35581459	Ctrls	10KD	OK	2.98915	2.65323	-0.171989	-0.269653	0.74165	0.976284	no
TCONS_00000576	XLOC_000290	ZMYM1	chr1:35525386-35581459	Ctrls	10KD	OK	10.4347	8.66421	-0.268253	-0.779109	0.33085	0.84091	no
TCONS_00000577	XLOC_000291	ZMYM4	chr1:35734567-35887545	Ctrls	10KD	OK	24.4413	21.6574	-0.174462	-0.745053	0.35455	0.849601	no
TCONS_00000578	XLOC_000292	NCDN	chr1:36023392-36032380	Ctrls	10KD	OK	10.105	12.0327	0.251892	0.687147	0.3835	0.8652	no
TCONS_00000579	XLOC_000292	NCDN	chr1:36023392-36032380	Ctrls	10KD	NOTEST	0.0960015	0	#NAME?	0	1	1	no
TCONS_00000580	XLOC_000292	NCDN	chr1:36023392-36032380	Ctrls	10KD	OK	5.72432	4.67523	-0.292066	-0.533013	0.5078	0.914466	no
TCONS_00000581	XLOC_000293	TFAP2E	chr1:36038970-36060927	Ctrls	10KD	OK	0.569389	0.770739	0.436826	0.754057	0.35415	0.849601	no
TCONS_00000582	XLOC_000294	AGO4	chr1:36273827-36323490	Ctrls	10KD	OK	6.39823	4.52588	-0.499475	-1.79159	0.0311	0.320128	no
TCONS_00000583	XLOC_000295	AGO1	chr1:36348809-36389899	Ctrls	10KD	OK	15.7436	17.9726	0.191037	0.794583	0.32885	0.840009	no
TCONS_00000584	XLOC_000296	AGO3	chr1:36396682-36522063	Ctrls	10KD	OK	14.218	14.7557	0.0535556	0.201644	0.80555	0.980973	no
TCONS_00000585	XLOC_000296	AGO3	chr1:36396682-36522063	Ctrls	10KD	NOTEST	0.116768	0.346998	1.57129	0	1	1	no
TCONS_00000586	XLOC_000297	TEKT2	chr1:36549675-36553876	Ctrls	10KD	OK	4.04163	1.61413	-1.32418	-3.05316	0.00115	0.0436489	yes
TCONS_00000587	XLOC_000298	ADPRHL2	chr1:36554452-36559533	Ctrls	10KD	OK	31.6693	28.5039	-0.151927	-0.559912	0.49895	0.910436	no
TCONS_00000588	XLOC_000299	MAP7D1	chr1:36602169-36646451	Ctrls	10KD	OK	6.28085	6.4108	0.0295452	0.0371679	0.9621	0.991715	no
TCONS_00000589	XLOC_000299	MAP7D1	chr1:36602169-36646451	Ctrls	10KD	OK	15.1843	15.0859	-0.00938421	-0.0189487	0.98125	0.996185	no
TCONS_00000590	XLOC_000299	MAP7D1	chr1:36602169-36646451	Ctrls	10KD	OK	4.1867	1.82166	-1.20056	-1.17741	0.15135	0.679017	no
TCONS_00000591	XLOC_000300	THRAP3	chr1:36690016-36770957	Ctrls	10KD	OK	48.7726	44.0615	-0.146554	-0.627252	0.43615	0.885576	no
TCONS_00000592	XLOC_000301	SH3D21	chr1:36771993-36786948	Ctrls	10KD	OK	0.327262	0.864419	1.40128	1.10675	0.18225	0.727677	no
TCONS_00000593	XLOC_000301	SH3D21	chr1:36771993-36786948	Ctrls	10KD	OK	1.57976	1.47819	-0.0958756	-0.185642	0.8177	0.982054	no
TCONS_00000594	XLOC_000302	MIR4255	chr1:37627163-37627235	Ctrls	10KD	NOTEST	0	0	0	0	1	1	no
TCONS_00000595	XLOC_000303	ZC3H12A	chr1:37940118-37949978	Ctrls	10KD	OK	1.44312	1.44894	0.00580918	0.0126286	0.98565	0.996705	no
TCONS_00000596	XLOC_000304	MIR6732	chr1:37940118-37949978	Ctrls	10KD	NOTEST	0	0	0	0	1	1	no
TCONS_00000597	XLOC_000305	DNALI1	chr1:38022519-38061586	Ctrls	10KD	OK	0.753541	0.371154	-1.02167	-0.36784	0.7422	0.976284	no
TCONS_00000598	XLOC_000306	CDCA8	chr1:38158072-38175391	Ctrls	10KD	OK	26.7833	22.7273	-0.236907	-0.762057	0.33985	0.844574	no
TCONS_00000599	XLOC_000306	CDCA8	chr1:38158072-38175391	Ctrls	10KD	OK	13.5127	10.4659	-0.368616	-0.794996	0.32415	0.836587	no
TCONS_00000600	XLOC_000307	MANEAL	chr1:38259773-38267278	Ctrls	10KD	OK	12.4713	12.1655	-0.035821	-0.0786459	0.92345	0.987716	no
TCONS_00000601	XLOC_000307	MANEAL	chr1:38259773-38267278	Ctrls	10KD	OK	20.4968	24.6451	0.265899	0.827549	0.2946	0.819753	no
TCONS_00000602	XLOC_000307	MANEAL	chr1:38259773-38267278	Ctrls	10KD	OK	1.11446	0.554789	-1.00633	-0.509518	0.6887	0.96801	no
TCONS_00000603	XLOC_000308	C1orf122	chr1:38268613-38275126	Ctrls	10KD	OK	43.2903	47.3172	0.128321	0.285774	0.72525	0.975023	no
TCONS_00000604	XLOC_000308	C1orf122	chr1:38268613-38275126	Ctrls	10KD	OK	0.670215	1.66864	1.31598	0.471827	0.6995	0.970228	no
TCONS_00000605	XLOC_000309	UTP11L	chr1:38478383-38490497	Ctrls	10KD	OK	61.3408	43.8953	-0.482782	-1.96103	0.0168	0.227061	no
TCONS_00000606	XLOC_000310	MIR3659	chr1:38554902-38555001	Ctrls	10KD	NOTEST	0	0	0	0	1	1	no
TCONS_00000607	XLOC_000311	AKIRIN1	chr1:39456915-39471737	Ctrls	10KD	OK	3.81188	4.34871	0.190085	0.173939	0.8276	0.982503	no
TCONS_00000608	XLOC_000311	AKIRIN1	chr1:39456915-39471737	Ctrls	10KD	OK	73.3907	58.6263	-0.324048	-1.33015	0.0939	0.559264	no
TCONS_00000609	XLOC_000312	NDUFS5	chr1:39491966-39500308	Ctrls	10KD	OK	184.55	118.445	-0.639797	-1.77495	0.03005	0.314306	no
TCONS_00000610	XLOC_000312	NDUFS5	chr1:39491966-39500308	Ctrls	10KD	OK	213.961	162.538	-0.396567	-1.23794	0.1242	0.627109	no
TCONS_00000611	XLOC_000313	MACF1	chr1:39549838-39952810	Ctrls	10KD	OK	14.3193	22.5765	0.656858	2.67508	0.00075	0.0315115	yes
TCONS_00000612	XLOC_000314	KIAA0754	chr1:39549838-39952810	Ctrls	10KD	OK	5.38745	6.33315	0.233319	0.295899	0.71345	0.972281	no
TCONS_00000613	XLOC_000315	BMP8A	chr1:39957317-40025370	Ctrls	10KD	OK	1.56634	1.94352	0.311274	0.72114	0.36535	0.854971	no
TCONS_00000614	XLOC_000316	PPIE	chr1:40204516-40254533	Ctrls	10KD	OK	1.96912	2.72801	0.4703	0.366439	0.52475	0.920796	no
TCONS_00000615	XLOC_000316	PPIE	chr1:40204516-40254533	Ctrls	10KD	OK	2.19506	1.5555	-0.496889	-0.334532	0.64265	0.95967	no
TCONS_00000616	XLOC_000316	PPIE	chr1:40204516-40254533	Ctrls	10KD	OK	2.17429	1.89955	-0.194892	-0.27321	0.72985	0.975023	no
TCONS_00000617	XLOC_000316	PPIE	chr1:40204516-40254533	Ctrls	10KD	OK	1.51091	0.615562	-1.29544	-0.68894	0.5458	0.92914	no
TCONS_00000618	XLOC_000316	PPIE	chr1:40204516-40254533	Ctrls	10KD	OK	22.2047	20.8181	-0.093022	-0.220604	0.78045	0.980077	no
TCONS_00000619	XLOC_000317	MFSD2A	chr1:40420783-40435640	Ctrls	10KD	OK	0.217468	0.544945	1.32531	0.4247	0.6051	0.948685	no
TCONS_00000620	XLOC_000317	MFSD2A	chr1:40420783-40435640	Ctrls	10KD	NOTEST	0.0786639	0	#NAME?	0	1	1	no
TCONS_00000621	XLOC_000317	MFSD2A	chr1:40420783-40435640	Ctrls	10KD	NOTEST	0.293306	0	#NAME?	0	1	1	no
TCONS_00000622	XLOC_000317	MFSD2A	chr1:40420783-40435640	Ctrls	10KD	OK	30.1715	20.0335	-0.590773	-2.14314	0.00865	0.158917	no
TCONS_00000623	XLOC_000317	MFSD2A	chr1:40420783-40435640	Ctrls	10KD	NOTEST	0	0	0	0	1	1	no
TCONS_00000624	XLOC_000318	CAP1	chr1:40506254-40538321	Ctrls	10KD	OK	35.045	25.3101	-0.469498	-1.25832	0.1195	0.617512	no
TCONS_00000625	XLOC_000318	CAP1	chr1:40506254-40538321	Ctrls	10KD	OK	50.3589	35.2597	-0.514226	-1.66736	0.036	0.345709	no
TCONS_00000626	XLOC_000319	RLF	chr1:40627040-40706593	Ctrls	10KD	OK	15.6337	11.6724	-0.421559	-1.72013	0.0354	0.341937	no
TCONS_00000627	XLOC_000320	TMCO2	chr1:40713572-40717365	Ctrls	10KD	NOTEST	0	0.0861555	inf	0	1	1	no
TCONS_00000628	XLOC_000321	ZMPSTE24	chr1:40723721-40759856	Ctrls	10KD	OK	71.3729	55.6552	-0.358858	-1.50745	0.06185	0.457853	no
TCONS_00000629	XLOC_000322	SMAP2	chr1:40839377-40888998	Ctrls	10KD	OK	11.8446	9.24678	-0.357203	-1.19688	0.1433	0.662478	no
TCONS_00000630	XLOC_000322	SMAP2	chr1:40839377-40888998	Ctrls	10KD	NOTEST	0.308271	0	#NAME?	0	1	1	no
TCONS_00000631	XLOC_000322	SMAP2	chr1:40839377-40888998	Ctrls	10KD	NOTEST	0.163363	0.225473	0.464871	0	1	1	no
TCONS_00000632	XLOC_000322	SMAP2	chr1:40839377-40888998	Ctrls	10KD	NOTEST	0	0	0	0	1	1	no
TCONS_00000633	XLOC_000323	ZFP69B	chr1:40916336-40929390	Ctrls	10KD	OK	5.1418	4.83206	-0.0896337	-0.253428	0.7592	0.977397	no
TCONS_00000634	XLOC_000324	ZFP69	chr1:40943301-40962015	Ctrls	10KD	OK	4.22615	3.14943	-0.424253	-1.16699	0.1539	0.682049	no
TCONS_00000635	XLOC_000325	EXO5	chr1:40974432-40982214	Ctrls	10KD	OK	5.32056	5.2894	-0.00847518	-0.0244438	0.97355	0.994664	no
TCONS_00000636	XLOC_000326	ZNF684	chr1:40997232-41013841	Ctrls	10KD	OK	3.66134	3.07979	-0.249538	-0.64483	0.42145	0.881015	no
TCONS_00000637	XLOC_000327	NFYC	chr1:41154751-41237275	Ctrls	10KD	OK	1.92413	0.811435	-1.24565	-0.790496	0.32345	0.836587	no
TCONS_00000638	XLOC_000327	NFYC	chr1:41154751-41237275	Ctrls	10KD	OK	0.809859	1.11122	0.456406	0.273044	0.74665	0.977226	no
TCONS_00000639	XLOC_000327	NFYC	chr1:41154751-41237275	Ctrls	10KD	NOTEST	0	0	0	0	1	1	no
TCONS_00000640	XLOC_000327	NFYC	chr1:41154751-41237275	Ctrls	10KD	OK	22.3156	22.9364	0.0395845	0.120094	0.883	0.985472	no
TCONS_00000641	XLOC_000327	NFYC	chr1:41154751-41237275	Ctrls	10KD	OK	0.323541	0.425272	0.394437	0.166113	0.8479	0.982503	no
TCONS_00000642	XLOC_000328	MIR30E	chr1:41154751-41237275	Ctrls	10KD	NOTEST	0	0	0	0	1	1	no
TCONS_00000643	XLOC_000329	MIR30C1	chr1:41154751-41237275	Ctrls	10KD	NOTEST	0	0	0	0	1	1	no
TCONS_00000644	XLOC_000330	KCNQ4	chr1:41249683-41306124	Ctrls	10KD	OK	0.800241	1.4749	0.88211	1.94981	0.0216	0.262929	no
TCONS_00000645	XLOC_000330	KCNQ4	chr1:41249683-41306124	Ctrls	10KD	NOTEST	6.52979e-05	0.000120992	0.8898	0	1	1	no
TCONS_00000646	XLOC_000331	CTPS1	chr1:41445006-41478235	Ctrls	10KD	OK	57.6661	60.3496	0.0656208	0.273361	0.72685	0.975023	no
TCONS_00000647	XLOC_000332	SLFNL1-AS1	chr1:41480261-41707815	Ctrls	10KD	OK	1.63724	2.04949	0.323998	0.395465	0.608	0.949335	no
TCONS_00000648	XLOC_000333	FOXO6	chr1:41827602-41849263	Ctrls	10KD	OK	12.7339	15.5968	0.29257	0.909814	0.26215	0.801214	no
TCONS_00000649	XLOC_000334	GUCA2B	chr1:42619091-42621495	Ctrls	10KD	NOTEST	0.0273903	0	#NAME?	0	1	1	no
TCONS_00000650	XLOC_000335	RIMKLA	chr1:42846467-42889900	Ctrls	10KD	OK	4.67319	3.60652	-0.3738	-1.36328	0.095	0.56324	no
TCONS_00000651	XLOC_000336	PPCS	chr1:42922011-42939049	Ctrls	10KD	NOTEST	0.128986	0	#NAME?	0	1	1	no
TCONS_00000652	XLOC_000336	PPCS	chr1:42922011-42939049	Ctrls	10KD	OK	3.68292	3.0747	-0.260404	-0.376966	0.63685	0.958179	no
TCONS_00000653	XLOC_000336	PPCS	chr1:42922011-42939049	Ctrls	10KD	OK	0.486741	0.654534	0.427316	0.187719	0.8399	0.982503	no
TCONS_00000654	XLOC_000336	PPCS	chr1:42922011-42939049	Ctrls	10KD	NOTEST	0.0443039	0.388232	3.13142	0	1	1	no
TCONS_00000655	XLOC_000336	PPCS	chr1:42922011-42939049	Ctrls	10KD	NOTEST	0	0	0	0	1	1	no
TCONS_00000656	XLOC_000336	PPCS	chr1:42922011-42939049	Ctrls	10KD	OK	3.26135	2.93464	-0.152287	-0.18599	0.8206	0.982154	no
TCONS_00000657	XLOC_000336	PPCS	chr1:42922011-42939049	Ctrls	10KD	OK	11.6649	9.86677	-0.24153	-0.589947	0.4692	0.898646	no
TCONS_00000658	XLOC_000336	PPCS	chr1:42922011-42939049	Ctrls	10KD	OK	4.80671	7.22313	0.587576	0.536023	0.5101	0.914941	no
TCONS_00000659	XLOC_000337	CCDC30	chr1:43000559-43120335	Ctrls	10KD	OK	0.633091	0.453095	-0.4826	-1.01067	0.2151	0.770213	no
TCONS_00000660	XLOC_000338	PPIH	chr1:43124047-43142429	Ctrls	10KD	OK	68.8751	46.4008	-0.569832	-2.06203	0.01285	0.195933	no
TCONS_00000661	XLOC_000339	YBX1	chr1:43148065-43168020	Ctrls	10KD	OK	911.66	781.091	-0.223004	-0.897401	0.27265	0.808928	no
TCONS_00000662	XLOC_000340	C1orf50	chr1:43232915-43241413	Ctrls	10KD	OK	10.9268	10.0193	-0.125079	-0.31393	0.6943	0.969613	no
TCONS_00000663	XLOC_000340	C1orf50	chr1:43232915-43241413	Ctrls	10KD	OK	2.7076	3.26592	0.270474	0.299765	0.70685	0.970963	no
TCONS_00000664	XLOC_000341	LOC100129924	chr1:43253660-43263901	Ctrls	10KD	OK	0.406407	0.454627	0.161756	0.220485	0.7826	0.980077	no
TCONS_00000665	XLOC_000342	ERMAP	chr1:43272722-43310660	Ctrls	10KD	OK	3.23714	3.98402	0.299506	0.427587	0.56775	0.933785	no
TCONS_00000666	XLOC_000342	ERMAP	chr1:43272722-43310660	Ctrls	10KD	OK	0.657664	0.000739778	-9.79604	-0.327917	0.43145	0.883865	no
TCONS_00000667	XLOC_000343	ZNF691	chr1:43312243-43318146	Ctrls	10KD	OK	2.39874	2.4536	0.0326209	0.0466249	0.95395	0.990721	no
TCONS_00000668	XLOC_000343	ZNF691	chr1:43312243-43318146	Ctrls	10KD	OK	7.52825	6.21261	-0.277116	-0.67615	0.4052	0.874562	no
TCONS_00000669	XLOC_000344	LOC339539	chr1:43323292-43354463	Ctrls	10KD	NOTEST	0.0122832	0	#NAME?	0	1	1	no
TCONS_00000670	XLOC_000345	SLC2A1-AS1	chr1:43391045-43449029	Ctrls	10KD	OK	0.456121	0.710043	0.638492	0.247031	0.52915	0.922434	no
TCONS_00000671	XLOC_000346	FAM183A	chr1:43613593-43622067	Ctrls	10KD	OK	1.96123	0.263612	-2.89527	-3.10511	0.02435	0.282243	no
TCONS_00000672	XLOC_000347	WDR65	chr1:43629844-43720029	Ctrls	10KD	NOTEST	0.350577	0.234263	-0.581602	0	1	1	no
TCONS_00000673	XLOC_000347	WDR65	chr1:43629844-43720029	Ctrls	10KD	NOTEST	0.191893	0.224475	0.226253	0	1	1	no
TCONS_00000674	XLOC_000347	WDR65	chr1:43629844-43720029	Ctrls	10KD	OK	4.17945	3.15431	-0.405987	-0.638274	0.43005	0.883734	no
TCONS_00000675	XLOC_000348	TMEM125	chr1:43735664-43739673	Ctrls	10KD	OK	0.393706	0.871398	1.14621	1.89545	0.0412	0.37143	no
TCONS_00000676	XLOC_000349	TIE1	chr1:43766565-43788781	Ctrls	10KD	NOTEST	0.00195437	0	#NAME?	0	1	1	no
TCONS_00000677	XLOC_000349	TIE1	chr1:43766565-43788781	Ctrls	10KD	NOTEST	0.0019373	0	#NAME?	0	1	1	no
TCONS_00000678	XLOC_000350	MPL	chr1:43803474-43820135	Ctrls	10KD	OK	0.386224	0.414921	0.1034	0.193076	0.81545	0.981876	no
TCONS_00000679	XLOC_000351	CDC20	chr1:43824625-43828873	Ctrls	10KD	OK	96.7404	87.242	-0.149095	-0.604021	0.44995	0.892177	no
TCONS_00000680	XLOC_000352	SZT2	chr1:43855555-43919918	Ctrls	10KD	OK	5.06973	4.93061	-0.040143	-0.147292	0.85665	0.982961	no
TCONS_00000681	XLOC_000353	MIR6735	chr1:43855555-43919918	Ctrls	10KD	NOTEST	0	0	0	0	1	1	no
TCONS_00000682	XLOC_000354	PTPRF	chr1:43996546-44089343	Ctrls	10KD	OK	32.4752	48.6243	0.582339	2.25293	0.00635	0.132276	no
TCONS_00000683	XLOC_000354	PTPRF	chr1:43996546-44089343	Ctrls	10KD	OK	3.12162	2.79074	-0.161648	-0.145788	0.85235	0.982503	no
TCONS_00000684	XLOC_000355	KDM4A	chr1:44115796-44173012	Ctrls	10KD	OK	18.9448	19.2291	0.0214904	0.084883	0.9136	0.987567	no
TCONS_00000685	XLOC_000356	ST3GAL3	chr1:44173203-44396837	Ctrls	10KD	NOTEST	0	0.000305734	inf	0	1	1	no
TCONS_00000686	XLOC_000356	ST3GAL3	chr1:44173203-44396837	Ctrls	10KD	NOTEST	0.0438955	0	#NAME?	0	1	1	no
TCONS_00000687	XLOC_000356	ST3GAL3	chr1:44173203-44396837	Ctrls	10KD	NOTEST	0.00334083	0	#NAME?	0	1	1	no
TCONS_00000688	XLOC_000356	ST3GAL3	chr1:44173203-44396837	Ctrls	10KD	NOTEST	0.0685731	0	#NAME?	0	1	1	no
TCONS_00000689	XLOC_000356	ST3GAL3	chr1:44173203-44396837	Ctrls	10KD	NOTEST	0.0266495	0.109435	2.0379	0	1	1	no
TCONS_00000690	XLOC_000356	ST3GAL3	chr1:44173203-44396837	Ctrls	10KD	NOTEST	0	0	0	0	1	1	no
TCONS_00000691	XLOC_000356	ST3GAL3	chr1:44173203-44396837	Ctrls	10KD	NOTEST	0.0256597	0	#NAME?	0	1	1	no
TCONS_00000692	XLOC_000356	ST3GAL3	chr1:44173203-44396837	Ctrls	10KD	NOTEST	0	0	0	0	1	1	no
TCONS_00000693	XLOC_000356	ST3GAL3	chr1:44173203-44396837	Ctrls	10KD	OK	3.23064	2.13315	-0.598836	-1.04992	0.18385	0.729826	no
TCONS_00000694	XLOC_000356	ST3GAL3	chr1:44173203-44396837	Ctrls	10KD	NOTEST	0.255202	0	#NAME?	0	1	1	no
TCONS_00000695	XLOC_000356	ST3GAL3	chr1:44173203-44396837	Ctrls	10KD	NOTEST	0.000101573	0	#NAME?	0	1	1	no
TCONS_00000696	XLOC_000356	ST3GAL3	chr1:44173203-44396837	Ctrls	10KD	NOTEST	0	0	0	0	1	1	no
TCONS_00000697	XLOC_000356	ST3GAL3	chr1:44173203-44396837	Ctrls	10KD	NOTEST	0.0916371	0	#NAME?	0	1	1	no
TCONS_00000698	XLOC_000356	ST3GAL3	chr1:44173203-44396837	Ctrls	10KD	NOTEST	0.111002	0.245493	1.14509	0	1	1	no
TCONS_00000699	XLOC_000356	ST3GAL3	chr1:44173203-44396837	Ctrls	10KD	OK	0.47819	0.348353	-0.457035	-0.280038	0.76175	0.977855	no
TCONS_00000700	XLOC_000356	ST3GAL3	chr1:44173203-44396837	Ctrls	10KD	OK	0.377804	0	#NAME?	#NAME?	0.33565	0.84387	no
TCONS_00000701	XLOC_000356	ST3GAL3	chr1:44173203-44396837	Ctrls	10KD	NOTEST	0.000449824	0	#NAME?	0	1	1	no
TCONS_00000702	XLOC_000356	ST3GAL3	chr1:44173203-44396837	Ctrls	10KD	NOTEST	0.0414881	0	#NAME?	0	1	1	no
TCONS_00000703	XLOC_000356	ST3GAL3	chr1:44173203-44396837	Ctrls	10KD	NOTEST	0.246686	0	#NAME?	0	1	1	no
TCONS_00000704	XLOC_000356	ST3GAL3	chr1:44173203-44396837	Ctrls	10KD	NOTEST	0.0387257	0	#NAME?	0	1	1	no
TCONS_00000705	XLOC_000356	ST3GAL3	chr1:44173203-44396837	Ctrls	10KD	NOTEST	0.386462	0.0945173	-2.03167	0	1	1	no
TCONS_00000706	XLOC_000356	ST3GAL3	chr1:44173203-44396837	Ctrls	10KD	NOTEST	0	0	0	0	1	1	no
TCONS_00000707	XLOC_000356	ST3GAL3	chr1:44173203-44396837	Ctrls	10KD	NOTEST	0.0855952	0	#NAME?	0	1	1	no
TCONS_00000708	XLOC_000356	ST3GAL3	chr1:44173203-44396837	Ctrls	10KD	OK	0.399278	0.684206	0.777037	0.571718	0.47215	0.899519	no
TCONS_00000709	XLOC_000356	ST3GAL3	chr1:44173203-44396837	Ctrls	10KD	NOTEST	0	0	0	0	1	1	no
TCONS_00000710	XLOC_000357	MIR6079	chr1:44173203-44396837	Ctrls	10KD	NOTEST	0	0	0	0	1	1	no
TCONS_00000711	XLOC_000358	ARTN	chr1:44398991-44402912	Ctrls	10KD	NOTEST	0.387255	0.00380032	-6.67102	0	1	1	no
TCONS_00000712	XLOC_000358	ARTN	chr1:44398991-44402912	Ctrls	10KD	OK	1.07327	0.721664	-0.572618	-0.501867	0.61455	0.952594	no
TCONS_00000713	XLOC_000358	ARTN	chr1:44398991-44402912	Ctrls	10KD	OK	0.214949	2.26884	3.39989	0.82764	0.3116	0.830889	no
TCONS_00000714	XLOC_000359	IPO13	chr1:44412477-44433694	Ctrls	10KD	OK	31.4421	23.7983	-0.401838	-1.64162	0.04815	0.399453	no
TCONS_00000715	XLOC_000360	DPH2	chr1:44435652-44439043	Ctrls	10KD	OK	0.429601	0	#NAME?	#NAME?	0.4433	0.888215	no
TCONS_00000716	XLOC_000360	DPH2	chr1:44435652-44439043	Ctrls	10KD	OK	31.5216	24.792	-0.346462	-1.32419	0.1009	0.576535	no
TCONS_00000717	XLOC_000361	ATP6V0B	chr1:44440601-44443972	Ctrls	10KD	OK	6.01969	1.50552	-1.99942	-0.692822	0.5447	0.929035	no
TCONS_00000718	XLOC_000361	ATP6V0B	chr1:44440601-44443972	Ctrls	10KD	OK	339.638	312.002	-0.122444	-0.51973	0.51435	0.916453	no
TCONS_00000719	XLOC_000362	B4GALT2	chr1:44444873-44456843	Ctrls	10KD	OK	44.1115	31.6889	-0.477177	-1.78216	0.02975	0.312754	no
TCONS_00000720	XLOC_000362	B4GALT2	chr1:44444873-44456843	Ctrls	10KD	OK	1.30601	0.000459909	-11.4715	-0.151346	0.2542	0.793878	no
TCONS_00000721	XLOC_000362	B4GALT2	chr1:44444873-44456843	Ctrls	10KD	OK	2.78606	1.76869	-0.655543	-0.499367	0.5497	0.92964	no
TCONS_00000722	XLOC_000363	CCDC24	chr1:44457279-44497164	Ctrls	10KD	OK	8.26721	7.59307	-0.122717	-0.230646	0.7763	0.980077	no
TCONS_00000723	XLOC_000364	KLF17	chr1:44584521-44600809	Ctrls	10KD	NOTEST	0.00652941	0	#NAME?	0	1	1	no
TCONS_00000724	XLOC_000365	DMAP1	chr1:44679124-44686351	Ctrls	10KD	OK	9.63173	5.48742	-0.811667	-1.45505	0.0792	0.513214	no
TCONS_00000725	XLOC_000365	DMAP1	chr1:44679124-44686351	Ctrls	10KD	OK	0.891848	4.50691	2.33727	1.93728	0.06075	0.453198	no
TCONS_00000726	XLOC_000365	DMAP1	chr1:44679124-44686351	Ctrls	10KD	OK	9.54862	10.5832	0.148416	0.318708	0.69	0.96801	no
TCONS_00000727	XLOC_000366	RNF220	chr1:44870959-45117396	Ctrls	10KD	OK	18.8902	17.7334	-0.0911674	-0.348892	0.6669	0.965661	no
TCONS_00000728	XLOC_000367	MIR5584	chr1:44870959-45117396	Ctrls	10KD	NOTEST	0	0	0	0	1	1	no
TCONS_00000729	XLOC_000368	C1orf228	chr1:45140393-45191263	Ctrls	10KD	OK	0.446852	0.351328	-0.346978	-0.568354	0.4831	0.905458	no
TCONS_00000730	XLOC_000369	KIF2C	chr1:45205489-45233438	Ctrls	10KD	OK	48.1117	40.0255	-0.265468	-1.10657	0.169	0.706103	no
TCONS_00000731	XLOC_000370	RPS8	chr1:45241245-45244412	Ctrls	10KD	OK	1149.9	900.453	-0.352779	-1.49581	0.06585	0.471201	no
TCONS_00000732	XLOC_000371	SNORD55	chr1:45241245-45244412	Ctrls	10KD	OK	1061.13	1752.87	0.724113	0.0567171	0.75235	0.977392	no
TCONS_00000733	XLOC_000372	SNORD46	chr1:45241245-45244412	Ctrls	10KD	OK	39.7618	149.822	1.91379	0.149858	0.5214	0.919116	no
TCONS_00000734	XLOC_000373	SNORD38A	chr1:45241245-45244412	Ctrls	10KD	NOTEST	0	0	0	0	1	1	no
TCONS_00000735	XLOC_000374	SNORD38B	chr1:45241245-45244412	Ctrls	10KD	NOTEST	0	0	0	0	1	1	no
TCONS_00000736	XLOC_000375	PLK3	chr1:45266035-45272957	Ctrls	10KD	OK	3.43186	2.58664	-0.407913	-0.949875	0.23805	0.783121	no
TCONS_00000737	XLOC_000376	BTBD19	chr1:45274153-45279801	Ctrls	10KD	NOTEST	0.221796	0.163544	-0.439551	0	1	1	no
TCONS_00000738	XLOC_000377	UROD	chr1:45477804-45481341	Ctrls	10KD	OK	40.695	29.5809	-0.460185	-1.63792	0.0424	0.375814	no
TCONS_00000739	XLOC_000377	UROD	chr1:45477804-45481341	Ctrls	10KD	OK	4.54438	4.4057	-0.0447139	-0.0579909	0.9442	0.989042	no
TCONS_00000740	XLOC_000378	LINC01144	chr1:45769581-45771291	Ctrls	10KD	OK	1.23832	3.96767	1.67991	3.63514	0.00025	0.0142881	yes
TCONS_00000741	XLOC_000379	HPDL	chr1:45792544-45794346	Ctrls	10KD	OK	1.32498	0.99188	-0.41773	-0.793852	0.33605	0.843945	no
TCONS_00000742	XLOC_000380	TOE1	chr1:45794913-45956840	Ctrls	10KD	OK	26.1252	23.652	-0.14348	-0.432828	0.5995	0.946483	no
TCONS_00000743	XLOC_000381	MMACHC	chr1:45965855-45988562	Ctrls	10KD	OK	9.43139	9.25606	-0.0270718	-0.0287112	0.96945	0.99358	no
TCONS_00000744	XLOC_000382	AKR1A1	chr1:46016454-46035723	Ctrls	10KD	OK	16.3844	22.3308	0.446707	0.804865	0.3197	0.83544	no
TCONS_00000745	XLOC_000382	AKR1A1	chr1:46016454-46035723	Ctrls	10KD	OK	9.43846	14.0918	0.578234	0.691357	0.3822	0.86393	no
TCONS_00000746	XLOC_000382	AKR1A1	chr1:46016454-46035723	Ctrls	10KD	OK	12.5967	12.0946	-0.0586869	-0.0920998	0.9117	0.987567	no
TCONS_00000747	XLOC_000382	AKR1A1	chr1:46016454-46035723	Ctrls	10KD	OK	33.1245	38.6283	0.22176	0.6034	0.46405	0.897088	no
TCONS_00000748	XLOC_000383	NASP	chr1:46049659-46084578	Ctrls	10KD	OK	0.689597	0.470473	-0.551643	-0.219036	0.81815	0.982054	no
TCONS_00000749	XLOC_000383	NASP	chr1:46049659-46084578	Ctrls	10KD	OK	36.7542	37.1756	0.0164445	0.0539377	0.9469	0.989316	no
TCONS_00000750	XLOC_000383	NASP	chr1:46049659-46084578	Ctrls	10KD	OK	56.5524	32.7458	-0.788278	-2.08215	0.0111	0.181915	no
TCONS_00000751	XLOC_000384	TMEM69	chr1:46153846-46216485	Ctrls	10KD	OK	29.665	32.5144	0.132317	0.376859	0.62775	0.956705	no
TCONS_00000752	XLOC_000385	MAST2	chr1:46269284-46501796	Ctrls	10KD	OK	12.0411	12.367	0.0385331	0.143273	0.8528	0.982503	no
TCONS_00000753	XLOC_000386	TSPAN1	chr1:46640748-46651634	Ctrls	10KD	NOTEST	0.269286	0.129375	-1.05759	0	1	1	no
TCONS_00000754	XLOC_000387	LURAP1	chr1:46654352-46686928	Ctrls	10KD	NOTEST	0.0659779	0.0289474	-1.18855	0	1	1	no
TCONS_00000755	XLOC_000388	RAD54L	chr1:46713366-46769038	Ctrls	10KD	NOTEST	0.10916	0	#NAME?	0	1	1	no
TCONS_00000756	XLOC_000388	RAD54L	chr1:46713366-46769038	Ctrls	10KD	OK	10.7451	12.6593	0.236521	0.502024	0.5299	0.922961	no
TCONS_00000757	XLOC_000389	UQCRH	chr1:46769379-46782447	Ctrls	10KD	OK	483.479	359.141	-0.428903	-1.81907	0.0262	0.292323	no
TCONS_00000758	XLOC_000390	NSUN4	chr1:46805848-46830824	Ctrls	10KD	OK	3.86073	3.58895	-0.105315	-0.197934	0.7963	0.980639	no
TCONS_00000759	XLOC_000390	NSUN4	chr1:46805848-46830824	Ctrls	10KD	OK	1.88084	1.33836	-0.490906	-0.720678	0.37805	0.861826	no
TCONS_00000760	XLOC_000390	NSUN4	chr1:46805848-46830824	Ctrls	10KD	OK	1.55086	2.37442	0.614508	0.844264	0.2857	0.815387	no
TCONS_00000761	XLOC_000390	NSUN4	chr1:46805848-46830824	Ctrls	10KD	NOTEST	0.143898	0	#NAME?	0	1	1	no
TCONS_00000762	XLOC_000390	NSUN4	chr1:46805848-46830824	Ctrls	10KD	OK	0.635841	0.354181	-0.844178	-0.590995	0.49115	0.90771	no
TCONS_00000763	XLOC_000390	NSUN4	chr1:46805848-46830824	Ctrls	10KD	OK	1.6058	0.744384	-1.10917	-1.05336	0.22255	0.777843	no
TCONS_00000764	XLOC_000391	FAAH	chr1:46859938-46879520	Ctrls	10KD	OK	5.73649	5.80566	0.0172926	0.0477826	0.9539	0.990721	no
TCONS_00000765	XLOC_000392	LOC729041	chr1:46899498-46911374	Ctrls	10KD	NOTEST	0	0	0	0	1	1	no
TCONS_00000766	XLOC_000393	DMBX1	chr1:46972667-46979886	Ctrls	10KD	NOTEST	0.027557	0.0402498	0.546564	0	1	1	no
TCONS_00000767	XLOC_000393	DMBX1	chr1:46972667-46979886	Ctrls	10KD	NOTEST	0.0371932	0.000546207	-6.08945	0	1	1	no
TCONS_00000768	XLOC_000394	MKNK1-AS1	chr1:47004367-47069966	Ctrls	10KD	NOTEST	0.201678	0.154796	-0.381688	0	1	1	no
TCONS_00000769	XLOC_000395	TEX38	chr1:47137496-47139256	Ctrls	10KD	NOTEST	0.0760858	0.0623908	-0.286294	0	1	1	no
TCONS_00000770	XLOC_000396	EFCAB14-AS1	chr1:47139707-47184736	Ctrls	10KD	NOTEST	0	0	0	0	1	1	no
TCONS_00000771	XLOC_000396	EFCAB14-AS1	chr1:47139707-47184736	Ctrls	10KD	NOTEST	0.240295	0.282751	0.234721	0	1	1	no
TCONS_00000772	XLOC_000397	CYP4B1	chr1:47264669-47285021	Ctrls	10KD	NOTEST	0.0303666	0.00108957	-4.80065	0	1	1	no
TCONS_00000773	XLOC_000397	CYP4B1	chr1:47264669-47285021	Ctrls	10KD	NOTEST	0.0861964	0.325544	1.91715	0	1	1	no
TCONS_00000774	XLOC_000398	CYP4X1	chr1:47489239-47516423	Ctrls	10KD	NOTEST	0.0677242	0.191793	1.50181	0	1	1	no
TCONS_00000775	XLOC_000399	CYP4Z1	chr1:47533159-47583992	Ctrls	10KD	NOTEST	0	0	0	0	1	1	no
TCONS_00000776	XLOC_000400	CYP4A22	chr1:47603106-47614526	Ctrls	10KD	NOTEST	0.0126361	0	#NAME?	0	1	1	no
TCONS_00000777	XLOC_000401	LINC00853	chr1:47644921-47646011	Ctrls	10KD	OK	0.282515	0.488577	0.790261	0.774475	0.353	0.849483	no
TCONS_00000778	XLOC_000402	CMPK1	chr1:47799468-47844511	Ctrls	10KD	OK	0.480717	0.617668	0.361643	0.0560772	0.88915	0.985541	no
TCONS_00000779	XLOC_000402	CMPK1	chr1:47799468-47844511	Ctrls	10KD	OK	0.664205	2.00356	1.59287	0.690628	0.49885	0.910436	no
TCONS_00000780	XLOC_000402	CMPK1	chr1:47799468-47844511	Ctrls	10KD	OK	83.1582	65.8691	-0.336258	-1.41288	0.07745	0.508666	no
TCONS_00000781	XLOC_000402	CMPK1	chr1:47799468-47844511	Ctrls	10KD	OK	0.559897	0.334415	-0.743521	-0.233012	0.83025	0.982503	no
TCONS_00000782	XLOC_000403	FOXE3	chr1:47881743-47883724	Ctrls	10KD	OK	0.302861	0.619468	1.03238	1.31481	0.1006	0.575884	no
TCONS_00000783	XLOC_000404	FOXD2	chr1:47901688-47906363	Ctrls	10KD	OK	2.12496	2.26981	0.0951358	0.233032	0.76765	0.978475	no
TCONS_00000784	XLOC_000405	SLC5A9	chr1:48688356-48714316	Ctrls	10KD	NOTEST	0.0735401	0.136761	0.895058	0	1	1	no
TCONS_00000785	XLOC_000405	SLC5A9	chr1:48688356-48714316	Ctrls	10KD	NOTEST	5.79434e-05	4.63331e-05	-0.322602	0	1	1	no
TCONS_00000786	XLOC_000406	ELAVL4	chr1:50513685-50667540	Ctrls	10KD	NOTEST	0.00301397	0	#NAME?	0	1	1	no
TCONS_00000787	XLOC_000406	ELAVL4	chr1:50513685-50667540	Ctrls	10KD	NOTEST	0.11168	0.00609026	-4.19672	0	1	1	no
TCONS_00000788	XLOC_000406	ELAVL4	chr1:50513685-50667540	Ctrls	10KD	OK	0.0311818	0.735193	4.55935	1.44826	0.19935	0.750314	no
TCONS_00000789	XLOC_000406	ELAVL4	chr1:50513685-50667540	Ctrls	10KD	NOTEST	0.0716555	0	#NAME?	0	1	1	no
TCONS_00000790	XLOC_000406	ELAVL4	chr1:50513685-50667540	Ctrls	10KD	NOTEST	0	0.131495	inf	0	1	1	no
TCONS_00000791	XLOC_000407	CDKN2C	chr1:51434366-51440309	Ctrls	10KD	OK	61.0627	64.0414	0.0687125	0.243708	0.7576	0.977392	no
TCONS_00000792	XLOC_000407	CDKN2C	chr1:51434366-51440309	Ctrls	10KD	OK	31.3563	18.9555	-0.726144	-1.27594	0.12005	0.619191	no
TCONS_00000793	XLOC_000408	C1orf185	chr1:51567905-51613754	Ctrls	10KD	OK	0.640222	0.444074	-0.527774	-0.797357	0.3436	0.847802	no
TCONS_00000794	XLOC_000409	RNF11	chr1:51701944-51739119	Ctrls	10KD	OK	35.3508	34.2115	-0.0472635	-0.190208	0.8118	0.981753	no
TCONS_00000795	XLOC_000410	OSBPL9	chr1:52082545-52344609	Ctrls	10KD	OK	10.8279	11.2229	0.0516969	0.0761535	0.9248	0.987716	no
TCONS_00000796	XLOC_000410	OSBPL9	chr1:52082545-52344609	Ctrls	10KD	NOTEST	0.108334	0.356615	1.71889	0	1	1	no
TCONS_00000797	XLOC_000410	OSBPL9	chr1:52082545-52344609	Ctrls	10KD	NOTEST	0.298216	0.0136084	-4.45379	0	1	1	no
TCONS_00000798	XLOC_000410	OSBPL9	chr1:52082545-52344609	Ctrls	10KD	NOTEST	0	0	0	0	1	1	no
TCONS_00000799	XLOC_000410	OSBPL9	chr1:52082545-52344609	Ctrls	10KD	OK	3.16871	1.01319	-1.64499	-0.909866	0.33685	0.844147	no
TCONS_00000800	XLOC_000410	OSBPL9	chr1:52082545-52344609	Ctrls	10KD	OK	12.1379	6.9327	-0.808031	-1.04564	0.1991	0.749601	no
TCONS_00000801	XLOC_000410	OSBPL9	chr1:52082545-52344609	Ctrls	10KD	NOTEST	0	0	0	0	1	1	no
TCONS_00000802	XLOC_000410	OSBPL9	chr1:52082545-52344609	Ctrls	10KD	OK	5.20868	2.93051	-0.829763	-0.687069	0.406	0.874562	no
TCONS_00000803	XLOC_000411	BTF3L4	chr1:52521856-52556388	Ctrls	10KD	OK	2.97426	1.06193	-1.48584	-1.24265	0.1322	0.643626	no
TCONS_00000804	XLOC_000411	BTF3L4	chr1:52521856-52556388	Ctrls	10KD	OK	2.43039	2.99405	0.300907	0.316047	0.69445	0.969613	no
TCONS_00000805	XLOC_000411	BTF3L4	chr1:52521856-52556388	Ctrls	10KD	OK	36.6459	28.1663	-0.379683	-1.46952	0.06505	0.467963	no
TCONS_00000806	XLOC_000412	ZFYVE9	chr1:52607765-52812358	Ctrls	10KD	OK	8.77366	5.89811	-0.572927	-2.06553	0.01095	0.180653	no
TCONS_00000807	XLOC_000412	ZFYVE9	chr1:52607765-52812358	Ctrls	10KD	OK	0.14375	0.416152	1.53355	0.752027	0.4247	0.882708	no
TCONS_00000808	XLOC_000413	PRPF38A	chr1:52870218-52883992	Ctrls	10KD	OK	29.5615	26.6661	-0.148716	-0.601907	0.4565	0.894131	no
TCONS_00000809	XLOC_000414	GPX7	chr1:53068042-53074723	Ctrls	10KD	OK	31.5101	25.9249	-0.281476	-0.983068	0.22735	0.780582	no
TCONS_00000810	XLOC_000415	FAM159A	chr1:53099065-53122737	Ctrls	10KD	NOTEST	0.124854	0.120612	-0.0498766	0	1	1	no
TCONS_00000811	XLOC_000416	ZYG11B	chr1:53192130-53293013	Ctrls	10KD	OK	18.2186	14.6914	-0.310435	-1.29213	0.1088	0.594114	no
TCONS_00000812	XLOC_000417	ZYG11A	chr1:53308182-53360247	Ctrls	10KD	NOTEST	0.0400594	0.0493273	0.300246	0	1	1	no
TCONS_00000813	XLOC_000418	SCP2	chr1:53392900-53517289	Ctrls	10KD	NOTEST	0.286775	0.270904	-0.0821358	0	1	1	no
TCONS_00000814	XLOC_000418	SCP2	chr1:53392900-53517289	Ctrls	10KD	NOTEST	0	0	0	0	1	1	no
TCONS_00000815	XLOC_000418	SCP2	chr1:53392900-53517289	Ctrls	10KD	NOTEST	0.00334938	0.23866	6.15492	0	1	1	no
TCONS_00000816	XLOC_000418	SCP2	chr1:53392900-53517289	Ctrls	10KD	NOTEST	0	0	0	0	1	1	no
TCONS_00000817	XLOC_000418	SCP2	chr1:53392900-53517289	Ctrls	10KD	OK	6.35267	6.63685	0.0631355	0.120714	0.8818	0.985379	no
TCONS_00000818	XLOC_000418	SCP2	chr1:53392900-53517289	Ctrls	10KD	OK	25.5904	24.4138	-0.0679032	-0.184567	0.8205	0.982154	no
TCONS_00000819	XLOC_000418	SCP2	chr1:53392900-53517289	Ctrls	10KD	OK	0.347442	0.545623	0.651134	0.248015	0.8305	0.982503	no
TCONS_00000820	XLOC_000418	SCP2	chr1:53392900-53517289	Ctrls	10KD	OK	0.521809	1.2927	1.3088	0.577712	0.582	0.939041	no
TCONS_00000821	XLOC_000419	PODN	chr1:53527723-53551174	Ctrls	10KD	NOTEST	0.013207	0	#NAME?	0	1	1	no
TCONS_00000822	XLOC_000419	PODN	chr1:53527723-53551174	Ctrls	10KD	NOTEST	0.00889305	0	#NAME?	0	1	1	no
TCONS_00000823	XLOC_000419	PODN	chr1:53527723-53551174	Ctrls	10KD	NOTEST	5.20397e-07	0.000196614	8.56154	0	1	1	no
TCONS_00000824	XLOC_000419	PODN	chr1:53527723-53551174	Ctrls	10KD	NOTEST	1.9757e-06	0.0653013	15.0125	0	1	1	no
TCONS_00000825	XLOC_000420	CPT2	chr1:53662100-53686289	Ctrls	10KD	OK	12.6251	13.8009	0.128468	0.378817	0.6399	0.958881	no
TCONS_00000826	XLOC_000421	LOC100507564	chr1:53692563-53793821	Ctrls	10KD	OK	0.466189	1.0134	1.12022	0.225	0.6895	0.96801	no
TCONS_00000827	XLOC_000422	DMRTB1	chr1:53925071-53933158	Ctrls	10KD	NOTEST	0.181667	0.254682	0.487403	0	1	1	no
TCONS_00000828	XLOC_000423	DIO1	chr1:54359860-54376759	Ctrls	10KD	NOTEST	0	0	0	0	1	1	no
TCONS_00000829	XLOC_000423	DIO1	chr1:54359860-54376759	Ctrls	10KD	NOTEST	2.19924e-05	3.33348e-05	0.600023	0	1	1	no
TCONS_00000830	XLOC_000423	DIO1	chr1:54359860-54376759	Ctrls	10KD	NOTEST	0.260081	0.225276	-0.207262	0	1	1	no
TCONS_00000831	XLOC_000423	DIO1	chr1:54359860-54376759	Ctrls	10KD	NOTEST	2.19123e-05	0	#NAME?	0	1	1	no
TCONS_00000832	XLOC_000424	LRRC42	chr1:54411998-54433841	Ctrls	10KD	OK	10.4641	15.4569	0.562812	1.33626	0.09875	0.572064	no
TCONS_00000833	XLOC_000424	LRRC42	chr1:54411998-54433841	Ctrls	10KD	OK	14.0721	11.6778	-0.269067	-0.659735	0.41505	0.878847	no
TCONS_00000834	XLOC_000425	TCEANC2	chr1:54519273-54565416	Ctrls	10KD	OK	8.55909	7.5815	-0.174974	-0.612476	0.44675	0.890469	no
TCONS_00000835	XLOC_000426	MIR4781	chr1:54519273-54565416	Ctrls	10KD	NOTEST	0	0	0	0	1	1	no
TCONS_00000836	XLOC_000427	MRPL37	chr1:54665839-54684056	Ctrls	10KD	OK	94.5641	84.5852	-0.160887	-0.66504	0.4027	0.873398	no
TCONS_00000837	XLOC_000428	SSBP3-AS1	chr1:54691103-54872068	Ctrls	10KD	OK	1.22988	2.1015	0.772909	0.660397	0.40665	0.874562	no
TCONS_00000838	XLOC_000429	ACOT11	chr1:55013806-55100417	Ctrls	10KD	OK	2.92955	2.45778	-0.253319	-0.529251	0.52645	0.921818	no
TCONS_00000839	XLOC_000429	ACOT11	chr1:55013806-55100417	Ctrls	10KD	OK	1.82547	0.74912	-1.285	-1.25136	0.1355	0.64709	no
TCONS_00000840	XLOC_000430	MROH7	chr1:55107412-55208328	Ctrls	10KD	NOTEST	0.0812796	0.0376688	-1.10952	0	1	1	no
TCONS_00000841	XLOC_000430	MROH7	chr1:55107412-55208328	Ctrls	10KD	NOTEST	0.00690204	0	#NAME?	0	1	1	no
TCONS_00000842	XLOC_000430	MROH7	chr1:55107412-55208328	Ctrls	10KD	NOTEST	0.0036634	0.0255095	2.79978	0	1	1	no
TCONS_00000843	XLOC_000430	MROH7	chr1:55107412-55208328	Ctrls	10KD	NOTEST	0.12314	0.0399399	-1.6244	0	1	1	no
TCONS_00000844	XLOC_000430	MROH7-TTC4	chr1:55107412-55208328	Ctrls	10KD	NOTEST	0.170796	0.154301	-0.146531	0	1	1	no
TCONS_00000845	XLOC_000430	MROH7-TTC4	chr1:55107412-55208328	Ctrls	10KD	NOTEST	0.0678463	0	#NAME?	0	1	1	no
TCONS_00000846	XLOC_000430	MROH7-TTC4	chr1:55107412-55208328	Ctrls	10KD	NOTEST	0.0860102	0.118396	0.461041	0	1	1	no
TCONS_00000847	XLOC_000430	TTC4	chr1:55107412-55208328	Ctrls	10KD	NOTEST	0.221498	0	#NAME?	0	1	1	no
TCONS_00000848	XLOC_000430	TTC4	chr1:55107412-55208328	Ctrls	10KD	OK	21.21	19.2173	-0.142337	-0.52246	0.52115	0.919116	no
TCONS_00000849	XLOC_000431	C1orf177	chr1:55271735-55307937	Ctrls	10KD	NOTEST	0.111101	0.0792531	-0.487334	0	1	1	no
TCONS_00000850	XLOC_000431	C1orf177	chr1:55271735-55307937	Ctrls	10KD	NOTEST	4.5733e-05	0	#NAME?	0	1	1	no
TCONS_00000851	XLOC_000432	TMEM61	chr1:55446464-55457966	Ctrls	10KD	NOTEST	0.0334754	0	#NAME?	0	1	1	no
TCONS_00000852	XLOC_000433	BSND	chr1:55464616-55474465	Ctrls	10KD	NOTEST	0.00880668	0	#NAME?	0	1	1	no
TCONS_00000853	XLOC_000434	PCSK9	chr1:55505148-55530526	Ctrls	10KD	OK	2.65919	0.280241	-3.24625	-5.97384	5e-05	0.00409719	yes
TCONS_00000854	XLOC_000434	PCSK9	chr1:55505148-55530526	Ctrls	10KD	NOTEST	0.172248	1.37915e-05	-13.6084	0	1	1	no
TCONS_00000855	XLOC_000435	LOC100507634	chr1:55681080-55683128	Ctrls	10KD	NOTEST	0.203194	0.360095	0.825522	0	1	1	no
TCONS_00000856	XLOC_000436	MIR4422	chr1:55691313-55691396	Ctrls	10KD	NOTEST	0	0	0	0	1	1	no
TCONS_00000857	XLOC_000437	PRKAA2	chr1:57110989-57181008	Ctrls	10KD	OK	33.2754	25.9382	-0.359374	-1.5487	0.0593	0.447544	no
TCONS_00000858	XLOC_000438	C8A	chr1:57320442-57383894	Ctrls	10KD	NOTEST	0.00502941	0	#NAME?	0	1	1	no
TCONS_00000859	XLOC_000439	DAB1-AS1	chr1:57463578-58716211	Ctrls	10KD	NOTEST	0.0975332	0.00606267	-4.00787	0	1	1	no
TCONS_00000860	XLOC_000439	DAB1-AS1	chr1:57463578-58716211	Ctrls	10KD	NOTEST	0.0123612	0	#NAME?	0	1	1	no
TCONS_00000861	XLOC_000439	DAB1-AS1	chr1:57463578-58716211	Ctrls	10KD	NOTEST	3.46724e-06	0.0063135	10.8304	0	1	1	no
TCONS_00000862	XLOC_000439	DAB1-AS1	chr1:57463578-58716211	Ctrls	10KD	NOTEST	0	0.0345501	inf	0	1	1	no
TCONS_00000863	XLOC_000440	LINC01135	chr1:59250822-59365384	Ctrls	10KD	NOTEST	0	0.133448	inf	0	1	1	no
TCONS_00000864	XLOC_000440	LINC01135	chr1:59250822-59365384	Ctrls	10KD	NOTEST	1.10872e-05	5.85037e-06	-0.922299	0	1	1	no
TCONS_00000865	XLOC_000440	LINC01135	chr1:59250822-59365384	Ctrls	10KD	NOTEST	0.0348649	0	#NAME?	0	1	1	no
TCONS_00000866	XLOC_000441	LINC01358	chr1:59486147-59553919	Ctrls	10KD	NOTEST	0.0248927	0	#NAME?	0	1	1	no
TCONS_00000867	XLOC_000442	FGGY	chr1:59762624-60228402	Ctrls	10KD	OK	6.90512	8.9112	0.367952	0.572087	0.4629	0.897088	no
TCONS_00000868	XLOC_000442	FGGY	chr1:59762624-60228402	Ctrls	10KD	OK	12.46	0.400359	-4.95987	-2.76015	0.28125	0.814133	no
TCONS_00000869	XLOC_000442	FGGY	chr1:59762624-60228402	Ctrls	10KD	OK	1.16592	1.43574	0.300333	0.204961	0.797	0.980639	no
TCONS_00000870	XLOC_000442	FGGY	chr1:59762624-60228402	Ctrls	10KD	OK	24.7387	26.5652	0.10277	0.265207	0.7378	0.975808	no
TCONS_00000871	XLOC_000442	FGGY	chr1:59762624-60228402	Ctrls	10KD	OK	21.8988	12.6192	-0.795232	-1.34343	0.1054	0.585616	no
TCONS_00000872	XLOC_000443	LOC101926944	chr1:60238466-60254501	Ctrls	10KD	OK	3.08097	1.1991	-1.36143	-2.19606	0.0135	0.201986	no
TCONS_00000873	XLOC_000444	HOOK1	chr1:60280532-60342050	Ctrls	10KD	OK	22.3937	25.5035	0.187599	0.79334	0.3323	0.841185	no
TCONS_00000874	XLOC_000445	NFIA	chr1:61542945-61928460	Ctrls	10KD	OK	0.441869	0.419907	-0.0735474	-0.0422605	0.9593	0.991666	no
TCONS_00000875	XLOC_000445	NFIA	chr1:61542945-61928460	Ctrls	10KD	OK	0.518024	0.571458	0.141629	0.0822075	0.9218	0.987716	no
TCONS_00000876	XLOC_000445	NFIA	chr1:61542945-61928460	Ctrls	10KD	OK	13.5029	17.6908	0.389728	1.29205	0.1126	0.60445	no
TCONS_00000877	XLOC_000445	NFIA	chr1:61542945-61928460	Ctrls	10KD	OK	5.1501	5.02688	-0.0349385	-0.061024	0.9417	0.98882	no
TCONS_00000878	XLOC_000446	MGC34796	chr1:62119913-62121800	Ctrls	10KD	NOTEST	0.0419626	0.0775309	0.885669	0	1	1	no
TCONS_00000879	XLOC_000447	INADL	chr1:62208148-62629591	Ctrls	10KD	OK	6.81739	11.6268	0.770167	3.06977	0.0001	0.00734332	yes
TCONS_00000880	XLOC_000448	L1TD1	chr1:62660473-62678001	Ctrls	10KD	NOTEST	0.000149571	0.000202488	0.437	0	1	1	no
TCONS_00000881	XLOC_000448	L1TD1	chr1:62660473-62678001	Ctrls	10KD	NOTEST	0.0855101	0.0539652	-0.664065	0	1	1	no
TCONS_00000882	XLOC_000449	USP1	chr1:62901974-62917475	Ctrls	10KD	OK	1.38301	1.04747	-0.400898	-0.199229	0.8634	0.983195	no
TCONS_00000883	XLOC_000449	USP1	chr1:62901974-62917475	Ctrls	10KD	OK	1.23294	0.595486	-1.04997	-0.363535	0.7796	0.980077	no
TCONS_00000884	XLOC_000449	USP1	chr1:62901974-62917475	Ctrls	10KD	OK	94.9456	75.6224	-0.328288	-1.39787	0.08005	0.515455	no
TCONS_00000885	XLOC_000450	ANGPTL3	chr1:62920396-63154039	Ctrls	10KD	NOTEST	0.116342	0.18375	0.65937	0	1	1	no
TCONS_00000886	XLOC_000451	ATG4C	chr1:63249776-63330941	Ctrls	10KD	OK	9.77456	7.58066	-0.366709	-0.930992	0.25395	0.793866	no
TCONS_00000887	XLOC_000451	ATG4C	chr1:63249776-63330941	Ctrls	10KD	OK	8.88977	5.46763	-0.701232	-1.57168	0.06105	0.454651	no
TCONS_00000888	XLOC_000452	FOXD3	chr1:63788729-63790797	Ctrls	10KD	OK	4.27491	5.65315	0.403159	0.949303	0.25315	0.793866	no
TCONS_00000889	XLOC_000453	ALG6	chr1:63833260-63904233	Ctrls	10KD	OK	21.9912	16.7774	-0.390405	-1.47328	0.07395	0.498921	no
TCONS_00000890	XLOC_000454	EFCAB7	chr1:63989012-64038364	Ctrls	10KD	OK	16.8553	12.2839	-0.456432	-1.60734	0.04625	0.3917	no
TCONS_00000891	XLOC_000455	DLEU2L	chr1:63989012-64038364	Ctrls	10KD	OK	2.81704	2.73164	-0.0444114	-0.0439266	0.9564	0.991238	no
TCONS_00000892	XLOC_000456	PGM1	chr1:64058946-64125916	Ctrls	10KD	OK	16.1248	10.1994	-0.660796	-2.18578	0.0074	0.143968	no
TCONS_00000893	XLOC_000456	PGM1	chr1:64058946-64125916	Ctrls	10KD	OK	0.549781	0.55142	0.00429316	0.00248196	0.9949	0.998248	no
TCONS_00000894	XLOC_000456	PGM1	chr1:64058946-64125916	Ctrls	10KD	NOTEST	0.195858	0	#NAME?	0	1	1	no
TCONS_00000895	XLOC_000457	ROR1	chr1:64239689-64647179	Ctrls	10KD	NOTEST	0.17414	0.239121	0.457491	0	1	1	no
TCONS_00000896	XLOC_000457	ROR1	chr1:64239689-64647179	Ctrls	10KD	NOTEST	0.359317	0.276269	-0.379181	0	1	1	no
TCONS_00000897	XLOC_000458	UBE2U	chr1:64669489-64710027	Ctrls	10KD	NOTEST	0	0	0	0	1	1	no
TCONS_00000898	XLOC_000459	CACHD1	chr1:64936475-65158741	Ctrls	10KD	OK	10.7765	11.8537	0.137453	0.542875	0.5006	0.910765	no
TCONS_00000899	XLOC_000460	MIR4794	chr1:64936475-65158741	Ctrls	10KD	NOTEST	0	0	0	0	1	1	no
TCONS_00000900	XLOC_000461	RAVER2	chr1:65210777-65432187	Ctrls	10KD	OK	18.306	15.1776	-0.270372	-0.727441	0.36925	0.857207	no
TCONS_00000901	XLOC_000462	AK4	chr1:65613231-65697828	Ctrls	10KD	OK	14.22	7.37645	-0.946928	-1.93034	0.02525	0.286897	no
TCONS_00000902	XLOC_000462	AK4	chr1:65613231-65697828	Ctrls	10KD	OK	6.41709	1.6616	-1.94935	-2.50348	0.01025	0.175056	no
TCONS_00000903	XLOC_000462	AK4	chr1:65613231-65697828	Ctrls	10KD	OK	4.42229	3.69402	-0.259602	-0.376942	0.607	0.949247	no
TCONS_00000904	XLOC_000463	DNAJC6	chr1:65730376-65881552	Ctrls	10KD	OK	1.6617	0.921101	-0.851228	-1.03671	0.222	0.777723	no
TCONS_00000905	XLOC_000463	DNAJC6	chr1:65730376-65881552	Ctrls	10KD	OK	0.933405	0.529137	-0.818862	-0.686697	0.40915	0.875462	no
TCONS_00000906	XLOC_000463	DNAJC6	chr1:65730376-65881552	Ctrls	10KD	OK	8.17837	6.8528	-0.255119	-0.850925	0.2875	0.816272	no
TCONS_00000907	XLOC_000464	LEPROT	chr1:65886130-66103176	Ctrls	10KD	OK	1.45739	1.61313	0.146482	0.0510035	0.86885	0.983777	no
TCONS_00000908	XLOC_000464	LEPROT	chr1:65886130-66103176	Ctrls	10KD	OK	8.32325	11.0771	0.41236	0.712857	0.32415	0.836587	no
TCONS_00000909	XLOC_000464	LEPR	chr1:65886130-66103176	Ctrls	10KD	OK	0.995892	1.30018	0.384654	0.329007	0.6876	0.967713	no
TCONS_00000910	XLOC_000464	LEPR	chr1:65886130-66103176	Ctrls	10KD	OK	0.880481	0.995828	0.177606	0.191109	0.81685	0.982054	no
TCONS_00000911	XLOC_000464	LEPR	chr1:65886130-66103176	Ctrls	10KD	NOTEST	0.0469852	0.0215997	-1.1212	0	1	1	no
TCONS_00000912	XLOC_000464	LEPROT	chr1:65886130-66103176	Ctrls	10KD	OK	2.02374	0.732216	-1.46668	-0.639909	0.46955	0.898682	no
TCONS_00000913	XLOC_000464	LEPR	chr1:65886130-66103176	Ctrls	10KD	NOTEST	0	0	0	0	1	1	no
TCONS_00000914	XLOC_000464	LEPR	chr1:65886130-66103176	Ctrls	10KD	NOTEST	0.185159	0	#NAME?	0	1	1	no
TCONS_00000915	XLOC_000464	LEPR	chr1:65886130-66103176	Ctrls	10KD	NOTEST	0.180308	0.000145071	-10.2795	0	1	1	no
TCONS_00000916	XLOC_000465	PDE4B	chr1:66258192-66840262	Ctrls	10KD	NOTEST	0	0	0	0	1	1	no
TCONS_00000917	XLOC_000465	PDE4B	chr1:66258192-66840262	Ctrls	10KD	NOTEST	0.00184077	0	#NAME?	0	1	1	no
TCONS_00000918	XLOC_000465	PDE4B	chr1:66258192-66840262	Ctrls	10KD	NOTEST	0.0229929	7.59634e-06	-11.5636	0	1	1	no
TCONS_00000919	XLOC_000465	PDE4B	chr1:66258192-66840262	Ctrls	10KD	NOTEST	0.166505	0.258847	0.636532	0	1	1	no
TCONS_00000920	XLOC_000466	SGIP1	chr1:66999824-67210768	Ctrls	10KD	NOTEST	0.0022196	0	#NAME?	0	1	1	no
TCONS_00000921	XLOC_000467	MIR3117	chr1:66999824-67210768	Ctrls	10KD	NOTEST	0	0	0	0	1	1	no
TCONS_00000922	XLOC_000468	TCTEX1D1	chr1:67218139-67244730	Ctrls	10KD	NOTEST	0.00509686	0	#NAME?	0	1	1	no
TCONS_00000923	XLOC_000469	MIER1	chr1:67390577-67454302	Ctrls	10KD	OK	4.23289	3.33524	-0.343852	-0.344088	0.66875	0.965913	no
TCONS_00000924	XLOC_000469	MIER1	chr1:67390577-67454302	Ctrls	10KD	OK	4.55051	5.59227	0.297406	0.528094	0.50965	0.914466	no
TCONS_00000925	XLOC_000469	MIER1	chr1:67390577-67454302	Ctrls	10KD	NOTEST	0	0	0	0	1	1	no
TCONS_00000926	XLOC_000469	MIER1	chr1:67390577-67454302	Ctrls	10KD	OK	0.0987103	0.767808	2.95947	0.910345	0.29475	0.819803	no
TCONS_00000927	XLOC_000469	MIER1	chr1:67390577-67454302	Ctrls	10KD	OK	0.74726	1.75454	1.23141	1.00295	0.2443	0.787097	no
TCONS_00000928	XLOC_000469	MIER1	chr1:67390577-67454302	Ctrls	10KD	NOTEST	0.241454	0.259795	0.105624	0	1	1	no
TCONS_00000929	XLOC_000469	MIER1	chr1:67390577-67454302	Ctrls	10KD	OK	0.178142	0.839707	2.23686	1.06774	0.3628	0.853734	no
TCONS_00000930	XLOC_000469	MIER1	chr1:67390577-67454302	Ctrls	10KD	NOTEST	0.0773888	0.298615	1.94809	0	1	1	no
TCONS_00000931	XLOC_000469	MIER1	chr1:67390577-67454302	Ctrls	10KD	NOTEST	0	0	0	0	1	1	no
TCONS_00000932	XLOC_000469	MIER1	chr1:67390577-67454302	Ctrls	10KD	OK	16.5887	13.1672	-0.33325	-1.04582	0.199	0.749339	no
TCONS_00000933	XLOC_000469	MIER1	chr1:67390577-67454302	Ctrls	10KD	OK	0.672577	0.147658	-2.18744	-0.740909	0.477	0.902609	no
TCONS_00000934	XLOC_000470	IL23R	chr1:67632168-67725650	Ctrls	10KD	NOTEST	0.0060888	0	#NAME?	0	1	1	no
TCONS_00000935	XLOC_000471	IL12RB2	chr1:67773046-67862583	Ctrls	10KD	OK	0.679993	0.607704	-0.162153	-0.14668	0.82095	0.982154	no
TCONS_00000936	XLOC_000471	IL12RB2	chr1:67773046-67862583	Ctrls	10KD	OK	0.70086	0.000566121	-10.2738	-0.449289	0.19415	0.743866	no
TCONS_00000937	XLOC_000471	IL12RB2	chr1:67773046-67862583	Ctrls	10KD	NOTEST	0.0693936	0	#NAME?	0	1	1	no
TCONS_00000938	XLOC_000471	IL12RB2	chr1:67773046-67862583	Ctrls	10KD	OK	1.68892	0.688983	-1.29356	-2.2989	0.00865	0.158917	no
TCONS_00000939	XLOC_000471	IL12RB2	chr1:67773046-67862583	Ctrls	10KD	OK	0.412357	0	#NAME?	#NAME?	0.25355	0.793866	no
TCONS_00000940	XLOC_000471	IL12RB2	chr1:67773046-67862583	Ctrls	10KD	NOTEST	0.0552965	0	#NAME?	0	1	1	no
TCONS_00000941	XLOC_000472	GADD45A	chr1:68150859-68154021	Ctrls	10KD	OK	2.82253	0.790078	-1.83692	-1.04123	0.31435	0.832707	no
TCONS_00000942	XLOC_000472	GADD45A	chr1:68150859-68154021	Ctrls	10KD	NOTEST	0	0	0	0	1	1	no
TCONS_00000943	XLOC_000472	GADD45A	chr1:68150859-68154021	Ctrls	10KD	OK	29.455	34.2236	0.21648	0.73675	0.35185	0.849483	no
TCONS_00000944	XLOC_000473	GNG12-AS1	chr1:68167148-68698284	Ctrls	10KD	NOTEST	0.0418742	0.0215403	-0.959021	0	1	1	no
TCONS_00000945	XLOC_000474	DEPDC1-AS1	chr1:68939834-69004310	Ctrls	10KD	OK	0.478898	0.397412	-0.269083	-0.0498918	0.9071	0.987567	no
TCONS_00000946	XLOC_000475	LRRC7	chr1:70225857-70589171	Ctrls	10KD	OK	4.22058	2.42751	-0.797964	-2.54858	0.00205	0.0655444	no
TCONS_00000947	XLOC_000476	PIN1P1	chr1:70225857-70589171	Ctrls	10KD	OK	0.243448	0.431993	0.827399	0.273358	0.5511	0.929676	no
TCONS_00000948	XLOC_000477	SRSF11	chr1:70671364-70717701	Ctrls	10KD	OK	26.4343	23.3689	-0.177823	-0.469967	0.56755	0.933785	no
TCONS_00000949	XLOC_000477	SRSF11	chr1:70671364-70717701	Ctrls	10KD	OK	41.3992	35.4614	-0.223355	-0.74068	0.35755	0.851019	no
TCONS_00000950	XLOC_000478	HHLA3	chr1:70820492-70833705	Ctrls	10KD	OK	0.596366	0.33199	-0.845058	-0.507037	0.5451	0.929035	no
TCONS_00000951	XLOC_000478	HHLA3	chr1:70820492-70833705	Ctrls	10KD	OK	1.08665	1.16716	0.103116	0.112014	0.88795	0.985541	no
TCONS_00000952	XLOC_000478	HHLA3	chr1:70820492-70833705	Ctrls	10KD	OK	0.50305	0	#NAME?	#NAME?	0.30075	0.824489	no
TCONS_00000953	XLOC_000478	HHLA3	chr1:70820492-70833705	Ctrls	10KD	OK	0.22729	2.48448	3.45034	2.36017	0.1296	0.637743	no
TCONS_00000954	XLOC_000479	CTH	chr1:70876900-70905534	Ctrls	10KD	NOTEST	0	9.62643e-05	inf	0	1	1	no
TCONS_00000955	XLOC_000479	CTH	chr1:70876900-70905534	Ctrls	10KD	OK	2.61525	3.50853	0.423918	0.977123	0.23105	0.78128	no
TCONS_00000956	XLOC_000479	CTH	chr1:70876900-70905534	Ctrls	10KD	NOTEST	0.15841	0	#NAME?	0	1	1	no
TCONS_00000957	XLOC_000480	ZRANB2-AS1	chr1:71318035-71546972	Ctrls	10KD	OK	0.908368	0.456746	-0.991885	-0.354657	0.76535	0.978475	no
TCONS_00000958	XLOC_000481	ZRANB2-AS2	chr1:71547006-71703406	Ctrls	10KD	NOTEST	0.245248	0.25675	0.0661219	0	1	1	no
TCONS_00000959	XLOC_000482	LINC01360	chr1:73771852-73804560	Ctrls	10KD	NOTEST	0	0	0	0	1	1	no
TCONS_00000960	XLOC_000482	LINC01360	chr1:73771852-73804560	Ctrls	10KD	NOTEST	0.00226953	0	#NAME?	0	1	1	no
TCONS_00000961	XLOC_000483	FPGT	chr1:74663895-75010116	Ctrls	10KD	NOTEST	0	0	0	0	1	1	no
TCONS_00000962	XLOC_000483	FPGT	chr1:74663895-75010116	Ctrls	10KD	NOTEST	0.0407245	0	#NAME?	0	1	1	no
TCONS_00000963	XLOC_000483	FPGT	chr1:74663895-75010116	Ctrls	10KD	OK	9.78961	9.80166	0.00177427	0.006156	0.9935	0.998098	no
TCONS_00000964	XLOC_000483	FPGT-TNNI3K	chr1:74663895-75010116	Ctrls	10KD	OK	0.984454	0.964136	-0.0300876	-0.024853	0.97405	0.994664	no
TCONS_00000965	XLOC_000483	FPGT-TNNI3K	chr1:74663895-75010116	Ctrls	10KD	OK	0.430788	0.423284	-0.0253509	-0.0156358	0.9864	0.996751	no
TCONS_00000966	XLOC_000483	TNNI3K	chr1:74663895-75010116	Ctrls	10KD	NOTEST	0.000336062	0	#NAME?	0	1	1	no
TCONS_00000967	XLOC_000484	TYW3	chr1:75171171-75232360	Ctrls	10KD	OK	1.50981	1.06171	-0.507977	-0.425	0.6165	0.952877	no
TCONS_00000968	XLOC_000484	TYW3	chr1:75171171-75232360	Ctrls	10KD	OK	16.9938	14.293	-0.249699	-0.788448	0.331	0.840941	no
TCONS_00000969	XLOC_000484	TYW3	chr1:75171171-75232360	Ctrls	10KD	OK	3.60183	3.28756	-0.131715	-0.191306	0.81545	0.981876	no
TCONS_00000970	XLOC_000485	LHX8	chr1:75594118-75627218	Ctrls	10KD	NOTEST	0	0	0	0	1	1	no
TCONS_00000971	XLOC_000485	LHX8	chr1:75594118-75627218	Ctrls	10KD	NOTEST	0	0	0	0	1	1	no
TCONS_00000972	XLOC_000486	ACADM	chr1:76190031-76229363	Ctrls	10KD	OK	28.7415	27.8451	-0.0457164	-0.155007	0.8463	0.982503	no
TCONS_00000973	XLOC_000486	ACADM	chr1:76190031-76229363	Ctrls	10KD	NOTEST	0.110471	0.383612	1.79597	0	1	1	no
TCONS_00000974	XLOC_000486	ACADM	chr1:76190031-76229363	Ctrls	10KD	OK	9.06734	5.25025	-0.788292	-1.20157	0.14845	0.673454	no
TCONS_00000975	XLOC_000486	ACADM	chr1:76190031-76229363	Ctrls	10KD	NOTEST	0	0	0	0	1	1	no
TCONS_00000976	XLOC_000486	ACADM	chr1:76190031-76229363	Ctrls	10KD	NOTEST	0.16976	0.120388	-0.495803	0	1	1	no
TCONS_00000977	XLOC_000487	RABGGTB	chr1:76251878-76260775	Ctrls	10KD	OK	55.0569	28.2493	-0.962706	-3.33371	0.00015	0.00951808	yes
TCONS_00000978	XLOC_000487	RABGGTB	chr1:76251878-76260775	Ctrls	10KD	OK	10.499	5.76969	-0.86369	-1.44392	0.07705	0.508062	no
TCONS_00000979	XLOC_000488	SNORD45C	chr1:76251878-76260775	Ctrls	10KD	OK	200.558	754.183	1.9109	0.327523	0.58975	0.942435	no
TCONS_00000980	XLOC_000489	SNORD45A	chr1:76251878-76260775	Ctrls	10KD	OK	225.667	0	#NAME?	#NAME?	0.4594	0.896106	no
TCONS_00000981	XLOC_000490	SNORD45B	chr1:76251878-76260775	Ctrls	10KD	NOTEST	0	0	0	0	1	1	no
TCONS_00000982	XLOC_000491	MSH4	chr1:76262555-76378923	Ctrls	10KD	NOTEST	0.144746	0.0705131	-1.03756	0	1	1	no
TCONS_00000983	XLOC_000492	ST6GALNAC3	chr1:76540388-77096669	Ctrls	10KD	NOTEST	0.172586	0.243631	0.497386	0	1	1	no
TCONS_00000984	XLOC_000492	ST6GALNAC3	chr1:76540388-77096669	Ctrls	10KD	NOTEST	0.319813	0.244575	-0.386954	0	1	1	no
TCONS_00000985	XLOC_000493	ST6GALNAC5	chr1:77333185-77529737	Ctrls	10KD	OK	0.350758	0.840146	1.26016	2.15235	0.0138	0.205234	no
TCONS_00000986	XLOC_000494	MIR7156	chr1:77333185-77529737	Ctrls	10KD	NOTEST	0	0	0	0	1	1	no
TCONS_00000987	XLOC_000495	AK5	chr1:77747661-78025654	Ctrls	10KD	OK	1.64049	0.590658	-1.47373	-3.08508	0.0006	0.0268989	yes
TCONS_00000988	XLOC_000495	AK5	chr1:77747661-78025654	Ctrls	10KD	NOTEST	0.186043	0.0826841	-1.16996	0	1	1	no
TCONS_00000989	XLOC_000496	FAM73A	chr1:78245308-78345225	Ctrls	10KD	OK	3.37075	4.84625	0.523799	0.982663	0.21825	0.773299	no
TCONS_00000990	XLOC_000496	FAM73A	chr1:78245308-78345225	Ctrls	10KD	OK	8.51061	8.88188	0.061603	0.188766	0.8173	0.982054	no
TCONS_00000991	XLOC_000497	NEXN	chr1:78347032-78409578	Ctrls	10KD	OK	0.729061	0.756979	0.0542126	0.117002	0.8835	0.985485	no
TCONS_00000992	XLOC_000497	NEXN	chr1:78347032-78409578	Ctrls	10KD	NOTEST	5.52152e-06	9.91119e-06	0.843993	0	1	1	no
TCONS_00000993	XLOC_000498	DNAJB4	chr1:78470635-78482995	Ctrls	10KD	OK	17.3467	14.9331	-0.216143	-0.742012	0.3583	0.851019	no
TCONS_00000994	XLOC_000499	GIPC2	chr1:78511588-78603112	Ctrls	10KD	NOTEST	0.231259	0.213715	-0.113821	0	1	1	no
TCONS_00000995	XLOC_000500	MGC27382	chr1:78695282-78835147	Ctrls	10KD	NOTEST	0	0	0	0	1	1	no
TCONS_00000996	XLOC_000501	PTGFR	chr1:78956727-79006386	Ctrls	10KD	NOTEST	0.00184088	0	#NAME?	0	1	1	no
TCONS_00000997	XLOC_000501	PTGFR	chr1:78956727-79006386	Ctrls	10KD	NOTEST	0.000105146	0	#NAME?	0	1	1	no
TCONS_00000998	XLOC_000502	IFI44L	chr1:79086087-79111830	Ctrls	10KD	NOTEST	0.00873229	0	#NAME?	0	1	1	no
TCONS_00000999	XLOC_000503	IFI44	chr1:79115476-79129763	Ctrls	10KD	OK	0.0248645	0.542203	4.44668	2.4161	0.10175	0.578719	no
TCONS_00001000	XLOC_000504	LPHN2	chr1:82266081-82458107	Ctrls	10KD	OK	3.18689	1.96515	-0.697512	-2.09556	0.01475	0.211728	no
TCONS_00001001	XLOC_000505	PRKACB	chr1:84543744-84704181	Ctrls	10KD	OK	0.47027	0.539465	0.198038	0.102527	0.90885	0.987567	no
TCONS_00001002	XLOC_000505	PRKACB	chr1:84543744-84704181	Ctrls	10KD	OK	9.01138	4.67644	-0.946338	-3.02469	0.00035	0.0181202	yes
TCONS_00001003	XLOC_000505	PRKACB	chr1:84543744-84704181	Ctrls	10KD	OK	0.655189	0.203059	-1.69001	-1.09468	0.2069	0.760414	no
TCONS_00001004	XLOC_000505	PRKACB	chr1:84543744-84704181	Ctrls	10KD	NOTEST	0.211312	0	#NAME?	0	1	1	no
TCONS_00001005	XLOC_000505	PRKACB	chr1:84543744-84704181	Ctrls	10KD	NOTEST	0.00270193	0	#NAME?	0	1	1	no
TCONS_00001006	XLOC_000505	PRKACB	chr1:84543744-84704181	Ctrls	10KD	NOTEST	0	0	0	0	1	1	no
TCONS_00001007	XLOC_000505	PRKACB	chr1:84543744-84704181	Ctrls	10KD	NOTEST	0.152196	0	#NAME?	0	1	1	no
TCONS_00001008	XLOC_000505	PRKACB	chr1:84543744-84704181	Ctrls	10KD	NOTEST	0.0905013	0.0927588	0.0355464	0	1	1	no
TCONS_00001009	XLOC_000505	PRKACB	chr1:84543744-84704181	Ctrls	10KD	NOTEST	0	0	0	0	1	1	no
TCONS_00001010	XLOC_000506	SAMD13	chr1:84764048-84816481	Ctrls	10KD	OK	0.183945	0.628843	1.77342	0.891859	0.35265	0.849483	no
TCONS_00001011	XLOC_000506	SAMD13	chr1:84764048-84816481	Ctrls	10KD	OK	0.746341	0	#NAME?	#NAME?	0.2256	0.780091	no
TCONS_00001012	XLOC_000506	SAMD13	chr1:84764048-84816481	Ctrls	10KD	NOTEST	0.122363	0.0910279	-0.42679	0	1	1	no
TCONS_00001013	XLOC_000507	DNASE2B	chr1:84864214-84880691	Ctrls	10KD	NOTEST	3.95285e-07	0	#NAME?	0	1	1	no
TCONS_00001014	XLOC_000507	DNASE2B	chr1:84864214-84880691	Ctrls	10KD	NOTEST	0.00993083	0	#NAME?	0	1	1	no
TCONS_00001015	XLOC_000508	RPF1	chr1:84944919-84972262	Ctrls	10KD	OK	46.3404	32.6157	-0.506702	-1.6616	0.0423	0.375466	no
TCONS_00001016	XLOC_000509	WDR63	chr1:85527980-85598821	Ctrls	10KD	NOTEST	1.70213e-05	1.26014e-05	-0.433766	0	1	1	no
TCONS_00001017	XLOC_000509	WDR63	chr1:85527980-85598821	Ctrls	10KD	NOTEST	0.115098	0.197079	0.775918	0	1	1	no
TCONS_00001018	XLOC_000510	MIR4423	chr1:85599476-85599556	Ctrls	10KD	NOTEST	0	0	0	0	1	1	no
TCONS_00001019	XLOC_000511	LOC646626	chr1:85731459-85743771	Ctrls	10KD	OK	1.72559	2.38412	0.466373	0.329884	0.6649	0.965553	no
TCONS_00001020	XLOC_000512	CYR61	chr1:86046443-86049648	Ctrls	10KD	OK	0.983669	1.6513	0.747353	1.51728	0.0645	0.466175	no
TCONS_00001021	XLOC_000513	CLCA2	chr1:86889768-86922240	Ctrls	10KD	NOTEST	0.00329726	0.0109023	1.72529	0	1	1	no
TCONS_00001022	XLOC_000514	CLCA1	chr1:86934525-86965974	Ctrls	10KD	NOTEST	0	0	0	0	1	1	no
TCONS_00001023	XLOC_000515	CLCA4	chr1:87012758-87046432	Ctrls	10KD	NOTEST	3.09613e-05	0	#NAME?	0	1	1	no
TCONS_00001024	XLOC_000515	CLCA4	chr1:87012758-87046432	Ctrls	10KD	NOTEST	0.00514752	0	#NAME?	0	1	1	no
TCONS_00001025	XLOC_000516	CLCA3P	chr1:87099958-87121059	Ctrls	10KD	NOTEST	0.0109461	0.0135093	0.303537	0	1	1	no
TCONS_00001026	XLOC_000517	SH3GLB1	chr1:87170252-87213867	Ctrls	10KD	NOTEST	0.311313	0.304166	-0.0335033	0	1	1	no
TCONS_00001027	XLOC_000517	SH3GLB1	chr1:87170252-87213867	Ctrls	10KD	OK	14.8133	12.3031	-0.267872	-1.02497	0.20785	0.761799	no
TCONS_00001028	XLOC_000517	SH3GLB1	chr1:87170252-87213867	Ctrls	10KD	NOTEST	0.116192	0.313647	1.43263	0	1	1	no
TCONS_00001029	XLOC_000517	SH3GLB1	chr1:87170252-87213867	Ctrls	10KD	OK	1.1832	0.831676	-0.508602	-0.49942	0.54525	0.929056	no
TCONS_00001030	XLOC_000518	HS2ST1	chr1:87380334-87575681	Ctrls	10KD	OK	2.09462	3.15977	0.593136	0.34502	0.68	0.966978	no
TCONS_00001031	XLOC_000518	HS2ST1	chr1:87380334-87575681	Ctrls	10KD	OK	20.8884	16.5704	-0.334087	-1.3526	0.09775	0.570389	no
TCONS_00001032	XLOC_000519	LINC01140	chr1:87595447-87634886	Ctrls	10KD	NOTEST	0.00261315	0.00171749	-0.605486	0	1	1	no
TCONS_00001033	XLOC_000519	LINC01140	chr1:87595447-87634886	Ctrls	10KD	NOTEST	0.00720696	0	#NAME?	0	1	1	no
TCONS_00001034	XLOC_000519	LINC01140	chr1:87595447-87634886	Ctrls	10KD	NOTEST	1.76962e-05	0	#NAME?	0	1	1	no
TCONS_00001035	XLOC_000519	LINC01140	chr1:87595447-87634886	Ctrls	10KD	NOTEST	0.0028184	0.000659557	-2.09531	0	1	1	no
TCONS_00001036	XLOC_000519	LINC01140	chr1:87595447-87634886	Ctrls	10KD	NOTEST	0.0149909	0.0351237	1.22835	0	1	1	no
TCONS_00001037	XLOC_000520	LOC101927844	chr1:87678351-87717014	Ctrls	10KD	NOTEST	0.0633146	0.065343	0.0454946	0	1	1	no
TCONS_00001038	XLOC_000521	LMO4	chr1:87794150-87814607	Ctrls	10KD	OK	6.42573	6.52974	0.0231644	0.078931	0.9231	0.987716	no
TCONS_00001039	XLOC_000522	PKN2	chr1:89003195-89301938	Ctrls	10KD	OK	23.1383	24.3624	0.0743763	0.315017	0.69645	0.970228	no
TCONS_00001040	XLOC_000523	GBP6	chr1:89829435-89853719	Ctrls	10KD	NOTEST	0.0136463	0.00851333	-0.680712	0	1	1	no
TCONS_00001041	XLOC_000524	GBP1P1	chr1:89873237-89890493	Ctrls	10KD	NOTEST	0.0327438	0.0357271	0.125799	0	1	1	no
TCONS_00001042	XLOC_000525	LRRC8B	chr1:89990396-90063420	Ctrls	10KD	OK	14.258	15.7959	0.147773	0.58806	0.4634	0.897088	no
TCONS_00001043	XLOC_000525	LRRC8B	chr1:89990396-90063420	Ctrls	10KD	OK	1.05369	1.03264	-0.0291166	-0.0303839	0.9698	0.993648	no
TCONS_00001044	XLOC_000526	LRRC8C	chr1:90098643-90185094	Ctrls	10KD	OK	9.28696	9.36506	0.0120813	0.0463014	0.9574	0.99133	no
TCONS_00001045	XLOC_000527	LRRC8D	chr1:90286572-90401989	Ctrls	10KD	OK	17.5847	15.7675	-0.15737	-0.572003	0.47925	0.904359	no
TCONS_00001046	XLOC_000527	LRRC8D	chr1:90286572-90401989	Ctrls	10KD	OK	3.66955	2.53788	-0.531983	-0.828278	0.29965	0.823206	no
TCONS_00001047	XLOC_000528	ZNF326	chr1:90460677-90494094	Ctrls	10KD	OK	6.17005	7.44398	0.270793	0.385456	0.63095	0.957099	no
TCONS_00001048	XLOC_000528	ZNF326	chr1:90460677-90494094	Ctrls	10KD	OK	14.0376	13.2973	-0.0781685	-0.270163	0.7369	0.975686	no
TCONS_00001049	XLOC_000529	CDC7	chr1:91966403-91991321	Ctrls	10KD	OK	2.5814	1.09957	-1.23121	-0.981568	0.2494	0.792323	no
TCONS_00001050	XLOC_000529	CDC7	chr1:91966403-91991321	Ctrls	10KD	OK	16.9951	20.1619	0.246508	0.771589	0.33185	0.84115	no
TCONS_00001051	XLOC_000529	CDC7	chr1:91966403-91991321	Ctrls	10KD	OK	13.3961	6.8791	-0.961522	-2.08251	0.01345	0.201726	no
TCONS_00001052	XLOC_000530	BRDT	chr1:92414927-92479985	Ctrls	10KD	NOTEST	0	0	0	0	1	1	no
TCONS_00001053	XLOC_000530	BRDT	chr1:92414927-92479985	Ctrls	10KD	NOTEST	0	0	0	0	1	1	no
TCONS_00001054	XLOC_000530	BRDT	chr1:92414927-92479985	Ctrls	10KD	NOTEST	0	0	0	0	1	1	no
TCONS_00001055	XLOC_000530	BRDT	chr1:92414927-92479985	Ctrls	10KD	NOTEST	0	0	0	0	1	1	no
TCONS_00001056	XLOC_000530	BRDT	chr1:92414927-92479985	Ctrls	10KD	NOTEST	0.00692262	0	#NAME?	0	1	1	no
TCONS_00001057	XLOC_000530	BRDT	chr1:92414927-92479985	Ctrls	10KD	NOTEST	0	0	0	0	1	1	no
TCONS_00001058	XLOC_000530	BRDT	chr1:92414927-92479985	Ctrls	10KD	NOTEST	0	0	0	0	1	1	no
TCONS_00001059	XLOC_000531	EPHX4	chr1:92495532-92529093	Ctrls	10KD	NOTEST	0.0139098	0	#NAME?	0	1	1	no
TCONS_00001060	XLOC_000532	BTBD8	chr1:92545861-92613401	Ctrls	10KD	NOTEST	0.201953	0.2339	0.211873	0	1	1	no
TCONS_00001061	XLOC_000533	KIAA1107	chr1:92632608-92650280	Ctrls	10KD	NOTEST	0.261369	0.114209	-1.19441	0	1	1	no
TCONS_00001062	XLOC_000534	C1orf146	chr1:92683572-92711367	Ctrls	10KD	NOTEST	0.0470745	0.0779184	0.727019	0	1	1	no
TCONS_00001063	XLOC_000535	RPAP2	chr1:92711954-92853732	Ctrls	10KD	OK	12.332	11.5881	-0.0897626	-0.246715	0.75095	0.977259	no
TCONS_00001064	XLOC_000536	RPL5	chr1:93297593-93427079	Ctrls	10KD	OK	731.849	607.163	-0.269462	-1.13428	0.16115	0.691605	no
TCONS_00001065	XLOC_000537	SNORD21	chr1:93297593-93427079	Ctrls	10KD	OK	65.7727	598.393	3.18553	0.371034	0.3664	0.855684	no
TCONS_00001066	XLOC_000538	SNORA66	chr1:93297593-93427079	Ctrls	10KD	OK	28.6867	35.3599	0.301732	0.0311106	0.8959	0.986554	no
TCONS_00001067	XLOC_000539	MTF2	chr1:93544791-93604638	Ctrls	10KD	OK	3.15065	2.44263	-0.367218	-0.449839	0.5849	0.940717	no
TCONS_00001068	XLOC_000539	MTF2	chr1:93544791-93604638	Ctrls	10KD	OK	1.8564	1.4512	-0.35526	-0.29132	0.72725	0.975023	no
TCONS_00001069	XLOC_000539	MTF2	chr1:93544791-93604638	Ctrls	10KD	OK	1.65166	2.29408	0.474001	0.434813	0.57705	0.937514	no
TCONS_00001070	XLOC_000539	MTF2	chr1:93544791-93604638	Ctrls	10KD	OK	27.4902	20.1547	-0.447804	-1.62213	0.0449	0.385947	no
TCONS_00001071	XLOC_000540	CCDC18	chr1:93646272-93744287	Ctrls	10KD	OK	8.15176	5.72352	-0.510208	-1.87451	0.0262	0.292323	no
TCONS_00001072	XLOC_000541	DR1	chr1:93811477-93828148	Ctrls	10KD	OK	71.1332	52.9812	-0.425042	-1.79565	0.02825	0.303694	no
TCONS_00001073	XLOC_000542	FNBP1L	chr1:93913687-94020218	Ctrls	10KD	OK	16.7448	17.7067	0.0805788	0.293191	0.71605	0.973524	no
TCONS_00001074	XLOC_000542	FNBP1L	chr1:93913687-94020218	Ctrls	10KD	OK	0.736806	0.281571	-1.38778	-0.693331	0.47285	0.899519	no
TCONS_00001075	XLOC_000542	FNBP1L	chr1:93913687-94020218	Ctrls	10KD	OK	5.88077	5.74039	-0.0348572	-0.0627918	0.9381	0.988216	no
TCONS_00001076	XLOC_000543	LOC100129046	chr1:94027342-94312706	Ctrls	10KD	OK	0.216639	0.45262	1.06301	0.669224	0.4427	0.88766	no
TCONS_00001077	XLOC_000544	MIR760	chr1:94027342-94312706	Ctrls	10KD	OK	0	589.794	inf	#NAME?	0.45565	0.894131	no
TCONS_00001078	XLOC_000545	ABCD3	chr1:94883932-94984219	Ctrls	10KD	OK	1.66893	0.441125	-1.91966	-0.526447	0.61695	0.952877	no
TCONS_00001079	XLOC_000545	ABCD3	chr1:94883932-94984219	Ctrls	10KD	OK	45.4628	33.4343	-0.443356	-1.84806	0.0239	0.278987	no
TCONS_00001080	XLOC_000546	SLC44A3	chr1:95285897-95360803	Ctrls	10KD	OK	9.29283	6.19545	-0.584908	-1.11142	0.1705	0.707828	no
TCONS_00001081	XLOC_000546	SLC44A3	chr1:95285897-95360803	Ctrls	10KD	OK	0.526383	2.90579	2.46475	1.30732	0.247	0.790752	no
TCONS_00001082	XLOC_000546	SLC44A3	chr1:95285897-95360803	Ctrls	10KD	OK	6.4353	4.49572	-0.517457	-0.865178	0.2935	0.819272	no
TCONS_00001083	XLOC_000546	SLC44A3	chr1:95285897-95360803	Ctrls	10KD	OK	0.320594	1.01997	1.6697	0.646677	0.44475	0.88932	no
TCONS_00001084	XLOC_000546	SLC44A3	chr1:95285897-95360803	Ctrls	10KD	OK	0.853354	1.18075	0.468482	0.269699	0.72905	0.975023	no
TCONS_00001085	XLOC_000546	SLC44A3	chr1:95285897-95360803	Ctrls	10KD	OK	1.4013	2.83683	1.01751	0.919622	0.24865	0.791834	no
TCONS_00001086	XLOC_000547	LOC729970	chr1:95393583-95428826	Ctrls	10KD	OK	1.11934	1.15957	0.0509428	0.0899598	0.9058	0.987567	no
TCONS_00001087	XLOC_000548	TMEM56	chr1:95558072-95712781	Ctrls	10KD	NOTEST	0.0579286	0	#NAME?	0	1	1	no
TCONS_00001088	XLOC_000548	TMEM56	chr1:95558072-95712781	Ctrls	10KD	OK	13.8484	15.4901	0.161625	0.55507	0.4908	0.90763	no
TCONS_00001089	XLOC_000548	TMEM56-RWDD3	chr1:95558072-95712781	Ctrls	10KD	OK	5.52104	7.5202	0.445831	0.527734	0.5228	0.919853	no
TCONS_00001090	XLOC_000548	RWDD3	chr1:95558072-95712781	Ctrls	10KD	OK	0.674857	0.260357	-1.37409	-0.363212	0.7001	0.970228	no
TCONS_00001091	XLOC_000548	RWDD3	chr1:95558072-95712781	Ctrls	10KD	OK	1.96344	1.69719	-0.210235	-0.113117	0.8956	0.986444	no
TCONS_00001092	XLOC_000548	RWDD3	chr1:95558072-95712781	Ctrls	10KD	OK	0.354843	1.1289	1.66966	0.589348	0.5621	0.931138	no
TCONS_00001093	XLOC_000548	RWDD3	chr1:95558072-95712781	Ctrls	10KD	OK	3.21878	2.85769	-0.171666	-0.136241	0.8747	0.984064	no
TCONS_00001094	XLOC_000548	RWDD3	chr1:95558072-95712781	Ctrls	10KD	OK	3.17158	5.19802	0.712761	0.491571	0.52705	0.921831	no
TCONS_00001095	XLOC_000548	RWDD3	chr1:95558072-95712781	Ctrls	10KD	OK	1.262	0.335017	-1.91341	-0.640282	0.5246	0.920729	no
TCONS_00001096	XLOC_000548	RWDD3	chr1:95558072-95712781	Ctrls	10KD	NOTEST	0	0	0	0	1	1	no
TCONS_00001097	XLOC_000549	FLJ31662	chr1:95940292-95944912	Ctrls	10KD	NOTEST	0.0830227	0.121955	0.554768	0	1	1	no
TCONS_00001098	XLOC_000550	LOC100996635	chr1:95975671-95981020	Ctrls	10KD	OK	0.53947	0.621304	0.203758	0.100029	0.92505	0.987716	no
TCONS_00001099	XLOC_000550	LOC100996635	chr1:95975671-95981020	Ctrls	10KD	OK	26.2909	39.6091	0.591269	2.17135	0.0075	0.144663	no
TCONS_00001100	XLOC_000551	PTBP2	chr1:97187174-97280605	Ctrls	10KD	OK	23.9303	19.3422	-0.307088	-1.1808	0.14305	0.661801	no
TCONS_00001101	XLOC_000552	DPYD-AS1	chr1:97543299-98386615	Ctrls	10KD	NOTEST	0.374687	0.134969	-1.47306	0	1	1	no
TCONS_00001102	XLOC_000553	DPYD-AS2	chr1:97543299-98386615	Ctrls	10KD	OK	1.04692	0.740624	-0.49934	-0.159122	0.858	0.983109	no
TCONS_00001103	XLOC_000554	LOC729987	chr1:98676266-98738214	Ctrls	10KD	NOTEST	0.0501972	0.020413	-1.29812	0	1	1	no
TCONS_00001104	XLOC_000555	SNX7	chr1:99127235-99226056	Ctrls	10KD	OK	10.8547	7.07212	-0.618106	-1.82738	0.0287	0.306137	no
TCONS_00001105	XLOC_000555	SNX7	chr1:99127235-99226056	Ctrls	10KD	NOTEST	0.0626369	0	#NAME?	0	1	1	no
TCONS_00001106	XLOC_000555	SNX7	chr1:99127235-99226056	Ctrls	10KD	OK	0.791795	0.295246	-1.42321	-0.78649	0.3938	0.868494	no
TCONS_00001107	XLOC_000556	LOC100129620	chr1:99355800-99614408	Ctrls	10KD	NOTEST	0.00506425	0.0454541	3.16599	0	1	1	no
TCONS_00001108	XLOC_000557	LPPR4	chr1:99729847-99775138	Ctrls	10KD	NOTEST	0.00647369	1.9118e-06	-11.7254	0	1	1	no
TCONS_00001109	XLOC_000557	LPPR4	chr1:99729847-99775138	Ctrls	10KD	NOTEST	0.0504396	0.14907	1.56336	0	1	1	no
TCONS_00001110	XLOC_000558	PALMD	chr1:100111430-100231349	Ctrls	10KD	NOTEST	0.0138113	0.0276312	1.00045	0	1	1	no
TCONS_00001111	XLOC_000558	MIR548AA1	chr1:100111430-100231349	Ctrls	10KD	NOTEST	0	0	0	0	1	1	no
TCONS_00001112	XLOC_000559	AGL	chr1:100315639-100389579	Ctrls	10KD	OK	30.4865	33.3399	0.129078	0.53816	0.50435	0.912146	no
TCONS_00001113	XLOC_000559	AGL	chr1:100315639-100389579	Ctrls	10KD	OK	0.573779	0.911848	0.668299	0.381589	0.6697	0.966125	no
TCONS_00001114	XLOC_000559	AGL	chr1:100315639-100389579	Ctrls	10KD	OK	0.406837	0	#NAME?	#NAME?	0.34175	0.845755	no
TCONS_00001115	XLOC_000559	AGL	chr1:100315639-100389579	Ctrls	10KD	NOTEST	0.000276849	0.000388396	0.488427	0	1	1	no
TCONS_00001116	XLOC_000559	AGL	chr1:100315639-100389579	Ctrls	10KD	NOTEST	0.328066	0	#NAME?	0	1	1	no
TCONS_00001117	XLOC_000559	AGL	chr1:100315639-100389579	Ctrls	10KD	OK	1.05512	0.305474	-1.78829	-0.883436	0.39705	0.870882	no
TCONS_00001118	XLOC_000560	SLC35A3	chr1:100435344-100492534	Ctrls	10KD	OK	0.385855	0.438839	0.185632	0.0903887	0.9134	0.987567	no
TCONS_00001119	XLOC_000560	SLC35A3	chr1:100435344-100492534	Ctrls	10KD	OK	23.4542	18.3291	-0.35571	-1.32559	0.10205	0.579095	no
TCONS_00001120	XLOC_000560	SLC35A3	chr1:100435344-100492534	Ctrls	10KD	OK	3.95075	4.12466	0.0621512	0.0944856	0.9092	0.987567	no
TCONS_00001121	XLOC_000561	HIAT1	chr1:100503788-100548929	Ctrls	10KD	OK	52.9402	42.0706	-0.331552	-1.34311	0.09875	0.572064	no
TCONS_00001122	XLOC_000562	TRMT13	chr1:100598705-100643829	Ctrls	10KD	OK	11.0758	9.40086	-0.236544	-0.775887	0.3321	0.84115	no
TCONS_00001123	XLOC_000563	RTCA	chr1:100730297-100758325	Ctrls	10KD	OK	0.877341	1.1001	0.326429	0.228823	0.78395	0.980077	no
TCONS_00001124	XLOC_000563	RTCA	chr1:100730297-100758325	Ctrls	10KD	OK	21.9501	19.221	-0.19154	-0.687003	0.4009	0.872796	no
TCONS_00001125	XLOC_000564	MIR553	chr1:100730297-100758325	Ctrls	10KD	NOTEST	0	0	0	0	1	1	no
TCONS_00001126	XLOC_000565	CDC14A	chr1:100818022-100985833	Ctrls	10KD	OK	0.383874	0.840164	1.13004	0.76077	0.34525	0.848054	no
TCONS_00001127	XLOC_000565	CDC14A	chr1:100818022-100985833	Ctrls	10KD	OK	0.622934	1.60388	1.36441	0.968351	0.3055	0.827111	no
TCONS_00001128	XLOC_000565	CDC14A	chr1:100818022-100985833	Ctrls	10KD	OK	4.09822	5.61194	0.453502	1.28419	0.1082	0.593051	no
TCONS_00001129	XLOC_000566	GPR88	chr1:101003727-101007583	Ctrls	10KD	OK	8.01722	10.1868	0.345527	1.09555	0.1803	0.723979	no
TCONS_00001130	XLOC_000567	VCAM1	chr1:101185195-101204601	Ctrls	10KD	NOTEST	0	0	0	0	1	1	no
TCONS_00001131	XLOC_000567	VCAM1	chr1:101185195-101204601	Ctrls	10KD	NOTEST	0	0	0	0	1	1	no
TCONS_00001132	XLOC_000567	VCAM1	chr1:101185195-101204601	Ctrls	10KD	NOTEST	0	0	0	0	1	1	no
TCONS_00001133	XLOC_000568	SLC30A7	chr1:101361631-101447311	Ctrls	10KD	OK	2.52042	3.07111	0.285097	0.548823	0.5013	0.91111	no
TCONS_00001134	XLOC_000568	SLC30A7	chr1:101361631-101447311	Ctrls	10KD	OK	9.14007	7.24369	-0.335479	-1.14885	0.15465	0.683003	no
TCONS_00001135	XLOC_000569	LOC102606465	chr1:101491401-101552935	Ctrls	10KD	OK	4.05043	1.15862	-1.80567	-3.70599	0.00015	0.00951808	yes
TCONS_00001136	XLOC_000570	S1PR1	chr1:101702304-101707076	Ctrls	10KD	NOTEST	0	0.0194227	inf	0	1	1	no
TCONS_00001137	XLOC_000571	DNAJA1P5	chr1:102268122-102462790	Ctrls	10KD	NOTEST	0.0125518	0.0253213	1.01246	0	1	1	no
TCONS_00001138	XLOC_000572	RNPC3	chr1:104068577-104122156	Ctrls	10KD	OK	6.28926	7.3274	0.220412	0.634244	0.4363	0.885619	no
TCONS_00001139	XLOC_000572	AMY2B	chr1:104068577-104122156	Ctrls	10KD	OK	0.750593	0.526659	-0.511164	-0.453738	0.5611	0.930437	no
TCONS_00001140	XLOC_000573	ACTG1P4	chr1:104068577-104122156	Ctrls	10KD	NOTEST	0.0963707	0.0242022	-1.99346	0	1	1	no
TCONS_00001141	XLOC_000574	AMY2A	chr1:104159998-104168400	Ctrls	10KD	NOTEST	0	0	0	0	1	1	no
TCONS_00001142	XLOC_000575	AMY1A	chr1:104198140-104207173	Ctrls	10KD	NOTEST	0	0	0	0	1	1	no
TCONS_00001143	XLOC_000575	AMY1A	chr1:104198140-104207173	Ctrls	10KD	NOTEST	0	0	0	0	1	1	no
TCONS_00001144	XLOC_000575	AMY1A	chr1:104198140-104207173	Ctrls	10KD	NOTEST	0	0	0	0	1	1	no
TCONS_00001145	XLOC_000575	AMY1A	chr1:104198140-104207173	Ctrls	10KD	NOTEST	0	0	0	0	1	1	no
TCONS_00001146	XLOC_000576	AMY1A	chr1:104292278-104301311	Ctrls	10KD	NOTEST	0	0	0	0	1	1	no
TCONS_00001147	XLOC_000576	AMY1A	chr1:104292278-104301311	Ctrls	10KD	NOTEST	0	0	0	0	1	1	no
TCONS_00001148	XLOC_000576	AMY1A	chr1:104292278-104301311	Ctrls	10KD	NOTEST	0	0	0	0	1	1	no
TCONS_00001149	XLOC_000576	AMY1A	chr1:104292278-104301311	Ctrls	10KD	NOTEST	0	0	0	0	1	1	no
TCONS_00001150	XLOC_000577	LOC100129138	chr1:104615644-104619693	Ctrls	10KD	NOTEST	0.0123102	0	#NAME?	0	1	1	no
TCONS_00001151	XLOC_000578	PRMT6	chr1:107599266-107601916	Ctrls	10KD	OK	41.3439	46.5777	0.171965	0.69413	0.3879	0.866234	no
TCONS_00001152	XLOC_000579	NTNG1	chr1:107682628-108024475	Ctrls	10KD	NOTEST	0	0.114825	inf	0	1	1	no
TCONS_00001153	XLOC_000579	NTNG1	chr1:107682628-108024475	Ctrls	10KD	NOTEST	2.23028e-05	2.2465e-05	0.0104575	0	1	1	no
TCONS_00001154	XLOC_000579	NTNG1	chr1:107682628-108024475	Ctrls	10KD	OK	0.73991	1.92456	1.37911	2.99934	0.001	0.0390948	yes
TCONS_00001155	XLOC_000580	MIR7852	chr1:108113781-108537229	Ctrls	10KD	NOTEST	0	0	0	0	1	1	no
TCONS_00001156	XLOC_000581	VAV3-AS1	chr1:108113781-108537229	Ctrls	10KD	NOTEST	0	0	0	0	1	1	no
TCONS_00001157	XLOC_000582	NBPF6	chr1:108992903-109013260	Ctrls	10KD	NOTEST	0	0	0	0	1	1	no
TCONS_00001158	XLOC_000582	NBPF6	chr1:108992903-109013260	Ctrls	10KD	NOTEST	0	0	0	0	1	1	no
TCONS_00001159	XLOC_000583	FAM102B	chr1:109102970-109181949	Ctrls	10KD	OK	6.32049	6.59585	0.0615231	0.215047	0.788	0.980077	no
TCONS_00001160	XLOC_000584	PRPF38B	chr1:109234931-109244422	Ctrls	10KD	OK	19.8412	18.9722	-0.0646135	-0.249643	0.7535	0.977392	no
TCONS_00001161	XLOC_000584	PRPF38B	chr1:109234931-109244422	Ctrls	10KD	OK	1.47673	1.99565	0.434457	0.439447	0.5883	0.941881	no
TCONS_00001162	XLOC_000585	FNDC7	chr1:109255555-109285367	Ctrls	10KD	NOTEST	0.180871	0.168196	-0.104817	0	1	1	no
TCONS_00001163	XLOC_000586	STXBP3	chr1:109289284-109352148	Ctrls	10KD	OK	27.1336	23.7534	-0.191944	-0.750228	0.35835	0.851019	no
TCONS_00001164	XLOC_000587	SPATA42	chr1:109358519-109401146	Ctrls	10KD	OK	15.4727	12.842	-0.268855	-0.220144	0.78915	0.980077	no
TCONS_00001165	XLOC_000587	SPATA42	chr1:109358519-109401146	Ctrls	10KD	NOTEST	0.0736285	0	#NAME?	0	1	1	no
TCONS_00001166	XLOC_000588	GPSM2	chr1:109419602-109506121	Ctrls	10KD	OK	58.9704	41.8932	-0.493276	-1.50908	0.06335	0.462046	no
TCONS_00001167	XLOC_000589	TMEM167B	chr1:109633402-109639554	Ctrls	10KD	OK	12.5459	10.7372	-0.224597	-0.769379	0.3473	0.848054	no
TCONS_00001168	XLOC_000590	SCARNA2	chr1:109642814-109643234	Ctrls	10KD	OK	1406.83	1746.42	0.311958	1.32986	0.0987	0.572064	no
TCONS_00001169	XLOC_000591	KIAA1324	chr1:109656584-109749403	Ctrls	10KD	NOTEST	0.10283	4.51013e-05	-11.1548	0	1	1	no
TCONS_00001170	XLOC_000591	KIAA1324	chr1:109656584-109749403	Ctrls	10KD	NOTEST	0.11893	0	#NAME?	0	1	1	no
TCONS_00001171	XLOC_000591	KIAA1324	chr1:109656584-109749403	Ctrls	10KD	NOTEST	0.139225	0.233166	0.743944	0	1	1	no
TCONS_00001172	XLOC_000591	KIAA1324	chr1:109656584-109749403	Ctrls	10KD	NOTEST	0.0147341	0.0630541	2.09743	0	1	1	no
TCONS_00001173	XLOC_000592	SARS	chr1:109756514-109780804	Ctrls	10KD	OK	13.5465	12.749	-0.0875392	-0.138149	0.86185	0.983184	no
TCONS_00001174	XLOC_000592	SARS	chr1:109756514-109780804	Ctrls	10KD	OK	106.758	82.8659	-0.365491	-1.43446	0.074	0.499122	no
TCONS_00001175	XLOC_000593	CELSR2	chr1:109792640-109818378	Ctrls	10KD	OK	10.8918	10.3874	-0.0684111	-0.281511	0.7298	0.975023	no
TCONS_00001176	XLOC_000594	SYPL2	chr1:110009099-110024764	Ctrls	10KD	NOTEST	0.0973853	0.198621	1.02824	0	1	1	no
TCONS_00001177	XLOC_000595	ATXN7L2	chr1:110026560-110035420	Ctrls	10KD	OK	5.47623	6.70773	0.292641	0.856522	0.29945	0.822839	no
TCONS_00001178	XLOC_000596	CYB561D1	chr1:110036657-110043063	Ctrls	10KD	NOTEST	0.0736043	0.000107983	-9.41284	0	1	1	no
TCONS_00001179	XLOC_000596	CYB561D1	chr1:110036657-110043063	Ctrls	10KD	NOTEST	0	0	0	0	1	1	no
TCONS_00001180	XLOC_000596	CYB561D1	chr1:110036657-110043063	Ctrls	10KD	OK	2.3756	3.88317	0.708943	1.15348	0.16555	0.699601	no
TCONS_00001181	XLOC_000596	CYB561D1	chr1:110036657-110043063	Ctrls	10KD	OK	0.820508	1.83714	1.16287	1.33873	0.12065	0.620088	no
TCONS_00001182	XLOC_000596	CYB561D1	chr1:110036657-110043063	Ctrls	10KD	OK	3.04802	2.49676	-0.287814	-0.525465	0.5314	0.923948	no
TCONS_00001183	XLOC_000597	GPR61	chr1:110082493-110088455	Ctrls	10KD	NOTEST	0.164063	0.220754	0.428187	0	1	1	no
TCONS_00001184	XLOC_000598	GNAI3	chr1:110091185-110138454	Ctrls	10KD	OK	45.6884	43.1469	-0.0825694	-0.349865	0.6628	0.964833	no
TCONS_00001185	XLOC_000599	MIR197	chr1:110141514-110141589	Ctrls	10KD	NOTEST	0	0	0	0	1	1	no
TCONS_00001186	XLOC_000600	AMPD2	chr1:110162434-110174677	Ctrls	10KD	OK	2.67537	1.83846	-0.541243	-0.702731	0.3884	0.866234	no
TCONS_00001187	XLOC_000600	AMPD2	chr1:110162434-110174677	Ctrls	10KD	OK	18.198	12.6852	-0.520629	-1.73357	0.03435	0.336391	no
TCONS_00001188	XLOC_000600	AMPD2	chr1:110162434-110174677	Ctrls	10KD	OK	1.95037	2.65115	0.44287	0.547953	0.5001	0.910745	no
TCONS_00001189	XLOC_000600	AMPD2	chr1:110162434-110174677	Ctrls	10KD	NOTEST	0.258855	0.00106803	-7.92105	0	1	1	no
TCONS_00001190	XLOC_000600	AMPD2	chr1:110162434-110174677	Ctrls	10KD	OK	0.869465	0.526175	-0.724586	-0.433224	0.6362	0.958094	no
TCONS_00001191	XLOC_000601	GSTM4	chr1:110198697-110208123	Ctrls	10KD	OK	1.61361	2.43947	0.596276	0.703002	0.342	0.845755	no
TCONS_00001192	XLOC_000601	GSTM4	chr1:110198697-110208123	Ctrls	10KD	OK	0.554079	1.14429	1.04629	0.697829	0.41765	0.87994	no
TCONS_00001193	XLOC_000601	GSTM4	chr1:110198697-110208123	Ctrls	10KD	OK	0.998996	1.13522	0.184419	0.210761	0.81	0.981695	no
TCONS_00001194	XLOC_000602	GSTM2	chr1:110210643-110226619	Ctrls	10KD	OK	1.55897	2.33582	0.583333	1.17335	0.15255	0.681133	no
TCONS_00001195	XLOC_000602	GSTM2	chr1:110210643-110226619	Ctrls	10KD	NOTEST	0.019047	0	#NAME?	0	1	1	no
TCONS_00001196	XLOC_000603	GSTM1	chr1:110230417-110236367	Ctrls	10KD	OK	5.02632	5.5243e-05	-16.4734	-0.0193217	0.2828	0.814436	no
TCONS_00001197	XLOC_000603	GSTM1	chr1:110230417-110236367	Ctrls	10KD	NOTEST	0	0.044447	inf	0	1	1	no
TCONS_00001198	XLOC_000604	GSTM5	chr1:110254863-110260890	Ctrls	10KD	NOTEST	0.0351851	0.0333667	-0.0765553	0	1	1	no
TCONS_00001199	XLOC_000605	CSF1	chr1:110453232-110473616	Ctrls	10KD	NOTEST	0.0210672	0	#NAME?	0	1	1	no
TCONS_00001200	XLOC_000605	CSF1	chr1:110453232-110473616	Ctrls	10KD	OK	0.404272	0.260848	-0.632114	-0.368863	0.65375	0.962277	no
TCONS_00001201	XLOC_000605	CSF1	chr1:110453232-110473616	Ctrls	10KD	OK	2.83041	4.28666	0.598847	1.49826	0.07225	0.493441	no
TCONS_00001202	XLOC_000605	CSF1	chr1:110453232-110473616	Ctrls	10KD	OK	2.41764	2.53572	0.0687983	0.126186	0.8824	0.985424	no
TCONS_00001203	XLOC_000606	AHCYL1	chr1:110527386-110566364	Ctrls	10KD	OK	1.24394	1.67676	0.430756	0.335127	0.6776	0.966978	no
TCONS_00001204	XLOC_000606	AHCYL1	chr1:110527386-110566364	Ctrls	10KD	OK	35.309	37.3142	0.0796894	0.321472	0.69075	0.968059	no
TCONS_00001205	XLOC_000606	AHCYL1	chr1:110527386-110566364	Ctrls	10KD	NOTEST	0.0580626	0	#NAME?	0	1	1	no
TCONS_00001206	XLOC_000606	AHCYL1	chr1:110527386-110566364	Ctrls	10KD	OK	0.561062	0.876199	0.643097	0.311441	0.76005	0.977597	no
TCONS_00001207	XLOC_000606	AHCYL1	chr1:110527386-110566364	Ctrls	10KD	NOTEST	0.289321	0.00048921	-9.208	0	1	1	no
TCONS_00001208	XLOC_000607	STRIP1	chr1:110574198-110597263	Ctrls	10KD	NOTEST	0.000294709	0	#NAME?	0	1	1	no
TCONS_00001209	XLOC_000607	STRIP1	chr1:110574198-110597263	Ctrls	10KD	OK	18.9799	18.3997	-0.0447869	-0.173233	0.82725	0.982503	no
TCONS_00001210	XLOC_000607	STRIP1	chr1:110574198-110597263	Ctrls	10KD	NOTEST	0.166051	0	#NAME?	0	1	1	no
TCONS_00001211	XLOC_000608	UBL4B	chr1:110655061-110656569	Ctrls	10KD	NOTEST	0.00828283	0	#NAME?	0	1	1	no
TCONS_00001212	XLOC_000609	SLC6A17	chr1:110693131-110744823	Ctrls	10KD	OK	3.70882	6.17629	0.735779	2.46838	0.00325	0.0879954	no
TCONS_00001213	XLOC_000610	KCNC4	chr1:110753335-110776674	Ctrls	10KD	OK	1.80051	1.64866	-0.127111	-0.191678	0.8175	0.982054	no
TCONS_00001214	XLOC_000610	KCNC4	chr1:110753335-110776674	Ctrls	10KD	OK	4.10927	2.71727	-0.596724	-1.43581	0.0813	0.518806	no
TCONS_00001215	XLOC_000610	KCNC4	chr1:110753335-110776674	Ctrls	10KD	OK	0.50098	0.331121	-0.597394	-0.470176	0.5737	0.936397	no
TCONS_00001216	XLOC_000611	RBM15	chr1:110881944-110889303	Ctrls	10KD	OK	30.1512	32.0867	0.0897623	0.329643	0.67945	0.966978	no
TCONS_00001217	XLOC_000611	RBM15	chr1:110881944-110889303	Ctrls	10KD	OK	6.4802	7.25871	0.163675	0.270913	0.73555	0.975686	no
TCONS_00001218	XLOC_000612	LAMTOR5-AS1	chr1:110943876-110958896	Ctrls	10KD	OK	1.91703	0.949699	-1.01333	-0.472036	0.5063	0.913826	no
TCONS_00001219	XLOC_000613	PROK1	chr1:110993787-110999976	Ctrls	10KD	OK	0.388867	0.250329	-0.635449	-0.832697	0.32485	0.836861	no
TCONS_00001220	XLOC_000614	CYMP	chr1:111023387-111033891	Ctrls	10KD	NOTEST	0.0107636	0	#NAME?	0	1	1	no
TCONS_00001221	XLOC_000615	CD53	chr1:111413820-111442558	Ctrls	10KD	NOTEST	0.000393452	0.000304393	-0.370253	0	1	1	no
TCONS_00001222	XLOC_000615	CD53	chr1:111413820-111442558	Ctrls	10KD	OK	0.167095	0.467445	1.48413	1.97675	0.02895	0.307611	no
TCONS_00001223	XLOC_000616	CEPT1	chr1:111659953-111727724	Ctrls	10KD	OK	1.54732	0.936143	-0.724971	-0.478676	0.56015	0.930437	no
TCONS_00001224	XLOC_000616	CEPT1	chr1:111659953-111727724	Ctrls	10KD	OK	25.2282	19.5874	-0.365109	-1.13772	0.16915	0.706103	no
TCONS_00001225	XLOC_000617	CHI3L2	chr1:111770280-111786062	Ctrls	10KD	NOTEST	0.00855957	0	#NAME?	0	1	1	no
TCONS_00001226	XLOC_000617	CHI3L2	chr1:111770280-111786062	Ctrls	10KD	NOTEST	0.00153123	0	#NAME?	0	1	1	no
TCONS_00001227	XLOC_000617	CHI3L2	chr1:111770280-111786062	Ctrls	10KD	NOTEST	0.00563006	0	#NAME?	0	1	1	no
TCONS_00001228	XLOC_000618	CHIAP2	chr1:111823145-111828730	Ctrls	10KD	NOTEST	0.00847409	0	#NAME?	0	1	1	no
TCONS_00001229	XLOC_000619	CHIA	chr1:111833473-111863188	Ctrls	10KD	NOTEST	0	0	0	0	1	1	no
TCONS_00001230	XLOC_000619	CHIA	chr1:111833473-111863188	Ctrls	10KD	NOTEST	0	0	0	0	1	1	no
TCONS_00001231	XLOC_000619	CHIA	chr1:111833473-111863188	Ctrls	10KD	NOTEST	0	0	0	0	1	1	no
TCONS_00001232	XLOC_000619	CHIA	chr1:111833473-111863188	Ctrls	10KD	NOTEST	0	0	0	0	1	1	no
TCONS_00001233	XLOC_000619	CHIA	chr1:111833473-111863188	Ctrls	10KD	NOTEST	0	0	0	0	1	1	no
TCONS_00001234	XLOC_000619	CHIA	chr1:111833473-111863188	Ctrls	10KD	NOTEST	0	0	0	0	1	1	no
TCONS_00001235	XLOC_000619	CHIA	chr1:111833473-111863188	Ctrls	10KD	NOTEST	0	0	0	0	1	1	no
TCONS_00001236	XLOC_000619	CHIA	chr1:111833473-111863188	Ctrls	10KD	NOTEST	0	0	0	0	1	1	no
TCONS_00001237	XLOC_000620	PIFO	chr1:111889194-111895639	Ctrls	10KD	NOTEST	0.0784133	0.132721	0.759222	0	1	1	no
TCONS_00001238	XLOC_000621	ATP5F1	chr1:111982511-112004525	Ctrls	10KD	OK	143.251	119.808	-0.25783	-0.916418	0.2595	0.799144	no
TCONS_00001239	XLOC_000622	C1orf162	chr1:112016603-112021134	Ctrls	10KD	OK	1.35985	1.14534	-0.247667	-0.43577	0.5883	0.941881	no
TCONS_00001240	XLOC_000623	RAP1A	chr1:112162404-112259317	Ctrls	10KD	OK	4.98671	3.55312	-0.489003	-1.17038	0.1549	0.683132	no
TCONS_00001241	XLOC_000623	RAP1A	chr1:112162404-112259317	Ctrls	10KD	OK	3.2308	2.68385	-0.267584	-0.522493	0.5305	0.923292	no
TCONS_00001242	XLOC_000623	RAP1A	chr1:112162404-112259317	Ctrls	10KD	OK	1.35846	0.878996	-0.628048	-0.749071	0.36435	0.85404	no
TCONS_00001243	XLOC_000624	FAM212B-AS1	chr1:112264685-112310199	Ctrls	10KD	OK	2.43527	3.42831	0.493417	0.358057	0.6444	0.960241	no
TCONS_00001244	XLOC_000624	FAM212B-AS1	chr1:112264685-112310199	Ctrls	10KD	OK	1.41456	1.83013	0.371597	0.181104	0.85115	0.982503	no
TCONS_00001245	XLOC_000625	DDX20	chr1:112264685-112310199	Ctrls	10KD	OK	18.4219	15.409	-0.257647	-0.632698	0.43695	0.886012	no
TCONS_00001246	XLOC_000626	LOC643355	chr1:112533189-112541463	Ctrls	10KD	NOTEST	0.0831226	0.0870552	0.0666907	0	1	1	no
TCONS_00001247	XLOC_000627	CTTNBP2NL	chr1:112938799-113003786	Ctrls	10KD	OK	3.20371	4.09994	0.355858	1.15336	0.15685	0.685863	no
TCONS_00001248	XLOC_000628	WNT2B	chr1:113009162-113063910	Ctrls	10KD	NOTEST	0.11772	0.146731	0.317814	0	1	1	no
TCONS_00001249	XLOC_000628	WNT2B	chr1:113009162-113063910	Ctrls	10KD	NOTEST	0.000173741	0.000195037	0.166806	0	1	1	no
TCONS_00001250	XLOC_000628	WNT2B	chr1:113009162-113063910	Ctrls	10KD	OK	0.498068	0.797494	0.679131	1.00442	0.2292	0.780671	no
TCONS_00001251	XLOC_000629	CAPZA1	chr1:113162074-113214241	Ctrls	10KD	OK	117.078	89.0611	-0.394599	-1.67526	0.041	0.370572	no
TCONS_00001252	XLOC_000630	MOV10	chr1:113216933-113243368	Ctrls	10KD	OK	0.991703	1.10041	0.150067	0.144276	0.8593	0.983172	no
TCONS_00001253	XLOC_000630	MOV10	chr1:113216933-113243368	Ctrls	10KD	OK	1.15039	0.731256	-0.653672	-0.455131	0.58355	0.939926	no
TCONS_00001254	XLOC_000630	MOV10	chr1:113216933-113243368	Ctrls	10KD	OK	17.1094	18.2271	0.0912937	0.325611	0.69005	0.96801	no
TCONS_00001255	XLOC_000631	FAM19A3	chr1:113263188-113269856	Ctrls	10KD	NOTEST	0.34721	1.47796e-05	-14.5199	0	1	1	no
TCONS_00001256	XLOC_000631	FAM19A3	chr1:113263188-113269856	Ctrls	10KD	OK	0.400295	0.415025	0.0521344	0.0384157	0.94125	0.988588	no
TCONS_00001257	XLOC_000632	AKR7A2P1	chr1:113454469-113498975	Ctrls	10KD	OK	3.70715	2.81249	-0.398466	-0.176396	0.426	0.882919	no
TCONS_00001258	XLOC_000633	SLC16A1-AS1	chr1:113499036-113506690	Ctrls	10KD	OK	3.94018	3.45435	-0.189848	-0.370072	0.6504	0.961587	no
TCONS_00001259	XLOC_000633	SLC16A1-AS1	chr1:113499036-113506690	Ctrls	10KD	OK	5.79271	9.29783	0.682656	1.13031	0.1576	0.687005	no
TCONS_00001260	XLOC_000634	LRIG2	chr1:113615830-113667342	Ctrls	10KD	OK	9.10294	9.22587	0.0193531	0.0702535	0.9298	0.988054	no
TCONS_00001261	XLOC_000635	MAGI3	chr1:113933474-114228545	Ctrls	10KD	OK	5.12825	7.23696	0.496917	1.51738	0.0621	0.458059	no
TCONS_00001262	XLOC_000635	MAGI3	chr1:113933474-114228545	Ctrls	10KD	OK	1.77258	1.13875	-0.638398	-0.874915	0.2994	0.822793	no
TCONS_00001263	XLOC_000636	AP4B1-AS1	chr1:114356432-114447741	Ctrls	10KD	OK	0.710614	0.775892	0.126788	0.0870637	0.91555	0.987567	no
TCONS_00001264	XLOC_000637	DCLRE1B	chr1:114447914-114456708	Ctrls	10KD	OK	12.5211	12.3828	-0.0160266	-0.0595023	0.94045	0.988461	no
TCONS_00001265	XLOC_000638	HIPK1	chr1:114466622-114520491	Ctrls	10KD	OK	1.06696	0.200463	-2.4121	-0.646227	0.56605	0.932977	no
TCONS_00001266	XLOC_000638	HIPK1	chr1:114466622-114520491	Ctrls	10KD	OK	29.8309	30.7984	0.0460473	0.183096	0.82465	0.982503	no
TCONS_00001267	XLOC_000638	HIPK1	chr1:114466622-114520491	Ctrls	10KD	OK	3.18773	4.02382	0.336034	0.367939	0.6485	0.960746	no
TCONS_00001268	XLOC_000638	HIPK1	chr1:114466622-114520491	Ctrls	10KD	OK	1.24095	0.00470388	-8.04338	-0.504171	0.34545	0.848054	no
TCONS_00001269	XLOC_000639	OLFML3	chr1:114522012-114524876	Ctrls	10KD	NOTEST	1.58105e-06	1.9887e-06	0.330946	0	1	1	no
TCONS_00001270	XLOC_000639	OLFML3	chr1:114522012-114524876	Ctrls	10KD	NOTEST	4.01738e-05	5.5041e-05	0.454251	0	1	1	no
TCONS_00001271	XLOC_000639	OLFML3	chr1:114522012-114524876	Ctrls	10KD	NOTEST	0.0772819	0.0241042	-1.68085	0	1	1	no
TCONS_00001272	XLOC_000640	SYCP1	chr1:115397423-115537990	Ctrls	10KD	NOTEST	0	4.9779e-05	inf	0	1	1	no
TCONS_00001273	XLOC_000640	SYCP1	chr1:115397423-115537990	Ctrls	10KD	NOTEST	0	0.0105453	inf	0	1	1	no
TCONS_00001274	XLOC_000640	SYCP1	chr1:115397423-115537990	Ctrls	10KD	NOTEST	0	6.05023e-05	inf	0	1	1	no
TCONS_00001275	XLOC_000640	SYCP1	chr1:115397423-115537990	Ctrls	10KD	NOTEST	0	1.62246e-07	inf	0	1	1	no
TCONS_00001276	XLOC_000641	TSHB	chr1:115572444-115576930	Ctrls	10KD	NOTEST	0	0	0	0	1	1	no
TCONS_00001277	XLOC_000641	TSHB	chr1:115572444-115576930	Ctrls	10KD	NOTEST	0.192439	0	#NAME?	0	1	1	no
TCONS_00001278	XLOC_000642	VANGL1	chr1:116184573-116240845	Ctrls	10KD	NOTEST	0	0	0	0	1	1	no
TCONS_00001279	XLOC_000642	VANGL1	chr1:116184573-116240845	Ctrls	10KD	OK	5.27083	7.34647	0.479022	1.58989	0.0532	0.421824	no
TCONS_00001280	XLOC_000642	VANGL1	chr1:116184573-116240845	Ctrls	10KD	OK	0.332377	1.24365	1.90369	0.894407	0.337	0.844147	no
TCONS_00001281	XLOC_000643	SLC22A15	chr1:116519118-116612675	Ctrls	10KD	OK	0.613566	0.249117	-1.3004	-2.44416	0.00705	0.140926	no
TCONS_00001282	XLOC_000644	MAB21L3	chr1:116654375-116677861	Ctrls	10KD	OK	3.88692	4.15427	0.0959653	0.280109	0.73765	0.975714	no
TCONS_00001283	XLOC_000645	ATP1A1	chr1:116915794-116961244	Ctrls	10KD	OK	331.078	311.133	-0.089642	-0.352398	0.6626	0.964833	no
TCONS_00001284	XLOC_000645	ATP1A1	chr1:116915794-116961244	Ctrls	10KD	OK	10.336	11.9288	0.20677	0.130399	0.87475	0.984064	no
TCONS_00001285	XLOC_000645	ATP1A1	chr1:116915794-116961244	Ctrls	10KD	OK	1.37724	1.23081	-0.162167	-0.0401351	0.8994	0.986939	no
TCONS_00001286	XLOC_000646	MIR320B1	chr1:117214370-117214449	Ctrls	10KD	NOTEST	0	0	0	0	1	1	no
TCONS_00001287	XLOC_000647	C1orf137	chr1:117236733-117249225	Ctrls	10KD	NOTEST	0	0	0	0	1	1	no
TCONS_00001288	XLOC_000648	CD2	chr1:117297085-117311851	Ctrls	10KD	NOTEST	0	0	0	0	1	1	no
TCONS_00001289	XLOC_000649	PTGFRN	chr1:117452688-117532972	Ctrls	10KD	OK	16.9053	10.6534	-0.666166	-2.6498	0.0016	0.0552234	no
TCONS_00001290	XLOC_000650	CD101	chr1:117544371-117602112	Ctrls	10KD	NOTEST	0.374802	0.361267	-0.0530649	0	1	1	no
TCONS_00001291	XLOC_000650	CD101	chr1:117544371-117602112	Ctrls	10KD	NOTEST	0.0540047	0	#NAME?	0	1	1	no
TCONS_00001292	XLOC_000650	CD101	chr1:117544371-117602112	Ctrls	10KD	NOTEST	1.91674e-05	0.00296217	7.27185	0	1	1	no
TCONS_00001293	XLOC_000650	CD101	chr1:117544371-117602112	Ctrls	10KD	NOTEST	0.112256	0	#NAME?	0	1	1	no
TCONS_00001294	XLOC_000651	TTF2	chr1:117602948-117645491	Ctrls	10KD	OK	19.9678	16.8369	-0.246056	-1.01183	0.2023	0.75385	no
TCONS_00001295	XLOC_000652	MIR942	chr1:117602948-117645491	Ctrls	10KD	NOTEST	0	0	0	0	1	1	no
TCONS_00001296	XLOC_000653	MAN1A2	chr1:117910084-118068320	Ctrls	10KD	OK	39.0262	30.0275	-0.378159	-1.58954	0.0512	0.412182	no
TCONS_00001297	XLOC_000654	FAM46C	chr1:118148603-118171011	Ctrls	10KD	OK	0.428984	0.885063	1.04486	2.26262	0.0089	0.161709	no
TCONS_00001298	XLOC_000655	WDR3	chr1:118472371-118727848	Ctrls	10KD	OK	41.0329	26.1623	-0.649291	-2.71361	0.00085	0.0350582	yes
TCONS_00001299	XLOC_000656	HAO2	chr1:119911401-119936751	Ctrls	10KD	NOTEST	0	0	0	0	1	1	no
[truncated: 48,479 more rows]

## Sheet: Splice variant identification
Test_id	Gene_id	Gene
[truncated: 50,627 more rows]
